# Supplementary material for: Multi-tissue transcriptional changes and core circadian clock disruption following intensive care
Source: Front Physiol. 2022 Aug 15;13:942704. doi: 10.3389/fphys.2022.942704 (PMC9420996; doi:10.3389/fphys.2022.942704)
Supplement: Supplementary file 2 [file Table2.XLSX]

## Sheet: FDR_19_of_25_tissues
A2M-AS1
AAAS
AACS
AADAT
AAGAB
AAR2
AARS
AASS
AATF
AATK
ABAT
ABCA1
ABCB4
ABCB6
ABCB7
ABCB9
ABCC2
ABCC4
ABCC6
ABCD2
ABCD4
ABCF1
ABCF2
ABCF3
ABHD1
ABHD10
ABHD12
ABHD14A
ABHD15
ABHD17C
ABHD3
ABHD4
ABHD5
ABHD6
ABI2
ABI3BP
ABR
ABT1
AC004980.7
AC004985.12
AC005104.3
AC005154.6
AC005519.4
AC005550.3
AC006946.16
AC006978.6
AC007038.7
AC007193.10
AC007566.10
AC008746.12
AC009120.6
AC009133.12
AC009948.5
AC010226.4
AC010976.2
AC015971.2
AC016738.4
AC017104.6
AC018647.3
AC022819.3
AC034220.3
AC062029.1
AC073410.1
AC074141.3
AC074286.1
AC074289.1
AC079807.2
AC092171.4
AC093627.10
AC116366.6
ACAA2
ACACA
ACAD11
ACAD8
ACAD9
ACADS
ACADVL
ACAP2
ACAP3
ACAT1
ACBD4
ACBD6
ACE
ACE2
ACKR3
ACLY
ACO1
ACO2
ACOT2
ACOX1
ACP2
ACSBG2
ACSL1
ACSM3
ACSS2
ACSS3
ACTA2-AS1
ACTG1P3
ACTL10
ACTR1A
ACTR6
ACTR8
ACTRT3
ACVR1B
ACVR1C
ACVRL1
ACY1
ADAM15
ADAM20P1
ADAM22
ADAM23
ADAMDEC1
ADAMTS13
ADAMTS14
ADAMTS15
ADAMTS16
ADAMTSL1
ADAMTSL3
ADAT2
ADCY10P1
ADCY3
ADD3
ADD3-AS1
ADGRA2
ADGRB1
ADGRB3
ADGRG2
ADGRL3
ADH1C
ADH5
ADHFE1
ADI1
ADIPOQ
ADIPOR1
ADIPOR2
ADIRF-AS1
ADNP
ADO
ADORA2A
ADORA3
ADPRHL1
ADRA2C
ADRM1
ADSL
AEBP2
AF001548.5
AF011889.2
AF131217.1
AFAP1-AS1
AFAP1L2
AFF1
AFF2
AFF3
AFG3L2
AFMID
AGAP10P
AGAP2
AGAP3
AGAP5
AGAP9
AGBL2
AGER
AGFG1
AGFG2
AGGF1
AGK
AGL
AGO2
AGPAT2
AGPAT3
AGPS
AHCY
AHCYL1
AHCYL2
AHI1
AHRR
AHSA2
AHSP
AIFM1
AIFM2
AIG1
AIMP2
AJAP1
AK5
AKAP1
AKAP10
AKAP7
AKAP8
AKIRIN1
AKIRIN2
AKR1B10
AKR1C1
AKR7A3
AKT1S1
AL133243.1
AL133243.2
ALAS1
ALDH16A1
ALDH1A1
ALDH1L1
ALDH1L1-AS2
ALDH3A2
ALDH4A1
ALDH6A1
ALDH7A1
ALG1
ALG12
ALG13
ALG14
ALG2
ALG3
ALG5
ALMS1-IT1
ALOX15B
ALOX5
ALOX5AP
ALPK3
ALS2CL
ALS2CR11
AMBRA1
AMDHD2
AMFR
AMH
AMMECR1L
AMN1
AMPD2
AMT
AMZ2P1
ANAPC1
ANG
ANGPT4
ANGPTL1
ANK2
ANK3
ANKAR
ANKDD1A
ANKEF1
ANKRD10
ANKRD10-IT1
ANKRD11
ANKRD23
ANKRD27
ANKRD29
ANKRD36
ANKRD36C
ANKRD40
ANKRD49
ANKRD53
ANKRD6
ANO1
ANOS1
ANP32E
ANPEP
ANTXR1
ANTXR2
ANXA2R
ANXA6
AOC4P
AOX1
AP000473.5
AP000473.8
AP001062.7
AP001258.4
AP1B1
AP1G1
AP1M1
AP2A1
AP2S1
AP3B1
AP3D1
AP3M1
AP3M2
AP3S2
AP4B1
AP4E1
AP5B1
AP5M1
AP5S1
APBB3
APCDD1
APEH
APEX1
API5
APLN
APLNR
APMAP
APOB
APOOL
APPBP2
APPL2
APRT
AQR
ARAF
ARCN1
ARF3
ARFGAP1
ARFGAP2
ARFGEF1
ARFGEF2
ARG2
ARGLU1
ARHGAP10
ARHGAP11A
ARHGAP12
ARHGAP15
ARHGAP22
ARHGAP29
ARHGAP32
ARHGAP33
ARHGAP35
ARHGAP39
ARHGAP44
ARHGDIG
ARHGEF10
ARHGEF11
ARHGEF3
ARHGEF39
ARHGEF7
ARID1A
ARID1B
ARID5A
ARIH2
ARL11
ARL4A
ARL5B
ARL8B
ARMC2
ARMC5
ARMC6
ARMC7
ARMC8
ARMC9
ARMCX4
ARNTL
ARPC3
ARPC4
ARPIN
ARRDC1
ARRDC1-AS1
ARRDC3
ARSD
ARSK
ARVCF
ASAP1-IT2
ASB1
ASB13
ASB3
ASB7
ASCC1
ASH1L
ASH2L
ASIC1
ASIC3
ASL
ASNA1
ASNSD1
ASPA
ASPH
ASPN
ASPRV1
ASS1
ASTE1
ASXL2
ATE1
ATF3
ATF6
ATF7
ATG13
ATG2A
ATG3
ATG9A
ATIC
ATL2
ATL3
ATMIN
ATP13A2
ATP1A1
ATP1B2
ATP2A2
ATP2B1
ATP2B1-AS1
ATP5A1
ATP5B
ATP5F1
ATP5G3
ATP5H
ATP5SL
ATP6AP1
ATP6AP1L
ATP6V0D1
ATP6V0E1
ATP6V0E2
ATP6V1A
ATP6V1B2
ATP6V1C1
ATP6V1D
ATP6V1E1
ATP6V1G2
ATP6V1H
ATP7A
ATP9A
ATPAF1
ATPIF1
ATR
ATXN1
ATXN10
ATXN1L
ATXN3
ATXN7
ATXN7L3
AZGP1
AZI2
AZIN1-AS1
AZIN2
B2M
B3GALNT1
B3GAT2
B4GALNT4
B4GALT1
B4GALT1-AS1
B4GALT3
B4GALT4
BAALC
BAG4
BAG5
BAG6
BAHD1
BAIAP2L2
BAIAP3
BARD1
BATF
BAZ1B
BBS12
BBS9
BCAM
BCAP31
BCAT1
BCAT2
BCDIN3D
BCKDHA
BCKDK
BCL2L11
BCL2L13
BCL2L2
BCL6
BCL7B
BCL7C
BCL9
BCO2
BCR
BDH1
BDKRB1
BDNF
BDNF-AS
BECN1
BEND3
BET1
BEX4
BGLAP
BGN
BHLHE22
BHLHE40
BHLHE40-AS1
BHLHE41
BICD1
BIRC6
BLM
BLMH
BLOC1S3
BLVRA
BMI1
BMP1
BMP7
BMS1
BORA
BPI
BRAP
BRCC3
BRD7
BRF2
BRI3BP
BRMS1
BROX
BRPF1
BRPF3
BRSK1
BST1
BTBD10
BTBD7
BTF3L4
BTN2A2
BTN3A1
BTN3A3
BYSL
C10orf107
C10orf11
C10orf76
C11orf54
C11orf57
C11orf65
C11orf80
C11orf95
C11orf98
C12orf45
C12orf49
C12orf57
C12orf60
C12orf76
C14orf119
C14orf159
C14orf80
C16orf62
C16orf89
C17orf53
C17orf58
C17orf62
C17orf67
C18orf21
C18orf8
C19orf12
C19orf25
C19orf35
C19orf60
C19orf66
C19orf71
C1GALT1C1
C1orf101
C1orf109
C1orf116
C1orf159
C1orf162
C1orf204
C1orf228
C1orf35
C1orf43
C1orf52
C1orf54
C1orf56
C1QB
C1QBP
C1QC
C1QTNF1
C1QTNF2
C1QTNF3
C1QTNF4
C1QTNF6
C1R
C1RL
C20orf166-AS1
C20orf203
C20orf24
C20orf96
C22orf29
C22orf46
C2CD2
C2CD4B
C2orf27A
C2orf40
C2orf88
C3AR1
C3orf14
C3orf35
C3orf36
C4A
C4B
C4orf33
C4orf46
C5AR2
C5orf22
C5orf51
C5orf56
C5orf58
C6orf1
C6orf106
C6orf120
C6orf47
C6orf62
C6orf89
C7orf25
C7orf49
C7orf50
C8orf31
C8orf4
C8orf44
C8orf76
C8orf82
C8orf88
C9orf3
C9orf85
CA2
CAB39
CABLES2
CACNA1I
CACNB1
CACNB4
CACYBP
CADM1
CAHM
CALCOCO1
CALCOCO2
CALM1
CALML6
CAMKK1
CAMKK2
CAMSAP1
CAMTA2
CANT1
CANX
CAP1
CAPN10-AS1
CAPN3
CAPN5
CAPN6
CAPN7
CAPS2
CARD16
CARD6
CARNS1
CASC15
CASC3
CASC4
CASKIN2
CASP1
CASP9
CAST
CASZ1
CAT
CATSPER2
CBFA2T2
CBLL1
CBLN3
CBR1
CBS
CBSL
CBWD2
CBX4
CBX5
CC2D1B
CCDC102B
CCDC112
CCDC114
CCDC127
CCDC13
CCDC134
CCDC141
CCDC142
CCDC144NL-AS1
CCDC146
CCDC149
CCDC153
CCDC170
CCDC171
CCDC174
CCDC18-AS1
CCDC180
CCDC183
CCDC191
CCDC28B
CCDC3
CCDC30
CCDC40
CCDC43
CCDC47
CCDC51
CCDC69
CCDC7
CCDC71
CCDC71L
CCDC74A
CCDC80
CCDC85B
CCDC85C
CCDC94
CCER2
CCHCR1
CCL2
CCL20
CCL21
CCL23
CCL8
CCND1
CCND3
CCNDBP1
CCNE1
CCNG1
CCNH
CCNJ
CCNYL1
CCR1
CCR2
CCSER1
CCT2
CCT3
CCT4
CCT5
CCT6A
CCT7
CCT8
CD109
CD163
CD180
CD200
CD22
CD27-AS1
CD2BP2
CD34
CD38
CD47
CD53
CD59
CD68
CD7
CD82
CD83
CD99L2
CDC14B
CDC20
CDC25A
CDC26
CDC40
CDC42BPB
CDC42EP4
CDC42EP5
CDC5L
CDC6
CDH13
CDH20
CDH6
CDHR4
CDK11B
CDK12
CDK16
CDK17
CDK2AP2
CDK4
CDK7
CDK9
CDKL3
CDKN2B
CDNF
CDO1
CDR2
CDRT4
CDV3
CDYL
CEACAM4
CEBPA
CEBPB-AS1
CEBPG
CEBPZ
CECR6
CELF2
CENPB
CENPBD1
CENPBD1P1
CENPC
CENPI
CENPL
CENPN
CENPP
CENPT
CEP104
CEP112
CEP128
CEP131
CEP164
CEP170B
CEP290
CEP350
CEP44
CEP57L1
CEP63
CEP76
CEP78
CEP83
CEP85L
CEP95
CEPT1
CERCAM
CERK
CERS2
CERS6
CES2
CETN2
CFAP20
CFAP43
CFAP45
CFAP58
CFAP69
CFL1P1
CFP
CGRRF1
CHAC2
CHADL
CHAF1A
CHAMP1
CHCHD1
CHCHD3
CHCHD4
CHCHD6
CHCHD7
CHD4
CHD8
CHERP
CHFR
CHI3L1
CHIC1
CHMP4BP1
CHMP7
CHODL
CHP1
CHPF2
CHRAC1
CHRNA10
CHST14
CHST3
CHTF18
CHTF8
CHUK
CIAO1
CIAPIN1
CICP16
CIDEC
CIDECP
CILP2
CIPC
CIRBP-AS1
CITF22-92A6.1
CIZ1
CKAP5
CKMT2-AS1
CLASP1
CLASRP
CLCC1
CLCN2
CLCN7
CLEC11A
CLEC1A
CLEC2D
CLEC3B
CLEC4A
CLEC4E
CLEC4F
CLGN
CLIC5
CLIC6
CLIP1
CLK1
CLK3
CLN3
CLOCK
CLP1
CLPB
CLPP
CLPTM1
CLPTM1L
CLPX
CLTA
CLTC
CLUH
CMA1
CMAHP
CMAS
CMBL
CMPK1
CMPK2
CMTM1
CMTM3
CMTM5
CNDP2
CNGA1
CNIH1
CNIH2
CNIH3
CNIH4
CNOT1
CNOT11
CNOT8
CNPPD1
CNPY2
CNPY4
CNR1
CNTN1
CNTROB
COA1
COA7
COASY
COBLL1
COG2
COG5
COG7
COG8
COL11A2
COL13A1
COL14A1
COL15A1
COL16A1
COL1A1
COL21A1
COL23A1
COL24A1
COL28A1
COL4A3BP
COL6A4P2
COL6A6
COL8A1
COL9A1
COL9A2
COL9A3
COLCA1
COLEC11
COLGALT2
COLQ
COMMD5
COMMD9
COPA
COPB1
COPB2
COPG1
COPS3
COPS4
COPS5
COPS7A
COPS7B
COPZ2
COQ10B
COQ8A
CORO1B
CORO6
COX10
COX10-AS1
COX4I2
COX5A
CPD
CPE
CPM
CPPED1
CPQ
CPSF2
CPSF3
CPT2
CR1
CRABP2
CRADD
CRAT
CREB5
CREM
CRHBP
CRIP1
CRIP2
CRISPLD1
CRK
CRKL
CRMP1
CRNKL1
CROCC
CROCCP2
CROCCP3
CROT
CRTC2
CRY2
CRYBB2P1
CRYGS
CRYZ
CS
CSAD
CSDE1
CSE1L
CSNK1G3
CSNK2A1
CSRNP3
CSTF1
CSTF2
CSTF2T
CSTF3
CTA-228A9.3
CTA-276F8.1
CTA-292E10.6
CTA-363E19.2
CTAGE5
CTB-131K11.1
CTB-58E17.1
CTBP1-AS2
CTC-301O7.4
CTC-425O23.5
CTC-428H11.2
CTC-444N24.7
CTC-471J1.2
CTC-510F12.2
CTC-529I10.2
CTC-542B22.2
CTD-2020K17.1
CTD-2020K17.3
CTD-2047H16.4
CTD-2095E4.5
CTD-2132N18.2
CTD-2184D3.5
CTD-2196E14.6
CTD-2228K2.7
CTD-2287O16.5
CTD-2353F22.2
CTD-2382E5.6
CTD-2525P14.5
CTD-2528L19.6
CTD-2536I1.2
CTD-2554C21.2
CTD-3014M21.1
CTD-3035K23.3
CTD-3035K23.7
CTD-3074O7.5
CTD-3138B18.5
CTD-3184A7.4
CTD-3185P2.1
CTD-3252C9.4
CTDP1
CTDSP1
CTDSP2
CTDSPL2
CTF1
CTH
CTNNA3
CTNNAL1
CTNNB1
CTNNBIP1
CTPS1
CTR9
CTSA
CTSB
CTSD
CTSG
CTSO
CUBN
CUL1
CUL2
CUL3
CUL4A
CUL4B
CUTC
CX3CL1
CXCL10
CXCL11
CXCL12
CXCL8
CXorf23
CXXC5
CYB561D1
CYB561D2
CYB5R4
CYFIP1
CYP1A1
CYP26B1
CYP27C1
CYP2C8
CYP2D7
CYP46A1
CYP4B1
CYP4F11
CYP4F24P
CYS1
CYTIP
D2HGDH
DACH1
DACT1
DACT2
DANCR
DAP3
DARS2
DBH-AS1
DBI
DBP
DCAF1
DCAF10
DCAF11
DCAF13
DCAF8
DCHS1
DCLK2
DCLRE1B
DCP1A
DCST2
DCTD
DCTN1
DCTN2
DCTN4
DCTN5
DCUN1D1
DCXR
DDA1
DDAH2
DDB1
DDI2
DDIT3
DDRGK1
DDX1
DDX18
DDX19A
DDX20
DDX23
DDX24
DDX28
DDX50
DDX52
DDX54
DDX58
DDX60
DDX60L
DEDD
DEF6
DEFB124
DENND1A
DENND2C
DENND6B
DEPDC5
DEPDC7
DERA
DERL1
DERL2
DESI1
DFFA
DFNB59
DGAT1
DGCR2
DGKB
DGKQ
DHCR24
DHCR7
DHRS1
DHRS4-AS1
DHRS7B
DHTKD1
DHX29
DHX30
DHX32
DHX36
DHX37
DHX58
DHX8
DHX9
DIAPH2
DICER1-AS1
DIEXF
DIO3
DIP2A
DIRC2
DIS3
DIS3L
DKK3
DLAT
DLC1
DLD
DLG4
DLG5
DLGAP1
DLGAP1-AS1
DLGAP1-AS2
DLL4
DLST
DMTF1
DNAAF2
DNAH5
DNAJA2
DNAJB1
DNAJB12
DNAJB2
DNAJB6
DNAJC11
DNAJC14
DNAJC16
DNAJC19P5
DNAJC21
DNAJC28
DNAJC3
DNAJC5
DNAJC7
DNASE1
DNASE1L1
DNM1
DNM3
DNM3OS
DNMT3B
DNPEP
DNTTIP2
DOC2GP
DOCK10
DOCK11
DOCK4
DOCK6
DOHH
DOK6
DOLK
DONSON
DPAGT1
DPF2
DPH2
DPH3
DPP3
DPP9
DPY19L1P1
DPY19L2
DPYSL3
DRAM1
DRC3
DRD4
DRG1
DSCAML1
DSCC1
DSCR3
DSN1
DSTNP2
DSTYK
DTX1
DTX3
DUBR
DUSP1
DUSP11
DUSP15
DUSP2
DUSP22
DUSP23
DUSP5
DUSP8
DYM
DYNC1H1
DYNC1LI1
DYNC2LI1
DYRK2
DZIP1
DZIP1L
DZIP3
E2F3
E2F4
E2F6
EAF1
EBF4
EBI3
EBNA1BP2
ECE1
ECH1
ECHDC1
ECHDC3
ECI2
ECM2
EDA
EDEM2
EDNRA
EDNRB
EEF2KMT
EFCAB13
EFCC1
EFEMP2
EFHB
EFHC1
EFNB1
EFS
EFTUD2
EGFL8
EGFR
EGLN2
EHHADH
EHMT1
EI24
EID2
EIF1AD
EIF1B-AS1
EIF2A
EIF2AK1
EIF2AK4
EIF2S1
EIF2S2
EIF2S3
EIF3A
EIF3B
EIF3C
EIF3D
EIF3EP1
EIF3I
EIF3M
EIF4A1
EIF4A2
EIF4A3
EIF4B
EIF4E2
EIF4EBP1
EIF4EBP2
EIF4G1
EIF4H
EIF5
ELK1
ELK3
ELK4
ELMOD3
ELOA
ELOVL1
ELP3
EMC1
EMC3
EMC6
EMC7
EMC8
EMCN
EMG1
EMID1
EML4
ENDOG
ENDOV
ENKD1
ENO1
ENOX2
ENPEP
ENPP3
ENPP4
ENTPD1-AS1
ENTPD2
EP300
EP400
EPB41
EPB41L2
EPB41L4A-AS1
EPB41L4B
EPG5
EPHA3
EPHA4
EPHB3
EPHB4
EPHX2
EPM2AIP1
EPRS
EPS8
ERC1
ERCC4
ERF
ERGIC1
ERLIN1
ERN1
ERRFI1
ESF1
ESM1
ESR1
ESR2
ESRRA
ESYT1
ETF1
ETFA
ETFDH
ETNK2
EVC
EVL
EWSR1
EXD3
EXOC2
EXOC3
EXOC3L4
EXOC7
EXOC8
EXOSC4
EXT1
EXTL2
EXTL3-AS1
EZR
F10
F13A1
FADD
FAF1
FAF2
FAH
FAHD1
FAHD2A
FAHD2CP
FAIM
FAM102B
FAM103A1
FAM105A
FAM107A
FAM107B
FAM117A
FAM120A
FAM120B
FAM122C
FAM126A
FAM129A
FAM129B
FAM134A
FAM149B1
FAM160B1
FAM160B2
FAM168B
FAM175B
FAM180B
FAM182B
FAM189B
FAM193B
FAM198B
FAM208A
FAM20B
FAM213A
FAM213B
FAM214A
FAM221A
FAM222B
FAM227B
FAM228B
FAM229A
FAM229B
FAM32A
FAM3C
FAM43A
FAM53C
FAM65B
FAM66C
FAM69B
FAM76A
FAM78B
FAM83G
FAM86C1
FAM89A
FAM90A1
FAM96A
FAM98A
FAM98C
FANCI
FANCL
FANK1
FARSA
FAS
FASN
FASTKD2
FASTKD3
FASTKD5
FBLN7
FBXL18
FBXL19-AS1
FBXL2
FBXL3
FBXL5
FBXO17
FBXO18
FBXO24
FBXO28
FBXO3
FBXO32
FBXO36
FBXO38
FBXO44
FBXO45
FBXO5
FBXO7
FBXO9
FBXW11
FBXW2
FBXW4
FBXW4P1
FBXW7
FCER1A
FCER1G
FCF1
FCGBP
FCGR3A
FCN3
FDFT1
FGD2
FGF1
FGF9
FGFRL1
FGL2
FGR
FH
FHOD1
FIBIN
FICD
FIGN
FITM2
FIZ1
FKBP14
FKBP5
FKBP7
FKBP8
FKBP9
FKBPL
FLAD1
FLII
FLJ27354
FLJ38576
FLNB-AS1
FLOT2
FLT3
FLT3LG
FLT4
FLVCR1
FLVCR2
FMN1
FMNL3
FMO1
FMO5
FN3K
FNDC1
FNDC4
FNDC5
FNIP1
FOLH1
FOS
FOSB
FOXO1
FOXO4
FOXO6
FOXS1
FPR1
FPR2
FRAT1
FRAT2
FREM1
FRMD4A
FRMD5
FRMD6
FRMD8
FRYL
FSCN1
FTH1
FTH1P7
FTH1P8
FTSJ3
FUBP1
FURIN
FUT4
FXR2
FXYD2
FXYD5
FXYD7
FYCO1
FZD10-AS1
FZD5
FZR1
G3BP1
G6PC3
G6PD
GAB1
GABARAPL2
GABBR1
GABPB1
GADD45G
GAL3ST4
GALK2
GALNS
GALNT11
GALNT12
GALNT15
GALNT16
GALNT3
GALT
GAMT
GANAB
GARNL3
GART
GATA2-AS1
GATAD1
GATB
GATM
GATSL2
GATSL3
GBA
GBA2
GBE1
GBP1
GBP1P1
GBP3
GBP4
GCAT
GCC1
GCDH
GCLC
GCLM
GCN1
GDE1
GDI2
GDPD3
GDPD5
GEM
GEMIN4
GEMIN5
GEMIN6
GFER
GFM1
GFM2
GFOD1
GFOD2
GFRA2
GFRA3
GGNBP2
GGT1
GGT5
GHITM
GID4
GID8
GIGYF2
GIMAP1
GIMAP4
GIMAP6
GIMAP7
GINS3
GJA1
GJA4
GJC2
GLB1
GLCE
GLE1
GLI1
GLIS2
GLMP
GLOD4
GLRX
GLRX2
GLRX3
GLS
GLT8D2
GLUL
GLYR1
GMDS-AS1
GMEB1
GMPR2
GNA13
GNAI1
GNAI3
GNB3
GNE
GNG11
GNLY
GNPAT
GNPDA1
GNS
GOLGA4
GOLGA5
GOLGA7B
GOLGA8A
GOLGA8N
GOLGB1
GOLM1
GOLPH3L
GORASP1
GOSR1
GOSR2
GOT1
GPAA1
GPAM
GPANK1
GPAT4
GPATCH11
GPATCH3
GPATCH4
GPBAR1
GPBP1L1
GPC1
GPCPD1
GPD1
GPD1L
GPHN
GPIHBP1
GPN1
GPN2
GPN3
GPNMB
GPR1
GPR137
GPR146
GPR153
GPR155
GPR173
GPR34
GPR75
GPR89B
GPRASP1
GPRASP2
GPRC5C
GPRIN1
GPS2
GPSM1
GPX1
GPX3
GPX4
GRAMD1A
GRAMD1C
GRB2
GREB1L
GRIA1
GRIA3
GRIK2
GRIK3
GRIN2A
GRIN3B
GRINA
GRIP2
GRK5
GRK6
GRPEL1
GRSF1
GRWD1
GS1-259H13.2
GS1-358P8.4
GSDMB
GSK3A
GSK3B
GSPT1
GSPT2
GSR
GSTA4
GSTM2
GSTM5
GTDC1
GTF2E1
GTF2F1
GTF2H1
GTF2I
GTF2IP13
GTF2IRD1
GTF3C1
GTF3C2
GTF3C3
GTF3C4
GTF3C6
GTPBP4
GTPBP6
GTPBP8
GUCD1
GUCY1A2
GUF1
GULP1
GUSBP1
GUSBP4
GXYLT2
GYS1
GZMH
H1F0
H1FX-AS1
H2AFJ
H2AFY
H6PD
HAAO
HACD1
HACD2
HACD3
HACD4
HACL1
HADH
HADHA
HADHAP1
HADHB
HAGH
HARBI1
HARS
HAUS2
HAUS5
HAUS7
HAUS8
HBA1
HBA2
HBB
HBD
HBEGF
HBP1
HBS1L
HCCS
HCFC1
HCFC1R1
HCG27
HCLS1
HDAC2
HDAC6
HDAC9
HDC
HDHD5
HEATR1
HEATR5B
HECTD1
HELLPAR
HELQ
HEPH
HERC2
HERC6
HES1
HES4
HESX1
HEXIM1
HHAT
HHIP-AS1
HIC1
HIF1AN
HIF3A
HIGD1A
HINT1
HIP1
HIP1R
HIPK2
HIPK3
HIST1H1C
HIST1H2AE
HIST1H2BD
HIST1H2BJ
HIST1H2BK
HIST1H3E
HIST1H4I
HIST2H2BF
HIVEP1
HK3
HKR1
HLA-A
HLA-B
HLA-DMA
HLA-DPA1
HLA-DPB1
HLA-DQA1
HLA-DQB1
HLA-DQB1-AS1
HLA-F
HLA-F-AS1
HLA-J
HLCS
HMBOX1
HMBS
HMCN1
HMGB3
HMGCLL1
HMGN1
HMGN1P3
HMGN2
HMGN3
HMGN4
HMOX1
HMOX2
HNRNPA1L2
HNRNPA1P16
HNRNPA2B1
HNRNPAB
HNRNPCP1
HNRNPCP7
HNRNPF
HNRNPK
HNRNPUL1
HNRNPUL2
HOGA1
HOMEZ
HOOK1
HOTAIRM1
HOXB-AS1
HP
HPR
HPS1
HPS4
HPS5
HPS6
HPSE
HPX
HSD11B1L
HSD17B11
HSD17B12
HSD17B4
HSD17B7P2
HSD17B8
HSF1
HSPA12A
HSPA2
HSPA4
HSPA9
HSPG2
HTATIP2
HTRA1
HTRA2
HTT
HUWE1
HYAL1
HYAL2
HYLS1
HYMAI
HYOU1
IARS
IARS2
IBA57
ICE1
ICMT
ID1
ID3
IDE
IDH1
IDH3A
IDI2-AS1
IDNK
IDUA
IER2
IER3
IER5L
IFFO1
IFFO2
IFI27
IFI27L1
IFI27L2
IFI44
IFI44L
IFIT1
IFIT2
IFIT3
IFNGR1
IFRD1
IFRD2
IFT172
IFT20
IFT27
IFT43
IFT57
IFT74
IGBP1
IGF2
IGF2R
IGFBP7
IGSF8
IK
IKBKG
IKZF2
IL10RB
IL11RA
IL15RA
IL17D
IL17RA
IL17RB
IL17RD
IL1R2
IL32
IL33
IL34
IL6R
ILF2
ILKAP
IMMT
IMP4
IMPA1
IMPA2
IMPAD1
INCENP
INO80
INO80D
INPP5J
INPP5K
INSC
INTS5
INTS6L
INTU
IP6K1
IP6K2
IP6K3
IPO11
IPO13
IPO4
IPO5
IPO5P1
IPO7
IPO8
IPO9
IQGAP1
IRAK1
IRAK1BP1
IRAK4
IREB2
IRF1
IRF2BP2
IRF2BPL
IRF3
IRF7
IRS1
IRS2
IRX2
ISCA1
ISCA2
ISG15
ISLR
ISY1
ITFG1
ITGA1
ITGA9-AS1
ITGAX
ITGB1
ITGB3BP
ITIH4
ITIH5
ITM2A
ITPK1
ITSN1
JADE1
JADE2
JAGN1
JAK1
JAM2
JARID2
JMY
JPX
JUN
JUNB
JUND
KANK4
KANSL1L
KANSL2
KARS
KAT14
KAT5
KATNA1
[truncated: 3,416 more rows]

## Sheet: FDR_LFC_10_of_25_tissues
AC018647.3
ACE
ADORA3
AKR1B10
ALDH1L1
ALDH1L1-AS2
ALOX15B
AOX1
APLNR
ASPN
ATF3
C1QTNF2
CAPN6
CCL23
CCR2
CD163
CDHR4
CEACAM4
CHMP4BP1
CLEC4E
CLEC4F
CRABP2
CRIP1
CTD-2525P14.5
CTD-3035K23.7
CXCL11
CYP1A1
CYP4B1
CYP4F24P
DBP
ESM1
FAM180B
FCER1A
FCN3
FKBP5
FOXS1
FPR1
FPR2
GALNT15
GFRA3
GSTM5
HBA2
HBB
HDC
HLA-DQB1-AS1
HPR
IFI44L
IL1R2
LAMP5
LCN6
LILRA2
LINC01088
MAOA
MCEMP1
MRC1
NRXN1
OGN
OLAH
PI16
PLA2G2A
PRR33
PTN
RGS16
RNASE2
RND1
RP1-193H18.3
RP11-153M7.3
RP11-184M15.1
RP11-190A12.8
RP11-20I20.4
RP11-693N9.2
RP6-159A1.4
RPSAP36
RXRG
S100A9
SAA1
SAA2
SAMHD1
SCN4B
SEMA5B
SERPINA3
SERPINF2
SFRP2
SFRP4
SIGLEC10
SIGLEC14
SLA
SLC11A1
SLC6A1
SMIM25
SULT1B1
TEX41
TIMP4
TMEM236
TMIGD3
VSIG4
WNT10B
XKR4
C1QB
C1QC
C3AR1
CCR1
F13A1
FCGR3A
HBA1
HIST2H2BF
HK3
LINC01127
MS4A4A
RNASE6
SIGLEC9
SIRPB2
TET1
