# Supplementary material for: Multi-tissue transcriptional changes and core circadian clock disruption following intensive care
Source: Front Physiol. 2022 Aug 15;13:942704. doi: 10.3389/fphys.2022.942704 (PMC9420996; doi:10.3389/fphys.2022.942704)
Supplement: Supplementary file 3 [file Table3.XLSX]

## Sheet: all_GOBP_pathways_FDR_LFC
Term	Overlap	P.value	Adjusted.P.value	Old.P.value	Old.Adjusted.P.value	Odds.Ratio	Combined.Score	Genes
inflammatory response (GO:0006954)	13/230	6.09557e-10	5.29705e-07	0	0	11.7839	250.034	CCR1;SERPINA3;CCL23;SLC11A1;FPR1;FPR2;HPR;TMIGD3;CXCL11;ADORA3;C3AR1;S100A9;CCR2
neutrophil activation involved in immune response (GO:0002283)	13/485	3.61093e-06	0.00111854	0	0	5.34735	67.0106	SERPINA3;SIGLEC14;SIGLEC9;SLC11A1;FPR1;HBB;MCEMP1;FPR2;RNASE2;LILRA2;HK3;C3AR1;S100A9
neutrophil mediated immunity (GO:0002446)	13/488	3.86146e-06	0.00111854	0	0	5.31276	66.2207	SERPINA3;ACE;SIGLEC14;SIGLEC9;SLC11A1;FPR1;HBB;MCEMP1;FPR2;RNASE2;HK3;C3AR1;S100A9
immune response-activating cell surface receptor signaling pathway (GO:0002429)	2022-04-24	9.40707e-06	0.00204369	0	0	36.4532	421.911	FPR1;C3AR1;FPR2;LILRA2
receptor-mediated endocytosis (GO:0006898)	7/143	1.69274e-05	0.00259293	0	0	9.59052	105.367	CD163;MRC1;SAA1;HBB;FPR2;HPR;HBA1
neutrophil degranulation (GO:0043312)	12/481	1.79029e-05	0.00259293	0	0	4.91917	53.7692	SERPINA3;HK3;SIGLEC14;SIGLEC9;SLC11A1;C3AR1;FPR1;HBB;MCEMP1;FPR2;RNASE2;S100A9
complement receptor mediated signaling pathway (GO:0002430)	2022-03-11	2.80352e-05	0.00348037	0	0	67.7693	710.361	C3AR1;FPR1;FPR2
positive regulation of cellular process (GO:0048522)	13/625	5.24143e-05	0.0056935	0	0	4.09436	40.3554	SLC11A1;SERPINF2;HBB;TET1;FPR2;HPR;HBA1;PTN;LILRA2;ESM1;SFRP2;SAA1;S100A9
positive regulation of response to external stimulus (GO:0032103)	6/139	0.000138894	0.013411	0	0	8.32858	73.9728	SERPINF2;PLA2G2A;FPR2;PTN;S100A9;CCR2
positive regulation of monocyte chemotaxis (GO:0090026)	2022-03-19	0.000159304	0.0138435	0	0	33.871	296.192	CCR1;FPR2;CCR2
positive regulation of cytosolic calcium ion concentration (GO:0007204)	6/147	0.000188483	0.0141614	0	0	7.85285	67.35	CCR1;C3AR1;FPR1;SAA1;FPR2;CCR2
regulation of cytosolic calcium ion concentration (GO:0051480)	6/148	0.000195554	0.0141614	0	0	7.79716	66.5852	CCR1;C3AR1;FPR1;SAA1;FPR2;CCR2
positive regulation of leukocyte chemotaxis (GO:0002690)	1954-04-01	0.000245738	0.0164267	0	0	14.5593	121.006	CCR1;FPR2;PTN;CCR2
chemokine-mediated signaling pathway (GO:0070098)	1956-04-01	0.000282932	0.017562	0	0	13.9979	114.367	CCR1;CCL23;CXCL11;CCR2
innate immune response (GO:0045087)	8/302	0.000319924	0.0185343	0	0	5.07755	40.8612	FCN3;SIGLEC14;SLC11A1;RNASE6;SAA1;SLA;RNASE2;CLEC4E
cellular response to chemokine (GO:1990869)	1960-04-01	0.000369179	0.020051	0	0	12.9954	102.719	CCR1;CCL23;CXCL11;CCR2
regulation of monocyte chemotaxis (GO:0090025)	2022-03-26	0.000415306	0.0212295	0	0	23.5542	183.404	CCR1;FPR2;CCR2
cell junction disassembly (GO:0150146)	2022-02-06	0.000467629	0.0225761	0	0	89.5631	686.755	C1QB;C1QC
defense response to bacterium (GO:0042742)	6/176	0.000494949	0.0226374	0	0	6.50368	49.4999	SLC11A1;PLA2G2A;RNASE6;FPR2;RNASE2;S100A9
oxygen transport (GO:0015671)	2022-02-07	0.000652263	0.025469	0	0	71.6468	525.534	HBB;HBA1
regulation of systemic arterial blood pressure by renin-angiotensin (GO:0003081)	2022-02-07	0.000652263	0.025469	0	0	71.6468	525.534	ACE;SERPINF2
neutrophil chemotaxis (GO:0030593)	1970-04-01	0.00066474	0.025469	0	0	11.0209	80.6298	CCL23;CXCL11;SAA1;S100A9
defense response to symbiont (GO:0140546)	5/124	0.000695163	0.025469	0	0	7.69063	55.9214	FCN3;RNASE6;RNASE2;SAMHD1;IFI44L
positive regulation of mononuclear cell migration (GO:0071677)	2022-03-31	0.000703401	0.025469	0	0	19.3432	140.423	CCR1;FPR2;CCR2
granulocyte chemotaxis (GO:0071621)	1973-04-01	0.000778925	0.0262277	0	0	10.5401	75.4417	CCL23;CXCL11;SAA1;S100A9
cytokine-mediated signaling pathway (GO:0019221)	11/621	0.000784717	0.0262277	0	0	3.40802	24.368	CCR1;CXCL11;CCL23;MAOA;IL1R2;FPR1;SAA1;SLA;F13A1;SAMHD1;CCR2
neutrophil migration (GO:1990266)	1977-04-01	0.000951852	0.0292281	0	0	9.96054	69.2965	CCL23;CXCL11;SAA1;S100A9
defense response to virus (GO:0051607)	5/133	0.00095332	0.0292281	0	0	7.14663	49.7088	FCN3;RNASE6;RNASE2;SAMHD1;IFI44L
regulation of blood circulation (GO:1903522)	1935-03-01	0.00100752	0.0292281	0	0	16.9219	116.765	TMIGD3;ACE;ADORA3
regulation of gap junction assembly (GO:1903596)	2022-02-09	0.00110993	0.0292281	0	0	51.1712	348.141	ACE;APLNR
complement activation, classical pathway (GO:0006958)	2022-02-09	0.00110993	0.0292281	0	0	51.1712	348.141	C1QB;C1QC
regulation of T-helper 1 type immune response (GO:0002825)	2022-02-09	0.00110993	0.0292281	0	0	51.1712	348.141	SLC11A1;CCR2
synapse pruning (GO:0098883)	2022-02-09	0.00110993	0.0292281	0	0	51.1712	348.141	C1QB;C1QC
primary alcohol catabolic process (GO:0034310)	2022-02-10	0.00138229	0.0353298	0	0	44.7725	294.783	SULT1B1;AKR1B10
second-messenger-mediated signaling (GO:0019932)	1989-04-01	0.00163063	0.0375061	0	0	8.54916	54.8753	CCR1;FPR1;FPR2;CCR2
cellular response to cytokine stimulus (GO:0071345)	9/482	0.00166092	0.0375061	0	0	3.55192	22.7336	CCR1;CCL23;MAOA;IL1R2;FPR1;SAA1;SLA;F13A1;CCR2
hematopoietic stem cell proliferation (GO:0071425)	2022-02-11	0.00168324	0.0375061	0	0	39.7958	254.177	WNT10B;SFRP2
humoral immune response mediated by circulating immunoglobulin (GO:0002455)	2022-02-11	0.00168324	0.0375061	0	0	39.7958	254.177	C1QB;C1QC
T cell chemotaxis (GO:0010818)	2022-02-11	0.00168324	0.0375061	0	0	39.7958	254.177	CXCL11;CCR2
lymphocyte chemotaxis (GO:0048247)	1944-03-01	0.00196493	0.0416385	0	0	13.2013	82.2747	CCL23;CXCL11;SAA1
gas transport (GO:0015669)	2022-02-12	0.00201245	0.0416385	0	0	35.8144	222.35	HBB;HBA1
positive regulation of T-helper 1 type immune response (GO:0002827)	2022-02-12	0.00201245	0.0416385	0	0	35.8144	222.35	SLC11A1;CCR2
positive regulation of defense response (GO:0031349)	1998-04-01	0.00232062	0.0457593	0	0	7.72711	46.8721	PLA2G2A;FPR2;S100A9;CCR2
cellular biogenic amine metabolic process (GO:0006576)	2022-02-13	0.00236959	0.0457593	0	0	32.5569	196.808	SULT1B1;MAOA
positive regulation of adaptive immune response based on somatic recombination of immune receptors built from immunoglobulin superfamily domains (GO:0002824)	2022-02-13	0.00236959	0.0457593	0	0	32.5569	196.808	SLC11A1;CCR2
regulation of complement activation (GO:0030449)	1950-03-01	0.00283743	0.0524623	0	0	11.5126	67.5196	C1QB;C3AR1;C1QC
positive regulation of ion transport (GO:0043270)	1950-03-01	0.00283743	0.0524623	0	0	11.5126	67.5196	CCR1;LILRA2;SCN4B
positive regulation of ERK1 and ERK2 cascade (GO:0070374)	5/172	0.0029503	0.0534128	0	0	5.46684	31.849	CCR1;CCL23;SERPINF2;PLA2G2A;FPR2
macrophage migration (GO:1905517)	2022-02-15	0.00316639	0.0561549	0	0	27.5454	158.528	SAA1;CCR2
regulation of immune effector process (GO:0002697)	1953-03-01	0.00335	0.058223	0	0	10.8202	61.662	C1QB;C3AR1;C1QC
regulation of humoral immune response (GO:0002920)	1954-03-01	0.0035326	0.0596516	0	0	10.6075	59.8869	C1QB;C3AR1;C1QC
dendritic cell chemotaxis (GO:0002407)	2022-02-16	0.00360541	0.0596516	0	0	25.5766	143.876	CCR1;CCR2
cellular divalent inorganic cation homeostasis (GO:0072503)	4/111	0.00363813	0.0596516	0	0	6.78385	38.1	CCR1;CCL23;SLC11A1;CCR2
negative regulation of cell motility (GO:2000146)	4/114	0.00400162	0.0643965	0	0	6.59783	36.427	TMIGD3;SFRP2;ADORA3;ALOX15B
dendritic cell migration (GO:0036336)	2022-02-18	0.00456316	0.0695682	0	0	22.3773	120.608	CCR1;CCR2
positive regulation of macrophage derived foam cell differentiation (GO:0010744)	2022-02-18	0.00456316	0.0695682	0	0	22.3773	120.608	PLA2G2A;ALOX15B
positive regulation of synaptic transmission, glutamatergic (GO:0051968)	2022-02-18	0.00456316	0.0695682	0	0	22.3773	120.608	NRXN1;CCR2
negative regulation of endopeptidase activity (GO:0010951)	1963-03-01	0.00545185	0.0802993	0	0	9.01227	46.9702	SERPINA3;SERPINF2;TIMP4
negative regulation of peptidase activity (GO:0010466)	1963-03-01	0.00545185	0.0802993	0	0	9.01227	46.9702	SERPINA3;SERPINF2;TIMP4
antimicrobial humoral immune response mediated by antimicrobial peptide (GO:0061844)	1964-03-01	0.00569672	0.0807684	0	0	8.86408	45.8084	CXCL11;RNASE6;S100A9
synapse organization (GO:0050808)	4/126	0.00570095	0.0807684	0	0	5.94525	30.7199	C1QB;NRXN1;SLC6A1;C1QC
negative regulation of cell population proliferation (GO:0008285)	7/379	0.00576253	0.0807684	0	0	3.46432	17.8633	TMIGD3;SFRP4;CCL23;SFRP2;ADORA3;OGN;ALOX15B
hydrogen peroxide catabolic process (GO:0042744)	2022-02-21	0.0061944	0.0842662	0	0	18.8412	95.7905	HBB;HBA1
positive regulation of cell death (GO:0010942)	1966-03-01	0.00620603	0.0842662	0	0	8.58182	43.6148	HBB;HBA1;HPR
regulation of inflammatory response (GO:0050727)	5/206	0.00631554	0.0844339	0	0	4.53427	22.9649	PLA2G2A;SAA1;FPR2;S100A9;CCR2
canonical Wnt signaling pathway (GO:0060070)	1968-03-01	0.0067417	0.0880523	0	0	8.31692	41.58	SFRP4;WNT10B;SFRP2
negative regulation of biomineral tissue development (GO:0070168)	2022-02-22	0.00678884	0.0880523	0	0	17.8982	89.3563	CCR1;ASPN
negative regulation of inflammatory response (GO:0050728)	5/212	0.00710964	0.0908571	0	0	4.4015	21.7712	CD163;FCGR3A;SIGLEC10;SAA1;FPR2
defense response to Gram-positive bacterium (GO:0050830)	1970-03-01	0.00730408	0.091989	0	0	8.06784	39.6883	PLA2G2A;RNASE6;RNASE2
regulation of endopeptidase activity (GO:0052548)	1971-03-01	0.00759537	0.0942911	0	0	7.9488	38.7918	SERPINA3;SERPINF2;TIMP4
defense response to fungus (GO:0050832)	2022-02-24	0.00805196	0.0985514	0	0	16.2695	78.4487	CLEC4E;S100A9
defense response to Gram-negative bacterium (GO:0050829)	1973-03-01	0.00819837	0.0989497	0	0	7.72091	37.0899	SLC11A1;RNASE6;RNASE2
regulation of cell migration (GO:0030334)	7/408	0.00849106	0.101078	0	0	3.20901	15.3029	CCR1;TMIGD3;SEMA5B;SFRP2;ACE;ADORA3;ALOX15B
negative regulation of DNA-binding transcription factor activity (GO:0043433)	4/143	0.00884495	0.103868	0	0	5.21365	24.6497	TMIGD3;SFRP4;FOXS1;ADORA3
negative regulation of cell migration (GO:0030336)	4/144	0.00905885	0.104962	0	0	5.17615	24.3487	TMIGD3;SFRP2;ADORA3;ALOX15B
acute inflammatory response (GO:0002526)	2022-02-27	0.0101279	0.1143	0	0	14.315	65.7409	SAA1;HPR
positive regulation of calcium ion transmembrane transport (GO:1904427)	2022-02-27	0.0101279	0.1143	0	0	14.315	65.7409	CXCL11;APLNR
receptor clustering (GO:0043113)	2022-02-28	0.010867	0.116802	0	0	13.7637	62.2397	NRXN1;PTN
regulation of multicellular organismal development (GO:2000026)	2022-02-28	0.010867	0.116802	0	0	13.7637	62.2397	PTN;ALOX15B
RNA phosphodiester bond hydrolysis (GO:0090501)	2022-02-28	0.010867	0.116802	0	0	13.7637	62.2397	RNASE6;RNASE2
phospholipase C-activating G protein-coupled receptor signaling pathway (GO:0007200)	1981-03-01	0.0108872	0.116802	0	0	6.92622	31.3077	C3AR1;FPR1;FPR2
regulation of cell population proliferation (GO:0042127)	10/764	0.0113046	0.118981	0	0	2.46362	11.0433	TMIGD3;SFRP4;CXCL11;ESM1;CCL23;SFRP2;ADORA3;TET1;PTN;ALOX15B
regulation of ERK1 and ERK2 cascade (GO:0070372)	5/238	0.0113642	0.118981	0	0	3.90518	17.4846	CCR1;CCL23;SERPINF2;PLA2G2A;FPR2
hydrogen peroxide metabolic process (GO:0042743)	2029-02-01	0.0116293	0.120308	0	0	13.2533	59.033	HBB;HBA1
positive regulation of cytokine production (GO:0001819)	6/335	0.0119507	0.122178	0	0	3.33347	14.7571	SLC11A1;SERPINF2;SAA1;LILRA2;ALOX15B;CCR2
long-chain fatty acid biosynthetic process (GO:0042759)	1930-02-01	0.0124144	0.125443	0	0	12.7793	56.087	CYP1A1;ALOX15B
regulation of macrophage derived foam cell differentiation (GO:0010743)	1931-02-01	0.013222	0.130567	0	0	12.338	53.3726	PLA2G2A;ALOX15B
peptide cross-linking (GO:0018149)	1931-02-01	0.013222	0.130567	0	0	12.338	53.3726	FCGR3A;F13A1
positive regulation of inflammatory response (GO:0050729)	1989-03-01	0.0140292	0.136982	0	0	6.27939	26.7917	PLA2G2A;S100A9;CCR2
apoptotic cell clearance (GO:0043277)	1933-02-01	0.0149039	0.142324	0	0	11.5408	48.5423	FCN3;XKR4
positive regulation of histone modification (GO:0031058)	1933-02-01	0.0149039	0.142324	0	0	11.5408	48.5423	APLNR;TET1
Wnt signaling pathway (GO:0016055)	1992-03-01	0.0153265	0.144323	0	0	6.0668	25.3481	SFRP4;WNT10B;SFRP2
positive regulation of cell differentiation (GO:0045597)	5/258	0.0156314	0.144323	0	0	3.59281	14.9406	SFRP2;SERPINF2;PLA2G2A;PTN;ALOX15B
positive regulation of calcium ion transport into cytosol (GO:0010524)	1934-02-01	0.0157776	0.144323	0	0	11.1796	46.3861	CXCL11;APLNR
positive regulation of release of sequestered calcium ion into cytosol (GO:0051281)	1934-02-01	0.0157776	0.144323	0	0	11.1796	46.3861	CXCL11;APLNR
bicarbonate transport (GO:0015701)	1935-02-01	0.0166728	0.149367	0	0	10.8403	44.3799	HBB;HBA1
blood vessel diameter maintenance (GO:0097746)	1935-02-01	0.0166728	0.149367	0	0	10.8403	44.3799	ACE;SERPINF2
activation of adenylate cyclase activity (GO:0007190)	1936-02-01	0.0175891	0.153245	0	0	10.5209	42.5096	TMIGD3;ADORA3
macrophage activation (GO:0042116)	1936-02-01	0.0175891	0.153245	0	0	10.5209	42.5096	SLC11A1;FPR2
calcium ion homeostasis (GO:0055074)	1997-03-01	0.0176346	0.153245	0	0	5.74265	23.1882	CCR1;CCL23;CCR2
positive regulation of calcium ion transport (GO:0051928)	1937-02-01	0.0185264	0.159401	0	0	10.2198	40.7623	CCR1;LILRA2
regulation of immune response (GO:0050776)	4/179	0.0187864	0.160053	0	0	4.13358	16.4294	FCGR3A;SIGLEC9;FCER1A;SAMHD1
negative regulation of innate immune response (GO:0045824)	1938-02-01	0.0194844	0.164388	0	0	9.93544	39.1271	VSIG4;SAMHD1
positive regulation of MAPK cascade (GO:0043410)	5/274	0.0197319	0.164875	0	0	3.37636	13.254	CCR1;CCL23;SERPINF2;PLA2G2A;FPR2
regulation of cell death (GO:0010941)	3/102	0.0201262	0.164997	0	0	5.45124	21.2911	HBB;HPR;HBA1
calcium-mediated signaling (GO:0019722)	3/102	0.0201262	0.164997	0	0	5.45124	21.2911	CCR1;FPR2;CCR2
cellular metal ion homeostasis (GO:0006875)	3/104	0.0211743	0.171967	0	0	5.34275	20.5961	CCR1;CCL23;CCR2
lymphocyte migration (GO:0072676)	1940-02-01	0.0214614	0.172685	0	0	9.41157	36.1545	CCL23;SAA1
nucleobase-containing compound catabolic process (GO:0034655)	1941-02-01	0.0224799	0.173949	0	0	9.16979	34.8006	RNASE6;RNASE2
heart contraction (GO:0060047)	1941-02-01	0.0224799	0.173949	0	0	9.16979	34.8006	ACE;SCN4B
negative regulation of macromolecule metabolic process (GO:0010605)	4/194	0.0243861	0.173949	0	0	3.80435	14.1284	CCR1;SFRP2;APLNR;TET1
lipid modification (GO:0030258)	1943-02-01	0.0245755	0.173949	0	0	8.7216	32.3223	CYP1A1;ALOX15B
antibacterial humoral response (GO:0019731)	1944-02-01	0.0256522	0.173949	0	0	8.51351	31.1861	RNASE6;RNASE2
regulation of cytoskeleton organization (GO:0051493)	3/112	0.0256619	0.173949	0	0	4.94862	18.1256	CAPN6;S100A9;RND1
positive regulation of chemotaxis (GO:0050921)	1945-02-01	0.0267478	0.173949	0	0	8.31511	30.1115	PTN;CCR2
response to lipid (GO:0033993)	3/114	0.0268575	0.173949	0	0	4.85897	17.5759	SLC11A1;S100A9;RXRG
regulation of synaptic transmission, glutamatergic (GO:0051966)	1946-02-01	0.0278621	0.173949	0	0	8.12572	29.094	NRXN1;CCR2
pyridine-containing compound metabolic process (GO:0072524)	2022-01-05	0.0279352	0.173949	0	0	44.3817	158.792	AOX1
negative regulation of heterochromatin assembly (GO:0031452)	2022-01-05	0.0279352	0.173949	0	0	44.3817	158.792	TET1
cadmium ion transmembrane transport (GO:0070574)	2022-01-05	0.0279352	0.173949	0	0	44.3817	158.792	SLC11A1
cadmium ion transport (GO:0015691)	2022-01-05	0.0279352	0.173949	0	0	44.3817	158.792	SLC11A1
cannabinoid signaling pathway (GO:0038171)	2022-01-05	0.0279352	0.173949	0	0	44.3817	158.792	ALOX15B
negative regulation of macrophage differentiation (GO:0045650)	2022-01-05	0.0279352	0.173949	0	0	44.3817	158.792	C1QC
negative regulation of plasminogen activation (GO:0010757)	2022-01-05	0.0279352	0.173949	0	0	44.3817	158.792	SERPINF2
cellular response to antibiotic (GO:0071236)	2022-01-05	0.0279352	0.173949	0	0	44.3817	158.792	CRIP1
regulation of granulocyte colony-stimulating factor production (GO:0071655)	2022-01-05	0.0279352	0.173949	0	0	44.3817	158.792	LILRA2
regulation of inflammatory response to wounding (GO:0106014)	2022-01-05	0.0279352	0.173949	0	0	44.3817	158.792	SIGLEC10
regulation of integrin biosynthetic process (GO:0045113)	2022-01-05	0.0279352	0.173949	0	0	44.3817	158.792	S100A9
chronic inflammatory response (GO:0002544)	2022-01-05	0.0279352	0.173949	0	0	44.3817	158.792	S100A9
deoxyribonucleotide metabolic process (GO:0009262)	2022-01-05	0.0279352	0.173949	0	0	44.3817	158.792	SAMHD1
regulation of neutrophil activation (GO:1902563)	2022-01-05	0.0279352	0.173949	0	0	44.3817	158.792	PLA2G2A
peptidyl-cysteine S-nitrosylation (GO:0018119)	2022-01-05	0.0279352	0.173949	0	0	44.3817	158.792	S100A9
dopamine catabolic process (GO:0042420)	2022-01-05	0.0279352	0.173949	0	0	44.3817	158.792	MAOA
phenol-containing compound metabolic process (GO:0018958)	2022-01-05	0.0279352	0.173949	0	0	44.3817	158.792	SULT1B1
trivalent inorganic anion homeostasis (GO:0072506)	2022-01-05	0.0279352	0.173949	0	0	44.3817	158.792	SFRP4
postsynaptic density protein 95 clustering (GO:0097119)	2022-01-05	0.0279352	0.173949	0	0	44.3817	158.792	NRXN1
monocyte extravasation (GO:0035696)	2022-01-05	0.0279352	0.173949	0	0	44.3817	158.792	CCR2
negative regulation of response to external stimulus (GO:0032102)	3/118	0.0293368	0.173949	0	0	4.68901	16.5471	SAA1;FPR2;LILRA2
regulation of interleukin-2 production (GO:0032663)	1948-02-01	0.0301457	0.173949	0	0	7.77164	27.2141	VSIG4;CCR2
regulation of smooth muscle cell proliferation (GO:0048660)	1949-02-01	0.0313146	0.173949	0	0	7.6059	26.3444	SERPINF2;OGN
response to hydrogen peroxide (GO:0042542)	1949-02-01	0.0313146	0.173949	0	0	7.6059	26.3444	HBB;HBA1
RNA catabolic process (GO:0006401)	1949-02-01	0.0313146	0.173949	0	0	7.6059	26.3444	RNASE6;RNASE2
fatty acid metabolic process (GO:0006631)	3/124	0.0332754	0.173949	0	0	4.45515	15.1606	CYP1A1;CYP4B1;ALOX15B
negative regulation of anion transport (GO:1903792)	2022-01-06	0.0334287	0.173949	0	0	35.5036	120.653	SFRP4
purine deoxyribonucleotide catabolic process (GO:0009155)	2022-01-06	0.0334287	0.173949	0	0	35.5036	120.653	SAMHD1
astrocyte development (GO:0014002)	2022-01-06	0.0334287	0.173949	0	0	35.5036	120.653	S100A9
negative regulation of myeloid leukocyte mediated immunity (GO:0002887)	2022-01-06	0.0334287	0.173949	0	0	35.5036	120.653	CCR2
regulation of hematopoietic stem cell proliferation (GO:1902033)	2022-01-06	0.0334287	0.173949	0	0	35.5036	120.653	ACE
regulation of hepatocyte proliferation (GO:2000345)	2022-01-06	0.0334287	0.173949	0	0	35.5036	120.653	PTN
regulation of keratinocyte apoptotic process (GO:1902172)	2022-01-06	0.0334287	0.173949	0	0	35.5036	120.653	SFRP4
regulation of macromolecule biosynthetic process (GO:0010556)	2022-01-06	0.0334287	0.173949	0	0	35.5036	120.653	S100A9
regulation of peptidyl-cysteine S-nitrosylation (GO:2000169)	2022-01-06	0.0334287	0.173949	0	0	35.5036	120.653	ACE
positive regulation of antigen processing and presentation (GO:0002579)	2022-01-06	0.0334287	0.173949	0	0	35.5036	120.653	SLC11A1
regulation of tooth mineralization (GO:0070170)	2022-01-06	0.0334287	0.173949	0	0	35.5036	120.653	ASPN
gamma-aminobutyric acid transport (GO:0015812)	2022-01-06	0.0334287	0.173949	0	0	35.5036	120.653	SLC6A1
positive regulation of dendritic cell antigen processing and presentation (GO:0002606)	2022-01-06	0.0334287	0.173949	0	0	35.5036	120.653	SLC11A1
regulation of type 2 immune response (GO:0002828)	2022-01-06	0.0334287	0.173949	0	0	35.5036	120.653	CCR2
positive regulation of extrinsic apoptotic signaling pathway via death domain receptors (GO:1902043)	2022-01-06	0.0334287	0.173949	0	0	35.5036	120.653	ATF3
histamine metabolic process (GO:0001692)	2022-01-06	0.0334287	0.173949	0	0	35.5036	120.653	HDC
imitative learning (GO:0098596)	2022-01-06	0.0334287	0.173949	0	0	35.5036	120.653	NRXN1
induction of bacterial agglutination (GO:0043152)	2022-01-06	0.0334287	0.173949	0	0	35.5036	120.653	RNASE2
leukocyte chemotaxis involved in inflammatory response (GO:0002232)	2022-01-06	0.0334287	0.173949	0	0	35.5036	120.653	PTN
macromolecule biosynthetic process (GO:0009059)	2022-01-06	0.0334287	0.173949	0	0	35.5036	120.653	SLC11A1
medium-chain fatty acid biosynthetic process (GO:0051792)	2022-01-06	0.0334287	0.173949	0	0	35.5036	120.653	OLAH
transmembrane receptor protein tyrosine phosphatase signaling pathway (GO:0007185)	2022-01-06	0.0334287	0.173949	0	0	35.5036	120.653	PTN
postsynaptic density assembly (GO:0097107)	2022-01-06	0.0334287	0.173949	0	0	35.5036	120.653	NRXN1
vocal learning (GO:0042297)	2022-01-06	0.0334287	0.173949	0	0	35.5036	120.653	NRXN1
blood circulation (GO:0008015)	1951-02-01	0.0337051	0.174344	0	0	7.29472	24.7299	ACE;C3AR1
platelet degranulation (GO:0002576)	3/125	0.0339574	0.174609	0	0	4.41841	14.9459	SERPINA3;SERPINF2;F13A1
regulation of release of sequestered calcium ion into cytosol (GO:0051279)	1952-02-01	0.0349264	0.178536	0	0	7.14847	23.9796	CXCL11;APLNR
cellular macromolecule catabolic process (GO:0044265)	1953-02-01	0.0361647	0.182546	0	0	7.00795	23.2641	RNASE6;RNASE2
positive regulation of phagocytosis (GO:0050766)	1953-02-01	0.0361647	0.182546	0	0	7.00795	23.2641	SLC11A1;FPR2
astrocyte differentiation (GO:0048708)	2022-01-07	0.0388914	0.182546	0	0	29.5848	96.0614	S100A9
AV node cell action potential (GO:0086016)	2022-01-07	0.0388914	0.182546	0	0	29.5848	96.0614	SCN4B
negative regulation of membrane protein ectodomain proteolysis (GO:0051045)	2022-01-07	0.0388914	0.182546	0	0	29.5848	96.0614	TIMP4
catecholamine catabolic process (GO:0042424)	2022-01-07	0.0388914	0.182546	0	0	29.5848	96.0614	MAOA
negative regulation of type 2 immune response (GO:0002829)	2022-01-07	0.0388914	0.182546	0	0	29.5848	96.0614	CCR2
neuron projection arborization (GO:0140058)	2022-01-07	0.0388914	0.182546	0	0	29.5848	96.0614	PTN
coronary vasculature development (GO:0060976)	2022-01-07	0.0388914	0.182546	0	0	29.5848	96.0614	APLNR
dendrite arborization (GO:0140059)	2022-01-07	0.0388914	0.182546	0	0	29.5848	96.0614	PTN
ethanol catabolic process (GO:0006068)	2022-01-07	0.0388914	0.182546	0	0	29.5848	96.0614	SULT1B1
response to host defenses (GO:0052200)	2022-01-07	0.0388914	0.182546	0	0	29.5848	96.0614	MRC1
lipid hydroxylation (GO:0002933)	2022-01-07	0.0388914	0.182546	0	0	29.5848	96.0614	CYP1A1
lipoxin biosynthetic process (GO:2001301)	2022-01-07	0.0388914	0.182546	0	0	29.5848	96.0614	ALOX15B
modulation by symbiont of host defense response (GO:0052031)	2022-01-07	0.0388914	0.182546	0	0	29.5848	96.0614	MRC1
blood vessel morphogenesis (GO:0048514)	1956-02-01	0.0399794	0.182546	0	0	6.61762	21.3047	SERPINF2;APLNR
arachidonic acid metabolic process (GO:0019369)	1957-02-01	0.0412835	0.182546	0	0	6.49697	20.7077	CYP1A1;ALOX15B
regulation of bone mineralization (GO:0030500)	1957-02-01	0.0412835	0.182546	0	0	6.49697	20.7077	CCR1;PTN
positive regulation of interferon-gamma production (GO:0032729)	1957-02-01	0.0412835	0.182546	0	0	6.49697	20.7077	SLC11A1;CCR2
negative regulation of cellular process (GO:0048523)	7/566	0.0415944	0.182546	0	0	2.28332	7.26048	TMIGD3;SFRP4;CCL23;SFRP2;ADORA3;ALOX15B;RND1
cellular calcium ion homeostasis (GO:0006874)	3/136	0.0419341	0.182546	0	0	4.05072	12.8475	CCR1;CCL23;CCR2
regulation of calcium ion transport (GO:0051924)	1958-02-01	0.0426035	0.182546	0	0	6.38063	20.1361	CCR1;LILRA2
regulation of phagocytosis (GO:0050764)	1958-02-01	0.0426035	0.182546	0	0	6.38063	20.1361	SLC11A1;FPR2
response to reactive oxygen species (GO:0000302)	1959-02-01	0.0439392	0.182546	0	0	6.26837	19.5883	HBB;HBA1
regulation of alpha-beta T cell proliferation (GO:0046640)	2022-01-08	0.0443236	0.182546	0	0	25.3571	79.0189	CCR2
aromatic compound biosynthetic process (GO:0019438)	2022-01-08	0.0443236	0.182546	0	0	25.3571	79.0189	HDC
negative regulation of long-term synaptic potentiation (GO:1900272)	2022-01-08	0.0443236	0.182546	0	0	25.3571	79.0189	PTN
negative regulation of neural precursor cell proliferation (GO:2000178)	2022-01-08	0.0443236	0.182546	0	0	25.3571	79.0189	PTN
cellular response to UV-B (GO:0071493)	2022-01-08	0.0443236	0.182546	0	0	25.3571	79.0189	CRIP1
regulation of RNA biosynthetic process (GO:2001141)	2022-01-08	0.0443236	0.182546	0	0	25.3571	79.0189	FCN3
regulation of stem cell division (GO:2000035)	2022-01-08	0.0443236	0.182546	0	0	25.3571	79.0189	SFRP2
positive regulation of glial cell migration (GO:1903977)	2022-01-08	0.0443236	0.182546	0	0	25.3571	79.0189	CCR2
histidine catabolic process (GO:0006548)	2022-01-08	0.0443236	0.182546	0	0	25.3571	79.0189	HDC
histidine metabolic process (GO:0006547)	2022-01-08	0.0443236	0.182546	0	0	25.3571	79.0189	HDC
positive regulation of oligodendrocyte differentiation (GO:0048714)	2022-01-08	0.0443236	0.182546	0	0	25.3571	79.0189	PTN
somatic hypermutation of immunoglobulin genes (GO:0016446)	2022-01-08	0.0443236	0.182546	0	0	25.3571	79.0189	SAMHD1
leukocyte aggregation (GO:0070486)	2022-01-08	0.0443236	0.182546	0	0	25.3571	79.0189	S100A9
vascular associated smooth muscle cell differentiation (GO:0035886)	2022-01-08	0.0443236	0.182546	0	0	25.3571	79.0189	APLNR
venous blood vessel development (GO:0060841)	2022-01-08	0.0443236	0.182546	0	0	25.3571	79.0189	APLNR
postsynaptic density organization (GO:0097106)	2022-01-08	0.0443236	0.182546	0	0	25.3571	79.0189	NRXN1
myeloid leukocyte mediated immunity (GO:0002444)	2022-01-08	0.0443236	0.182546	0	0	25.3571	79.0189	ACE
pattern recognition receptor signaling pathway (GO:0002221)	1961-02-01	0.0466568	0.190358	0	0	6.05528	18.559	CLEC4E;S100A9
positive regulation of interleukin-1 production (GO:0032732)	1962-02-01	0.0480382	0.190358	0	0	5.95405	18.0751	SAA1;LILRA2
response to retinoic acid (GO:0032526)	1962-02-01	0.0480382	0.190358	0	0	5.95405	18.0751	WNT10B;RXRG
associative learning (GO:0008306)	2022-01-09	0.0497253	0.190358	0	0	22.1864	66.5867	SLC6A1
negative regulation of fibrinolysis (GO:0051918)	2022-01-09	0.0497253	0.190358	0	0	22.1864	66.5867	SERPINF2
negative regulation of leukocyte degranulation (GO:0043301)	2022-01-09	0.0497253	0.190358	0	0	22.1864	66.5867	CCR2
regulation of dendritic cell antigen processing and presentation (GO:0002604)	2022-01-09	0.0497253	0.190358	0	0	22.1864	66.5867	SLC11A1
peptidyl-cysteine modification (GO:0018198)	2022-01-09	0.0497253	0.190358	0	0	22.1864	66.5867	S100A9
positive regulation of blood pressure (GO:0045777)	2022-01-09	0.0497253	0.190358	0	0	22.1864	66.5867	ACE
positive regulation of blood vessel endothelial cell proliferation involved in sprouting angiogenesis (GO:1903589)	2022-01-09	0.0497253	0.190358	0	0	22.1864	66.5867	APLNR
positive regulation of cell-cell adhesion mediated by cadherin (GO:2000049)	2022-01-09	0.0497253	0.190358	0	0	22.1864	66.5867	SERPINF2
hepoxilin biosynthetic process (GO:0051122)	2022-01-09	0.0497253	0.190358	0	0	22.1864	66.5867	ALOX15B
hepoxilin metabolic process (GO:0051121)	2022-01-09	0.0497253	0.190358	0	0	22.1864	66.5867	ALOX15B
positive regulation of synapse maturation (GO:0090129)	2022-01-09	0.0497253	0.190358	0	0	22.1864	66.5867	NRXN1
unsaturated fatty acid biosynthetic process (GO:0006636)	2022-01-09	0.0497253	0.190358	0	0	22.1864	66.5867	ALOX15B
postsynaptic membrane assembly (GO:0097104)	2022-01-09	0.0497253	0.190358	0	0	22.1864	66.5867	NRXN1
regulation of innate immune response (GO:0045088)	1964-02-01	0.0508454	0.193792	0	0	5.76141	17.163	FPR2;SAMHD1
regulation of cytokine production (GO:0001817)	3/150	0.0533211	0.193842	0	0	3.66234	10.7359	SLC11A1;SAA1;CCR2
negative regulation of cAMP-mediated signaling (GO:0043951)	2022-01-10	0.0550968	0.193842	0	0	19.7202	57.1624	APLNR
arachidonate transport (GO:1903963)	2022-01-10	0.0550968	0.193842	0	0	19.7202	57.1624	ACE
arachidonic acid secretion (GO:0050482)	2022-01-10	0.0550968	0.193842	0	0	19.7202	57.1624	ACE
regulation of cell activation (GO:0050865)	2022-01-10	0.0550968	0.193842	0	0	19.7202	57.1624	LILRA2
negative regulation of lipopolysaccharide-mediated signaling pathway (GO:0031665)	2022-01-10	0.0550968	0.193842	0	0	19.7202	57.1624	LILRA2
regulation of granulocyte differentiation (GO:0030852)	2022-01-10	0.0550968	0.193842	0	0	19.7202	57.1624	C1QC
negative regulation of toll-like receptor 4 signaling pathway (GO:0034144)	2022-01-10	0.0550968	0.193842	0	0	19.7202	57.1624	LILRA2
neuron projection regeneration (GO:0031102)	2022-01-10	0.0550968	0.193842	0	0	19.7202	57.1624	PTN
neuron remodeling (GO:0016322)	2022-01-10	0.0550968	0.193842	0	0	19.7202	57.1624	RND1
complement activation, lectin pathway (GO:0001867)	2022-01-10	0.0550968	0.193842	0	0	19.7202	57.1624	FCN3
omega-hydroxylase P450 pathway (GO:0097267)	2022-01-10	0.0550968	0.193842	0	0	19.7202	57.1624	CYP1A1
phosphate ion homeostasis (GO:0055062)	2022-01-10	0.0550968	0.193842	0	0	19.7202	57.1624	SFRP4
positive regulation of cell activation (GO:0050867)	2022-01-10	0.0550968	0.193842	0	0	19.7202	57.1624	LILRA2
fructose 6-phosphate metabolic process (GO:0006002)	2022-01-10	0.0550968	0.193842	0	0	19.7202	57.1624	HK3
positive regulation of epidermis development (GO:0045684)	2022-01-10	0.0550968	0.193842	0	0	19.7202	57.1624	SFRP4
hematopoietic stem cell differentiation (GO:0060218)	2022-01-10	0.0550968	0.193842	0	0	19.7202	57.1624	ACE
retinoic acid receptor signaling pathway (GO:0048384)	2022-01-10	0.0550968	0.193842	0	0	19.7202	57.1624	RXRG
modulation by symbiont of host process (GO:0044003)	2022-01-10	0.0550968	0.193842	0	0	19.7202	57.1624	MRC1
cell chemotaxis (GO:0060326)	1969-02-01	0.0581121	0.203627	0	0	5.33011	15.1662	CCR1;CCR2
regulation of synapse maturation (GO:0090128)	2022-01-11	0.0604381	0.205159	0	0	17.7473	49.8014	NRXN1
positive regulation of cellular extravasation (GO:0002693)	2022-01-11	0.0604381	0.205159	0	0	17.7473	49.8014	CCR2
regulation of T cell mediated immunity (GO:0002709)	2022-01-11	0.0604381	0.205159	0	0	17.7473	49.8014	CCR2
positive regulation of dendrite development (GO:1900006)	2022-01-11	0.0604381	0.205159	0	0	17.7473	49.8014	PTN
somite development (GO:0061053)	2022-01-11	0.0604381	0.205159	0	0	17.7473	49.8014	SFRP2
positive regulation of transcription from RNA polymerase II promoter in response to endoplasmic reticulum stress (GO:1990440)	2022-01-11	0.0604381	0.205159	0	0	17.7473	49.8014	ATF3
positive regulation of transforming growth factor beta production (GO:0071636)	2022-01-11	0.0604381	0.205159	0	0	17.7473	49.8014	SERPINF2
postsynapse assembly (GO:0099068)	2022-01-11	0.0604381	0.205159	0	0	17.7473	49.8014	NRXN1
fatty acid biosynthetic process (GO:0006633)	1971-02-01	0.061114	0.206628	0	0	5.17509	14.4644	OLAH;CYP1A1
response to lipopolysaccharide (GO:0032496)	3/159	0.0613464	0.206628	0	0	3.44948	9.62824	CXCL11;SLC11A1;S100A9
response to molecule of bacterial origin (GO:0002237)	1973-02-01	0.064168	0.210445	0	0	5.0288	13.8104	SLC11A1;S100A9
positive regulation of synaptic transmission (GO:0050806)	1973-02-01	0.064168	0.210445	0	0	5.0288	13.8104	NRXN1;CCR2
protein localization to synapse (GO:0035418)	2022-01-12	0.0657496	0.210445	0	0	16.1331	43.9128	NRXN1
angiotensin maturation (GO:0002003)	2022-01-12	0.0657496	0.210445	0	0	16.1331	43.9128	ACE
negative regulation of complement activation (GO:0045916)	2022-01-12	0.0657496	0.210445	0	0	16.1331	43.9128	VSIG4
regulation of angiotensin levels in blood (GO:0002002)	2022-01-12	0.0657496	0.210445	0	0	16.1331	43.9128	ACE
regulation of axon regeneration (GO:0048679)	2022-01-12	0.0657496	0.210445	0	0	16.1331	43.9128	PTN
regulation of hemopoiesis (GO:1903706)	2022-01-12	0.0657496	0.210445	0	0	16.1331	43.9128	PTN
regulation of plasminogen activation (GO:0010755)	2022-01-12	0.0657496	0.210445	0	0	16.1331	43.9128	SERPINF2
keratan sulfate catabolic process (GO:0042340)	2022-01-12	0.0657496	0.210445	0	0	16.1331	43.9128	OGN
smooth muscle cell differentiation (GO:0051145)	2022-01-12	0.0657496	0.210445	0	0	16.1331	43.9128	APLNR
macrophage chemotaxis (GO:0048246)	2022-01-12	0.0657496	0.210445	0	0	16.1331	43.9128	SAA1
urogenital system development (GO:0001655)	2022-01-12	0.0657496	0.210445	0	0	16.1331	43.9128	ALOX15B
adenylate cyclase-modulating G protein-coupled receptor signaling pathway (GO:0007188)	3/165	0.0669922	0.210445	0	0	3.32071	8.97647	CXCL11;FPR1;FPR2
nucleic acid phosphodiester bond hydrolysis (GO:0090305)	1975-02-01	0.0672725	0.210445	0	0	4.89053	13.1996	RNASE6;RNASE2
phospholipid metabolic process (GO:0006644)	1976-02-01	0.0688433	0.210445	0	0	4.8242	12.9092	PLA2G2A;ALOX15B
positive regulation of growth (GO:0045927)	1976-02-01	0.0688433	0.210445	0	0	4.8242	12.9092	SFRP2;S100A9
water-soluble vitamin metabolic process (GO:0006767)	1976-02-01	0.0688433	0.210445	0	0	4.8242	12.9092	ALDH1L1;AOX1
positive regulation of tumor necrosis factor production (GO:0032760)	1977-02-01	0.0704261	0.210445	0	0	4.75964	12.6282	LILRA2;CCR2
antifungal innate immune response (GO:0061760)	2022-01-13	0.0710312	0.210445	0	0	14.7879	39.1087	CLEC4E
negative regulation of macromolecule biosynthetic process (GO:0010558)	2022-01-13	0.0710312	0.210445	0	0	14.7879	39.1087	FCN3
regulation of fibrinolysis (GO:0051917)	2022-01-13	0.0710312	0.210445	0	0	14.7879	39.1087	SERPINF2
regulation of tube diameter (GO:0035296)	2022-01-13	0.0710312	0.210445	0	0	14.7879	39.1087	ACE
positive regulation of histone deacetylation (GO:0031065)	2022-01-13	0.0710312	0.210445	0	0	14.7879	39.1087	APLNR
response to UV-B (GO:0010224)	2022-01-13	0.0710312	0.210445	0	0	14.7879	39.1087	CRIP1
homeostasis of number of cells (GO:0048872)	2022-01-13	0.0710312	0.210445	0	0	14.7879	39.1087	PLA2G2A
icosanoid secretion (GO:0032309)	2022-01-13	0.0710312	0.210445	0	0	14.7879	39.1087	ACE
lipid oxidation (GO:0034440)	2022-01-13	0.0710312	0.210445	0	0	14.7879	39.1087	ALOX15B
positive regulation of sodium ion transport (GO:0010765)	2022-01-13	0.0710312	0.210445	0	0	14.7879	39.1087	SCN4B
vascular process in circulatory system (GO:0003018)	2022-01-13	0.0710312	0.210445	0	0	14.7879	39.1087	ACE
negative regulation of adenylate cyclase activity (GO:0007194)	2022-01-13	0.0710312	0.210445	0	0	14.7879	39.1087	CCR2
negative regulation of NF-kappaB transcription factor activity (GO:0032088)	1979-02-01	0.0736273	0.210445	0	0	4.63554	12.0929	TMIGD3;ADORA3
regulation of fat cell differentiation (GO:0045598)	1980-02-01	0.0752453	0.210445	0	0	4.57588	11.8378	WNT10B;SFRP2
regulation of organelle organization (GO:0033043)	1980-02-01	0.0752453	0.210445	0	0	4.57588	11.8378	CAPN6;S100A9
positive regulation of cell adhesion (GO:0045785)	1980-02-01	0.0752453	0.210445	0	0	4.57588	11.8378	SFRP2;SAA1
response to interferon-gamma (GO:0034341)	1980-02-01	0.0752453	0.210445	0	0	4.57588	11.8378	CCL23;SLC11A1
negative regulation of bone mineralization (GO:0030502)	2022-01-14	0.0762833	0.210445	0	0	13.6497	35.1249	CCR1
negative regulation of cyclase activity (GO:0031280)	2022-01-14	0.0762833	0.210445	0	0	13.6497	35.1249	CCR2
aorta development (GO:0035904)	2022-01-14	0.0762833	0.210445	0	0	13.6497	35.1249	APLNR
atrioventricular valve development (GO:0003171)	2022-01-14	0.0762833	0.210445	0	0	13.6497	35.1249	APLNR
bone morphogenesis (GO:0060349)	2022-01-14	0.0762833	0.210445	0	0	13.6497	35.1249	SFRP4
branching involved in blood vessel morphogenesis (GO:0001569)	2022-01-14	0.0762833	0.210445	0	0	13.6497	35.1249	SFRP2
cardiac left ventricle morphogenesis (GO:0003214)	2022-01-14	0.0762833	0.210445	0	0	13.6497	35.1249	SFRP2
regulation of DNA methylation-dependent heterochromatin assembly (GO:0090308)	2022-01-14	0.0762833	0.210445	0	0	13.6497	35.1249	TET1
regulation of histone deacetylation (GO:0031063)	2022-01-14	0.0762833	0.210445	0	0	13.6497	35.1249	APLNR
regulation of histone methylation (GO:0031060)	2022-01-14	0.0762833	0.210445	0	0	13.6497	35.1249	TET1
neuromuscular process controlling balance (GO:0050885)	2022-01-14	0.0762833	0.210445	0	0	13.6497	35.1249	NRXN1
defense response to protozoan (GO:0042832)	2022-01-14	0.0762833	0.210445	0	0	13.6497	35.1249	SLC11A1
renal absorption (GO:0070293)	2022-01-14	0.0762833	0.210445	0	0	13.6497	35.1249	HBB
heart process (GO:0003015)	2022-01-14	0.0762833	0.210445	0	0	13.6497	35.1249	ACE
positive regulation of granulocyte macrophage colony-stimulating factor production (GO:0032725)	2022-01-14	0.0762833	0.210445	0	0	13.6497	35.1249	LILRA2
immune response-regulating cell surface receptor signaling pathway (GO:0002768)	2022-01-14	0.0762833	0.210445	0	0	13.6497	35.1249	FPR2
positive regulation of protein deacetylation (GO:0090312)	2022-01-14	0.0762833	0.210445	0	0	13.6497	35.1249	APLNR
low-density lipoprotein particle remodeling (GO:0034374)	2022-01-14	0.0762833	0.210445	0	0	13.6497	35.1249	PLA2G2A
manganese ion transport (GO:0006828)	2022-01-14	0.0762833	0.210445	0	0	13.6497	35.1249	SLC11A1
positive regulation of superoxide anion generation (GO:0032930)	2022-01-14	0.0762833	0.210445	0	0	13.6497	35.1249	FPR2
positive regulation of T cell chemotaxis (GO:0010820)	2022-01-14	0.0762833	0.210445	0	0	13.6497	35.1249	CCR2
positive regulation of tumor necrosis factor superfamily cytokine production (GO:1903557)	1981-02-01	0.0768746	0.2108	0	0	4.51773	11.5906	LILRA2;CCR2
positive regulation of developmental process (GO:0051094)	3/177	0.0789651	0.2108	0	0	3.08981	7.84426	NRXN1;SERPINF2;PTN
negative regulation of immune response (GO:0050777)	3/178	0.0800026	0.2108	0	0	3.072	7.75894	CD163;FCGR3A;CCR2
regulation of defense response (GO:0031347)	1983-02-01	0.0801666	0.2108	0	0	4.40574	11.1185	SAMHD1;CCR2
peptide metabolic process (GO:0006518)	1983-02-01	0.0801666	0.2108	0	0	4.40574	11.1185	ACE;GSTM5
long-chain fatty acid metabolic process (GO:0001676)	1983-02-01	0.0801666	0.2108	0	0	4.40574	11.1185	CYP1A1;ALOX15B
acute-phase response (GO:0006953)	2022-01-15	0.0815059	0.2108	0	0	12.6741	31.775	SAA1
negative regulation of protein processing (GO:0010955)	2022-01-15	0.0815059	0.2108	0	0	12.6741	31.775	SERPINF2
cellular response to arsenic-containing substance (GO:0071243)	2022-01-15	0.0815059	0.2108	0	0	12.6741	31.775	ATF3
regulation of macrophage differentiation (GO:0045649)	2022-01-15	0.0815059	0.2108	0	0	12.6741	31.775	C1QC
regulation of non-canonical Wnt signaling pathway (GO:2000050)	2022-01-15	0.0815059	0.2108	0	0	12.6741	31.775	SFRP4
engulfment of apoptotic cell (GO:0043652)	2022-01-15	0.0815059	0.2108	0	0	12.6741	31.775	XKR4
regulation of superoxide anion generation (GO:0032928)	2022-01-15	0.0815059	0.2108	0	0	12.6741	31.775	FPR2
fibrinolysis (GO:0042730)	2022-01-15	0.0815059	0.2108	0	0	12.6741	31.775	SERPINF2
regulation of T cell chemotaxis (GO:0010819)	2022-01-15	0.0815059	0.2108	0	0	12.6741	31.775	CCR2
heterocycle biosynthetic process (GO:0018130)	2022-01-15	0.0815059	0.2108	0	0	12.6741	31.775	HDC
positive regulation of osteoclast differentiation (GO:0045672)	2022-01-15	0.0815059	0.2108	0	0	12.6741	31.775	CCR1
lipoxygenase pathway (GO:0019372)	2022-01-15	0.0815059	0.2108	0	0	12.6741	31.775	ALOX15B
T cell proliferation (GO:0042098)	2022-01-15	0.0815059	0.2108	0	0	12.6741	31.775	SLC11A1
medium-chain fatty acid metabolic process (GO:0051791)	2022-01-15	0.0815059	0.2108	0	0	12.6741	31.775	OLAH
vitamin D metabolic process (GO:0042359)	2022-01-15	0.0815059	0.2108	0	0	12.6741	31.775	CYP1A1
regulated exocytosis (GO:0045055)	3/180	0.0820954	0.211694	0	0	3.03698	7.59206	SERPINA3;SERPINF2;F13A1
negative regulation of defense response (GO:0031348)	1985-02-01	0.0835019	0.212073	0	0	4.29914	10.6743	SAA1;FPR2
regulation of interferon-gamma production (GO:0032649)	1986-02-01	0.0851853	0.212073	0	0	4.24775	10.4619	SLC11A1;CCR2
regulation of blood vessel endothelial cell proliferation involved in sprouting angiogenesis (GO:1903587)	2022-01-16	0.0866993	0.212073	0	0	11.8286	28.9245	APLNR
negative regulation of lyase activity (GO:0051350)	2022-01-16	0.0866993	0.212073	0	0	11.8286	28.9245	CCR2
regulation of granulocyte macrophage colony-stimulating factor production (GO:0032645)	2022-01-16	0.0866993	0.212073	0	0	11.8286	28.9245	LILRA2
negative regulation of type I interferon-mediated signaling pathway (GO:0060339)	2022-01-16	0.0866993	0.212073	0	0	11.8286	28.9245	SAMHD1
regulation of interleukin-1 production (GO:0032652)	2022-01-16	0.0866993	0.212073	0	0	11.8286	28.9245	SAA1
neuron cell-cell adhesion (GO:0007158)	2022-01-16	0.0866993	0.212073	0	0	11.8286	28.9245	NRXN1
regulation of intrinsic apoptotic signaling pathway in response to DNA damage (GO:1902229)	2022-01-16	0.0866993	0.212073	0	0	11.8286	28.9245	SFRP2
regulation of leukocyte activation (GO:0002694)	2022-01-16	0.0866993	0.212073	0	0	11.8286	28.9245	PLA2G2A
neutrophil activation (GO:0042119)	2022-01-16	0.0866993	0.212073	0	0	11.8286	28.9245	LILRA2
nucleotide catabolic process (GO:0009166)	2022-01-16	0.0866993	0.212073	0	0	11.8286	28.9245	SAMHD1
oogenesis (GO:0048477)	2022-01-16	0.0866993	0.212073	0	0	11.8286	28.9245	PTN
positive regulation of alpha-beta T cell proliferation (GO:0046641)	2022-01-16	0.0866993	0.212073	0	0	11.8286	28.9245	CCR2
regulation of systemic arterial blood pressure (GO:0003073)	2022-01-16	0.0866993	0.212073	0	0	11.8286	28.9245	ACE
regulation of systemic arterial blood pressure by hormone (GO:0001990)	2022-01-16	0.0866993	0.212073	0	0	11.8286	28.9245	ACE
positive regulation of collagen biosynthetic process (GO:0032967)	2022-01-16	0.0866993	0.212073	0	0	11.8286	28.9245	SERPINF2
mesenchyme development (GO:0060485)	2022-01-16	0.0866993	0.212073	0	0	11.8286	28.9245	SFRP2
sodium ion transmembrane transport (GO:0035725)	1987-02-01	0.0868791	0.212073	0	0	4.19756	10.2556	SLC6A1;SCN4B
positive regulation of neuron projection development (GO:0010976)	1988-02-01	0.088583	0.215024	0	0	4.14854	10.0553	PTN;S100A9
metal ion transport (GO:0030001)	1988-02-01	0.088583	0.215024	0	0	4.14854	10.0553	CCR1;SLC11A1
amyloid-beta metabolic process (GO:0050435)	2022-01-17	0.0918636	0.215541	0	0	11.0887	26.4738	ACE
regulation of cellular response to growth factor stimulus (GO:0090287)	2022-01-17	0.0918636	0.215541	0	0	11.0887	26.4738	SFRP4
cellular biogenic amine biosynthetic process (GO:0042401)	2022-01-17	0.0918636	0.215541	0	0	11.0887	26.4738	HDC
negative regulation of viral entry into host cell (GO:0046597)	2022-01-17	0.0918636	0.215541	0	0	11.0887	26.4738	FCN3
regulation of neuroblast proliferation (GO:1902692)	2022-01-17	0.0918636	0.215541	0	0	11.0887	26.4738	PTN
positive regulation of blood coagulation (GO:0030194)	2022-01-17	0.0918636	0.215541	0	0	11.0887	26.4738	SERPINF2
regulation of stem cell proliferation (GO:0072091)	2022-01-17	0.0918636	0.215541	0	0	11.0887	26.4738	ACE
positive regulation of collagen metabolic process (GO:0010714)	2022-01-17	0.0918636	0.215541	0	0	11.0887	26.4738	SERPINF2
sulfation (GO:0051923)	2022-01-17	0.0918636	0.215541	0	0	11.0887	26.4738	SULT1B1
membrane depolarization during cardiac muscle cell action potential (GO:0086012)	2022-01-17	0.0918636	0.215541	0	0	11.0887	26.4738	SCN4B
positive regulation of stem cell differentiation (GO:2000738)	2022-01-17	0.0918636	0.215541	0	0	11.0887	26.4738	PTN
vasculature development (GO:0001944)	2022-01-17	0.0918636	0.215541	0	0	11.0887	26.4738	APLNR
sodium ion transport (GO:0006814)	1990-02-01	0.0920206	0.215541	0	0	4.05385	9.67144	SLC6A1;SCN4B
positive regulation of transport (GO:0051050)	1991-02-01	0.0937539	0.216133	0	0	4.0081	9.4875	SLC11A1;FPR2
regulation of lipid metabolic process (GO:0019216)	1992-02-01	0.0954967	0.216133	0	0	3.96336	9.30861	SERPINA3;C1QTNF2
retinoid metabolic process (GO:0001523)	1992-02-01	0.0954967	0.216133	0	0	3.96336	9.30861	AKR1B10;CYP1A1
acidic amino acid transport (GO:0015800)	2022-01-18	0.0969989	0.216133	0	0	10.4359	24.3476	SLC6A1
neuron maturation (GO:0042551)	2022-01-18	0.0969989	0.216133	0	0	10.4359	24.3476	RND1
nitric oxide mediated signal transduction (GO:0007263)	2022-01-18	0.0969989	0.216133	0	0	10.4359	24.3476	FPR1
phosphatidylglycerol acyl-chain remodeling (GO:0036148)	2022-01-18	0.0969989	0.216133	0	0	10.4359	24.3476	PLA2G2A
phosphatidylinositol acyl-chain remodeling (GO:0036149)	2022-01-18	0.0969989	0.216133	0	0	10.4359	24.3476	PLA2G2A
positive chemotaxis (GO:0050918)	2022-01-18	0.0969989	0.216133	0	0	10.4359	24.3476	FPR2
epithelial structure maintenance (GO:0010669)	2022-01-18	0.0969989	0.216133	0	0	10.4359	24.3476	SERPINA3
positive regulation of cell adhesion mediated by integrin (GO:0033630)	2022-01-18	0.0969989	0.216133	0	0	10.4359	24.3476	SFRP2
regulation of transforming growth factor beta production (GO:0071634)	2022-01-18	0.0969989	0.216133	0	0	10.4359	24.3476	SERPINF2
regulation of ventricular cardiac muscle cell membrane repolarization (GO:0060307)	2022-01-18	0.0969989	0.216133	0	0	10.4359	24.3476	SCN4B
positive regulation of excitatory postsynaptic potential (GO:2000463)	2022-01-18	0.0969989	0.216133	0	0	10.4359	24.3476	NRXN1
positive regulation of glial cell differentiation (GO:0045687)	2022-01-18	0.0969989	0.216133	0	0	10.4359	24.3476	PTN
positive regulation of lymphocyte chemotaxis (GO:0140131)	2022-01-18	0.0969989	0.216133	0	0	10.4359	24.3476	CCR2
sodium ion import across plasma membrane (GO:0098719)	2022-01-18	0.0969989	0.216133	0	0	10.4359	24.3476	SLC6A1
maintenance of gastrointestinal epithelium (GO:0030277)	2022-01-18	0.0969989	0.216133	0	0	10.4359	24.3476	SERPINA3
T cell migration (GO:0072678)	2022-01-18	0.0969989	0.216133	0	0	10.4359	24.3476	CXCL11
regulation of heart contraction (GO:0008016)	1993-02-01	0.0972489	0.216136	0	0	3.91961	9.13458	TMIGD3;ADORA3
hemopoiesis (GO:0030097)	1994-02-01	0.0990102	0.216414	0	0	3.87681	8.96525	WNT10B;SFRP2
purine ribonucleoside bisphosphate metabolic process (GO:0034035)	2022-01-19	0.102105	0.216414	0	0	9.85565	22.4881	SULT1B1
regulation of cell-cell adhesion mediated by cadherin (GO:2000047)	2022-01-19	0.102105	0.216414	0	0	9.85565	22.4881	SERPINF2
carbohydrate derivative catabolic process (GO:1901136)	2022-01-19	0.102105	0.216414	0	0	9.85565	22.4881	SAMHD1
cardiac muscle cell contraction (GO:0086003)	2022-01-19	0.102105	0.216414	0	0	9.85565	22.4881	SCN4B
regulation of collagen biosynthetic process (GO:0032965)	2022-01-19	0.102105	0.216414	0	0	9.85565	22.4881	SERPINF2
regulation of epithelial cell differentiation (GO:0030856)	2022-01-19	0.102105	0.216414	0	0	9.85565	22.4881	ALOX15B
negative regulation of RNA metabolic process (GO:0051253)	2022-01-19	0.102105	0.216414	0	0	9.85565	22.4881	FCN3
neuromuscular process (GO:0050905)	2022-01-19	0.102105	0.216414	0	0	9.85565	22.4881	NRXN1
regulation of leukocyte chemotaxis (GO:0002688)	2022-01-19	0.102105	0.216414	0	0	9.85565	22.4881	PTN
regulation of oligodendrocyte differentiation (GO:0048713)	2022-01-19	0.102105	0.216414	0	0	9.85565	22.4881	PTN
dopamine metabolic process (GO:0042417)	2022-01-19	0.102105	0.216414	0	0	9.85565	22.4881	MAOA
epoxygenase P450 pathway (GO:0019373)	2022-01-19	0.102105	0.216414	0	0	9.85565	22.4881	CYP1A1
ethanol metabolic process (GO:0006067)	2022-01-19	0.102105	0.216414	0	0	9.85565	22.4881	SULT1B1
regulation of stem cell population maintenance (GO:2000036)	2022-01-19	0.102105	0.216414	0	0	9.85565	22.4881	PTN
regulation of T cell cytokine production (GO:0002724)	2022-01-19	0.102105	0.216414	0	0	9.85565	22.4881	CCR2
folic acid metabolic process (GO:0046655)	2022-01-19	0.102105	0.216414	0	0	9.85565	22.4881	ALDH1L1
postsynaptic membrane organization (GO:0001941)	2022-01-19	0.102105	0.216414	0	0	9.85565	22.4881	NRXN1
myeloid cell activation involved in immune response (GO:0002275)	2022-01-19	0.102105	0.216414	0	0	9.85565	22.4881	LILRA2
negative regulation of axon extension involved in axon guidance (GO:0048843)	2022-01-20	0.107183	0.222821	0	0	9.33647	20.8503	SEMA5B
negative regulation of viral life cycle (GO:1903901)	2022-01-20	0.107183	0.222821	0	0	9.33647	20.8503	FCN3
regulation of lymphocyte differentiation (GO:0045619)	2022-01-20	0.107183	0.222821	0	0	9.33647	20.8503	CCR2
positive regulation of alpha-beta T cell activation (GO:0046635)	2022-01-20	0.107183	0.222821	0	0	9.33647	20.8503	CCR2
regulation of smooth muscle cell migration (GO:0014910)	2022-01-20	0.107183	0.222821	0	0	9.33647	20.8503	ACE
folic acid-containing compound metabolic process (GO:0006760)	2022-01-20	0.107183	0.222821	0	0	9.33647	20.8503	ALDH1L1
positive regulation of epidermal cell differentiation (GO:0045606)	2022-01-20	0.107183	0.222821	0	0	9.33647	20.8503	SFRP4
positive regulation of epithelial cell differentiation (GO:0030858)	2022-01-20	0.107183	0.222821	0	0	9.33647	20.8503	SFRP4
regulation of angiogenesis (GO:0045765)	3/203	0.107792	0.222821	0	0	2.68459	5.98007	SFRP2;APLNR;CCR2
axon guidance (GO:0007411)	3/203	0.107792	0.222821	0	0	2.68459	5.98007	SEMA5B;NRXN1;GFRA3
organic anion transport (GO:0015711)	1999-02-01	0.107949	0.222821	0	0	3.67605	8.18324	HBB;HBA1
negative regulation of gene expression (GO:0010629)	4/322	0.10971	0.225919	0	0	2.25827	4.99058	CCR1;SFRP2;SLC11A1;APLNR
purinergic nucleotide receptor signaling pathway (GO:0035590)	2022-01-21	0.112233	0.226815	0	0	8.8692	19.3985	C3AR1
negative regulation of response to wounding (GO:1903035)	2022-01-21	0.112233	0.226815	0	0	8.8692	19.3985	SIGLEC10
regulation of lipopolysaccharide-mediated signaling pathway (GO:0031664)	2022-01-21	0.112233	0.226815	0	0	8.8692	19.3985	LILRA2
retinol metabolic process (GO:0042572)	2022-01-21	0.112233	0.226815	0	0	8.8692	19.3985	CYP1A1
innate immune response in mucosa (GO:0002227)	2022-01-21	0.112233	0.226815	0	0	8.8692	19.3985	RNASE2
sensory perception of pain (GO:0019233)	2022-01-21	0.112233	0.226815	0	0	8.8692	19.3985	CCR2
linoleic acid metabolic process (GO:0043651)	2022-01-21	0.112233	0.226815	0	0	8.8692	19.3985	ALOX15B
vacuolar acidification (GO:0007035)	2022-01-21	0.112233	0.226815	0	0	8.8692	19.3985	SLC11A1
protein O-linked glycosylation (GO:0006493)	2/102	0.113412	0.227611	0	0	3.56523	7.76051	GALNT15;TET1
positive regulation of cell growth (GO:0030307)	2/102	0.113412	0.227611	0	0	3.56523	7.76051	SFRP2;S100A9
positive regulation of vasculature development (GO:1904018)	2/102	0.113412	0.227611	0	0	3.56523	7.76051	SFRP2;APLNR
amino acid import (GO:0043090)	2022-01-22	0.117254	0.230529	0	0	8.44643	18.1042	SLC6A1
regulation of adenylate cyclase activity (GO:0045761)	2022-01-22	0.117254	0.230529	0	0	8.44643	18.1042	CCR2
regulation of cardiac muscle cell membrane repolarization (GO:0099623)	2022-01-22	0.117254	0.230529	0	0	8.44643	18.1042	SCN4B
negative regulation of interleukin-2 production (GO:0032703)	2022-01-22	0.117254	0.230529	0	0	8.44643	18.1042	VSIG4
regulation of membrane protein ectodomain proteolysis (GO:0051043)	2022-01-22	0.117254	0.230529	0	0	8.44643	18.1042	TIMP4
phosphatidylserine acyl-chain remodeling (GO:0036150)	2022-01-22	0.117254	0.230529	0	0	8.44643	18.1042	PLA2G2A
glutathione derivative biosynthetic process (GO:1901687)	2022-01-22	0.117254	0.230529	0	0	8.44643	18.1042	GSTM5
glutathione derivative metabolic process (GO:1901685)	2022-01-22	0.117254	0.230529	0	0	8.44643	18.1042	GSTM5
microglial cell activation (GO:0001774)	2022-01-22	0.117254	0.230529	0	0	8.44643	18.1042	FPR2
phosphate-containing compound metabolic process (GO:0006796)	3/212	0.118606	0.23266	0	0	2.56781	5.47445	HK3;PLA2G2A;ALOX15B
negative regulation of multicellular organismal process (GO:0051241)	3/214	0.121062	0.236073	0	0	2.54321	5.36987	WNT10B;SFRP2;SLC11A1
artery development (GO:0060840)	2022-01-23	0.122247	0.236073	0	0	8.06209	16.9442	APLNR
regulation of toll-like receptor 4 signaling pathway (GO:0034143)	2022-01-23	0.122247	0.236073	0	0	8.06209	16.9442	LILRA2
glucose 6-phosphate metabolic process (GO:0051156)	2022-01-23	0.122247	0.236073	0	0	8.06209	16.9442	HK3
positive regulation of epithelial cell apoptotic process (GO:1904037)	2022-01-23	0.122247	0.236073	0	0	8.06209	16.9442	SFRP4
positive regulation of protein autophosphorylation (GO:0031954)	2022-01-23	0.122247	0.236073	0	0	8.06209	16.9442	ACE
positive regulation of receptor internalization (GO:0002092)	2022-01-23	0.122247	0.236073	0	0	8.06209	16.9442	SFRP4
regulation of axon extension involved in axon guidance (GO:0048841)	2022-01-24	0.127212	0.241898	0	0	7.71118	15.8997	SEMA5B
axon extension (GO:0048675)	2022-01-24	0.127212	0.241898	0	0	7.71118	15.8997	SEMA5B
canonical glycolysis (GO:0061621)	2022-01-24	0.127212	0.241898	0	0	7.71118	15.8997	HK3
regulation of cytokine production involved in immune response (GO:0002718)	2022-01-24	0.127212	0.241898	0	0	7.71118	15.8997	CCR2
negative regulation of ossification (GO:0030279)	2022-01-24	0.127212	0.241898	0	0	7.71118	15.8997	CCR1
glucose catabolic process to pyruvate (GO:0061718)	2022-01-24	0.127212	0.241898	0	0	7.71118	15.8997	HK3
positive regulation of transcription from RNA polymerase II promoter in response to stress (GO:0036003)	2022-01-24	0.127212	0.241898	0	0	7.71118	15.8997	ATF3
regulation of Wnt signaling pathway (GO:0030111)	2/111	0.130209	0.243817	0	0	3.26936	6.66497	SFRP4;SFRP2
positive regulation of cell population proliferation (GO:0008284)	5/474	0.130937	0.243817	0	0	1.9168	3.89694	ESM1;SFRP2;SERPINF2;TET1;PTN
positive regulation of multicellular organismal process (GO:0051240)	4/345	0.131686	0.243817	0	0	2.10347	4.26444	SLC11A1;SAA1;PTN;CCR2
3'-phosphoadenosine 5'-phosphosulfate metabolic process (GO:0050427)	2022-01-25	0.132149	0.243817	0	0	7.38951	14.9551	SULT1B1
negative regulation of cell junction assembly (GO:1901889)	2022-01-25	0.132149	0.243817	0	0	7.38951	14.9551	ACE
receptor signaling pathway via STAT (GO:0097696)	2022-01-25	0.132149	0.243817	0	0	7.38951	14.9551	CCR2
regulation of cAMP-mediated signaling (GO:0043949)	2022-01-25	0.132149	0.243817	0	0	7.38951	14.9551	APLNR
regulation of epidermal cell differentiation (GO:0045604)	2022-01-25	0.132149	0.243817	0	0	7.38951	14.9551	SFRP4
peptide catabolic process (GO:0043171)	2022-01-25	0.132149	0.243817	0	0	7.38951	14.9551	ACE
peripheral nervous system development (GO:0007422)	2022-01-25	0.132149	0.243817	0	0	7.38951	14.9551	GFRA3
phosphatidylglycerol metabolic process (GO:0046471)	2022-01-25	0.132149	0.243817	0	0	7.38951	14.9551	PLA2G2A
fat-soluble vitamin metabolic process (GO:0006775)	2022-01-25	0.132149	0.243817	0	0	7.38951	14.9551	CYP1A1
glycolytic process through glucose-6-phosphate (GO:0061620)	2022-01-25	0.132149	0.243817	0	0	7.38951	14.9551	HK3
positive regulation of T cell migration (GO:2000406)	2022-01-25	0.132149	0.243817	0	0	7.38951	14.9551	CCR2
sulfur compound biosynthetic process (GO:0044272)	2/113	0.134017	0.246739	0	0	3.21013	6.45168	OGN;GSTM5
negative regulation of intrinsic apoptotic signaling pathway in response to DNA damage (GO:1902230)	2022-01-26	0.137059	0.248651	0	0	7.09357	14.0974	SFRP2
regulation of myelination (GO:0031641)	2022-01-26	0.137059	0.248651	0	0	7.09357	14.0974	PTN
phosphatidylethanolamine acyl-chain remodeling (GO:0036152)	2022-01-26	0.137059	0.248651	0	0	7.09357	14.0974	PLA2G2A
glial cell development (GO:0021782)	2022-01-26	0.137059	0.248651	0	0	7.09357	14.0974	S100A9
positive regulation of histone methylation (GO:0031062)	2022-01-26	0.137059	0.248651	0	0	7.09357	14.0974	TET1
positive regulation of interleukin-2 production (GO:0032743)	2022-01-26	0.137059	0.248651	0	0	7.09357	14.0974	CCR2
membrane depolarization during action potential (GO:0086010)	2022-01-26	0.137059	0.248651	0	0	7.09357	14.0974	SCN4B
positive regulation of angiogenesis (GO:0045766)	2/116	0.139776	0.253053	0	0	3.12518	6.14946	SFRP2;APLNR
positive regulation of cell projection organization (GO:0031346)	2/117	0.141708	0.253799	0	0	3.09785	6.05316	PTN;S100A9
protein peptidyl-prolyl isomerization (GO:0000413)	2022-01-27	0.141941	0.253799	0	0	6.8204	13.3158	FKBP5
regulation of cell junction assembly (GO:1901888)	2022-01-27	0.141941	0.253799	0	0	6.8204	13.3158	APLNR
regulation of vascular endothelial growth factor production (GO:0010574)	2022-01-27	0.141941	0.253799	0	0	6.8204	13.3158	CCR2
positive regulation of nitric oxide biosynthetic process (GO:0045429)	2022-01-27	0.141941	0.253799	0	0	6.8204	13.3158	HBB
modulation of excitatory postsynaptic potential (GO:0098815)	2022-01-27	0.141941	0.253799	0	0	6.8204	13.3158	NRXN1
innate immune response activating cell surface receptor signaling pathway (GO:0002220)	2/119	0.145588	0.256155	0	0	3.04458	5.86683	CLEC4E;LILRA2
regulation of protein transport (GO:0051223)	2022-01-28	0.146795	0.256155	0	0	6.56746	12.6011	SAA1
regulation of sodium ion transmembrane transport (GO:1902305)	2022-01-28	0.146795	0.256155	0	0	6.56746	12.6011	SCN4B
positive regulation of cytosolic calcium ion concentration involved in phospholipase C-activating G protein-coupled signaling pathway (GO:0051482)	2022-01-28	0.146795	0.256155	0	0	6.56746	12.6011	C3AR1
keratan sulfate biosynthetic process (GO:0018146)	2022-01-28	0.146795	0.256155	0	0	6.56746	12.6011	OGN
positive regulation of nitric oxide metabolic process (GO:1904407)	2022-01-28	0.146795	0.256155	0	0	6.56746	12.6011	HBB
positive regulation of phosphatidylinositol 3-kinase activity (GO:0043552)	2022-01-28	0.146795	0.256155	0	0	6.56746	12.6011	FPR2
T cell activation involved in immune response (GO:0002286)	2022-01-28	0.146795	0.256155	0	0	6.56746	12.6011	SLC11A1
positive regulation of response to wounding (GO:1903036)	2022-01-28	0.146795	0.256155	0	0	6.56746	12.6011	PTN
positive regulation of synapse assembly (GO:0051965)	2022-01-28	0.146795	0.256155	0	0	6.56746	12.6011	NRXN1
ventricular septum morphogenesis (GO:0060412)	2022-01-28	0.146795	0.256155	0	0	6.56746	12.6011	APLNR
mucosal immune response (GO:0002385)	2022-01-28	0.146795	0.256155	0	0	6.56746	12.6011	RNASE2
negative regulation of epithelial to mesenchymal transition (GO:0010719)	2022-01-29	0.151623	0.260395	0	0	6.33259	11.9455	SFRP2
negative regulation of mRNA catabolic process (GO:1902373)	2022-01-29	0.151623	0.260395	0	0	6.33259	11.9455	SLC11A1
negative regulation of myeloid leukocyte differentiation (GO:0002762)	2022-01-29	0.151623	0.260395	0	0	6.33259	11.9455	C1QC
regulation of response to biotic stimulus (GO:0002831)	2022-01-29	0.151623	0.260395	0	0	6.33259	11.9455	SAMHD1
glycolytic process (GO:0006096)	2022-01-29	0.151623	0.260395	0	0	6.33259	11.9455	HK3
response to zinc ion (GO:0010043)	2022-01-29	0.151623	0.260395	0	0	6.33259	11.9455	CRIP1
positive regulation of leukocyte migration (GO:0002687)	2022-01-29	0.151623	0.260395	0	0	6.33259	11.9455	PTN
transition metal ion homeostasis (GO:0055076)	2022-01-29	0.151623	0.260395	0	0	6.33259	11.9455	SLC11A1
axonogenesis (GO:0007409)	3/240	0.154602	0.263945	0	0	2.26122	4.22148	SEMA5B;NRXN1;GFRA3
non-canonical Wnt signaling pathway (GO:0035567)	2/124	0.155384	0.263945	0	0	2.91907	5.43488	SFRP4;SFRP2
regulation of tumor necrosis factor production (GO:0032680)	2/124	0.155384	0.263945	0	0	2.91907	5.43488	LILRA2;CCR2
cardiac muscle cell action potential (GO:0086001)	2022-01-30	0.156423	0.263945	0	0	6.11392	11.3425	SCN4B
regulation of long-term synaptic potentiation (GO:1900271)	2022-01-30	0.156423	0.263945	0	0	6.11392	11.3425	PTN
phosphatidylcholine acyl-chain remodeling (GO:0036151)	2022-01-30	0.156423	0.263945	0	0	6.11392	11.3425	PLA2G2A
estrogen metabolic process (GO:0008210)	2022-01-30	0.156423	0.263945	0	0	6.11392	11.3425	CYP1A1
regulation of type I interferon-mediated signaling pathway (GO:0060338)	2022-01-30	0.156423	0.263945	0	0	6.11392	11.3425	SAMHD1
regulation of vasoconstriction (GO:0019229)	2022-01-30	0.156423	0.263945	0	0	6.11392	11.3425	ACE
negative regulation of growth (GO:0045926)	2/126	0.159338	0.266311	0	0	2.87169	5.27453	SFRP2;ALOX15B
circulatory system development (GO:0072359)	2/126	0.159338	0.266311	0	0	2.87169	5.27453	APLNR;CRIP1
negative regulation of axon extension (GO:0030517)	2022-01-31	0.161196	0.266311	0	0	5.90982	10.7862	SEMA5B
receptor signaling pathway via JAK-STAT (GO:0007259)	2022-01-31	0.161196	0.266311	0	0	5.90982	10.7862	CCR2
cardiac muscle cell action potential involved in contraction (GO:0086002)	2022-01-31	0.161196	0.266311	0	0	5.90982	10.7862	SCN4B
negative regulation of peptidyl-tyrosine phosphorylation (GO:0050732)	2022-01-31	0.161196	0.266311	0	0	5.90982	10.7862	SFRP2
negative regulation of response to biotic stimulus (GO:0002832)	2022-01-31	0.161196	0.266311	0	0	5.90982	10.7862	LILRA2
negative regulation of response to DNA damage stimulus (GO:2001021)	2022-01-31	0.161196	0.266311	0	0	5.90982	10.7862	SFRP2
phosphatidylethanolamine metabolic process (GO:0046337)	2022-01-31	0.161196	0.266311	0	0	5.90982	10.7862	PLA2G2A
regulation of transmembrane receptor protein serine/threonine kinase signaling pathway (GO:0090092)	2022-01-31	0.161196	0.266311	0	0	5.90982	10.7862	SFRP4
positive regulation of leukocyte cell-cell adhesion (GO:1903039)	2022-01-31	0.161196	0.266311	0	0	5.90982	10.7862	CCR2
negative regulation of chemotaxis (GO:0050922)	1932-01-01	0.165943	0.270552	0	0	5.71889	10.2718	SEMA5B
chondrocyte differentiation (GO:0002062)	1932-01-01	0.165943	0.270552	0	0	5.71889	10.2718	WNT10B
regulation of NMDA receptor activity (GO:2000310)	1932-01-01	0.165943	0.270552	0	0	5.71889	10.2718	CCR2
peptidyl-proline modification (GO:0018208)	1932-01-01	0.165943	0.270552	0	0	5.71889	10.2718	FKBP5
hematopoietic progenitor cell differentiation (GO:0002244)	1932-01-01	0.165943	0.270552	0	0	5.71889	10.2718	ACE
positive regulation of immune effector process (GO:0002699)	1932-01-01	0.165943	0.270552	0	0	5.71889	10.2718	CCR2
metal ion export (GO:0070839)	1932-01-01	0.165943	0.270552	0	0	5.71889	10.2718	SLC11A1
regulation of primary metabolic process (GO:0080090)	2/130	0.1673	0.271239	0	0	2.78139	4.97303	SERPINA3;C1QTNF2
regulation of response to external stimulus (GO:0032101)	2/130	0.1673	0.271239	0	0	2.78139	4.97303	SAMHD1;CCR2
positive regulation of canonical Wnt signaling pathway (GO:0090263)	2/130	0.1673	0.271239	0	0	2.78139	4.97303	SFRP4;SFRP2
antigen processing and presentation of peptide antigen via MHC class I (GO:0002474)	1933-01-01	0.170663	0.273123	0	0	5.5399	9.79491	ACE
negative regulation of smooth muscle cell proliferation (GO:0048662)	1933-01-01	0.170663	0.273123	0	0	5.5399	9.79491	OGN
neuron projection extension (GO:1990138)	1933-01-01	0.170663	0.273123	0	0	5.5399	9.79491	SEMA5B
RNA stabilization (GO:0043489)	1933-01-01	0.170663	0.273123	0	0	5.5399	9.79491	SLC11A1
keratan sulfate metabolic process (GO:0042339)	1933-01-01	0.170663	0.273123	0	0	5.5399	9.79491	OGN
vasculogenesis (GO:0001570)	1933-01-01	0.170663	0.273123	0	0	5.5399	9.79491	APLNR
primary alcohol metabolic process (GO:0034308)	1933-01-01	0.170663	0.273123	0	0	5.5399	9.79491	CYP1A1
regulation of cell adhesion (GO:0030155)	2/133	0.173317	0.276354	0	0	2.71728	4.76239	SAA1;RND1
RNA metabolic process (GO:0016070)	2/133	0.173317	0.276354	0	0	2.71728	4.76239	RNASE6;RNASE2
regulation of cell adhesion mediated by integrin (GO:0033628)	1934-01-01	0.175356	0.277063	0	0	5.37175	9.35188	SFRP2
cardiac muscle contraction (GO:0060048)	1934-01-01	0.175356	0.277063	0	0	5.37175	9.35188	SCN4B
organic cyclic compound biosynthetic process (GO:1901362)	1934-01-01	0.175356	0.277063	0	0	5.37175	9.35188	HDC
phosphatidylserine metabolic process (GO:0006658)	1934-01-01	0.175356	0.277063	0	0	5.37175	9.35188	PLA2G2A
female gamete generation (GO:0007292)	1934-01-01	0.175356	0.277063	0	0	5.37175	9.35188	PTN
negative regulation of inflammatory response to antigenic stimulus (GO:0002862)	2/136	0.179369	0.280359	0	0	2.65604	4.5639	CD163;FCGR3A
negative regulation of neurogenesis (GO:0050768)	1935-01-01	0.180023	0.280359	0	0	5.2135	8.93942	PTN
cellular response to amyloid-beta (GO:1904646)	1935-01-01	0.180023	0.280359	0	0	5.2135	8.93942	FPR2
negative regulation of T cell proliferation (GO:0042130)	1935-01-01	0.180023	0.280359	0	0	5.2135	8.93942	VSIG4
oxoacid metabolic process (GO:0043436)	1935-01-01	0.180023	0.280359	0	0	5.2135	8.93942	SULT1B1
positive regulation of lymphocyte activation (GO:0051251)	1935-01-01	0.180023	0.280359	0	0	5.2135	8.93942	CCR2
semaphorin-plexin signaling pathway (GO:0071526)	1935-01-01	0.180023	0.280359	0	0	5.2135	8.93942	SEMA5B
intracellular pH reduction (GO:0051452)	1935-01-01	0.180023	0.280359	0	0	5.2135	8.93942	SLC11A1
regulation of inflammatory response to antigenic stimulus (GO:0002861)	2/137	0.181394	0.280548	0	0	2.63624	4.50027	CD163;FCGR3A
negative regulation of fat cell differentiation (GO:0045599)	1936-01-01	0.184664	0.280548	0	0	5.06429	8.55467	WNT10B
negative regulation of toll-like receptor signaling pathway (GO:0034122)	1936-01-01	0.184664	0.280548	0	0	5.06429	8.55467	LILRA2
dendrite morphogenesis (GO:0048813)	1936-01-01	0.184664	0.280548	0	0	5.06429	8.55467	PTN
regulation of ossification (GO:0030278)	1936-01-01	0.184664	0.280548	0	0	5.06429	8.55467	PTN
regulation of osteoclast differentiation (GO:0045670)	1936-01-01	0.184664	0.280548	0	0	5.06429	8.55467	CCR1
platelet aggregation (GO:0070527)	1936-01-01	0.184664	0.280548	0	0	5.06429	8.55467	HBB
regulation of receptor internalization (GO:0002090)	1936-01-01	0.184664	0.280548	0	0	5.06429	8.55467	SFRP4
positive regulation of bone mineralization (GO:0030501)	1936-01-01	0.184664	0.280548	0	0	5.06429	8.55467	PTN
regulation of sodium ion transport (GO:0002028)	1936-01-01	0.184664	0.280548	0	0	5.06429	8.55467	SCN4B
positive regulation of innate immune response (GO:0045089)	1936-01-01	0.184664	0.280548	0	0	5.06429	8.55467	FPR2
positive regulation of myeloid leukocyte differentiation (GO:0002763)	1936-01-01	0.184664	0.280548	0	0	5.06429	8.55467	CCR1
membrane assembly (GO:0071709)	1936-01-01	0.184664	0.280548	0	0	5.06429	8.55467	NRXN1
transition metal ion transport (GO:0000041)	1936-01-01	0.184664	0.280548	0	0	5.06429	8.55467	SLC11A1
enzyme linked receptor protein signaling pathway (GO:0007167)	2/140	0.187489	0.284342	0	0	2.57854	4.31656	SLA;PTN
neural crest cell migration (GO:0001755)	1937-01-01	0.189279	0.285562	0	0	4.92336	8.19509	SEMA5B
phagocytosis, engulfment (GO:0006911)	1937-01-01	0.189279	0.285562	0	0	4.92336	8.19509	XKR4
positive regulation of signaling receptor activity (GO:2000273)	1937-01-01	0.189279	0.285562	0	0	4.92336	8.19509	CCR2
negative regulation of signal transduction (GO:0009968)	3/267	0.1921	0.289316	0	0	2.02717	3.3443	SFRP4;SFRP2;LILRA2
nitrogen compound transport (GO:0071705)	2/143	0.193612	0.290468	0	0	2.52329	4.14299	SLC11A1;HBB
monocarboxylic acid metabolic process (GO:0032787)	2/143	0.193612	0.290468	0	0	2.52329	4.14299	CYP1A1;CYP4B1
ventricular septum development (GO:0003281)	1938-01-01	0.193868	0.290468	0	0	4.79006	7.85845	APLNR
positive regulation of cell migration (GO:0030335)	3/269	0.194967	0.291611	0	0	2.01172	3.28902	CCR1;SEMA5B;CCR2
negative regulation of lymphocyte proliferation (GO:0050672)	1939-01-01	0.198432	0.292763	0	0	4.66377	7.54276	VSIG4
regulation of dendrite development (GO:0050773)	1939-01-01	0.198432	0.292763	0	0	4.66377	7.54276	PTN
regulation of heart rate by cardiac conduction (GO:0086091)	1939-01-01	0.198432	0.292763	0	0	4.66377	7.54276	SCN4B
regulation of ion transmembrane transporter activity (GO:0032412)	1939-01-01	0.198432	0.292763	0	0	4.66377	7.54276	SCN4B
regulation of protein tyrosine kinase activity (GO:0061097)	1939-01-01	0.198432	0.292763	0	0	4.66377	7.54276	ACE
regulation of T cell differentiation (GO:0045580)	1939-01-01	0.198432	0.292763	0	0	4.66377	7.54276	CCR2
regulation of viral entry into host cell (GO:0046596)	1939-01-01	0.198432	0.292763	0	0	4.66377	7.54276	FCN3
replication fork processing (GO:0031297)	1939-01-01	0.198432	0.292763	0	0	4.66377	7.54276	SAMHD1
inorganic cation transmembrane transport (GO:0098662)	3/274	0.202179	0.294458	0	0	1.9741	3.1558	SLC11A1;SLC6A1;SCN4B
negative regulation of blood coagulation (GO:0030195)	1940-01-01	0.202969	0.294458	0	0	4.54396	7.24625	SERPINF2
bone development (GO:0060348)	1940-01-01	0.202969	0.294458	0	0	4.54396	7.24625	SFRP4
regulation of nitric oxide biosynthetic process (GO:0045428)	1940-01-01	0.202969	0.294458	0	0	4.54396	7.24625	HBB
positive regulation of cation channel activity (GO:2001259)	1940-01-01	0.202969	0.294458	0	0	4.54396	7.24625	CCR2
regulation of sodium ion transmembrane transporter activity (GO:2000649)	1940-01-01	0.202969	0.294458	0	0	4.54396	7.24625	SCN4B
positive regulation of intrinsic apoptotic signaling pathway (GO:2001244)	1940-01-01	0.202969	0.294458	0	0	4.54396	7.24625	S100A9
positive regulation of ossification (GO:0045778)	1940-01-01	0.202969	0.294458	0	0	4.54396	7.24625	PTN
stem cell differentiation (GO:0048863)	1940-01-01	0.202969	0.294458	0	0	4.54396	7.24625	ACE
sulfur compound catabolic process (GO:0044273)	1940-01-01	0.202969	0.294458	0	0	4.54396	7.24625	OGN
positive regulation of hydrolase activity (GO:0051345)	2/149	0.205934	0.298261	0	0	2.41956	3.82339	CCL23;RGS16
carbohydrate catabolic process (GO:0016052)	1941-01-01	0.207482	0.299008	0	0	4.43013	6.96733	HK3
cortical cytoskeleton organization (GO:0030865)	1941-01-01	0.207482	0.299008	0	0	4.43013	6.96733	RND1
positive regulation of biomineral tissue development (GO:0070169)	1941-01-01	0.207482	0.299008	0	0	4.43013	6.96733	PTN
response to cytokine (GO:0034097)	2/150	0.207996	0.299253	0	0	2.40309	3.77342	SLC11A1;TIMP4
regulation of chemokine production (GO:0032642)	1942-01-01	0.211969	0.301968	0	0	4.32186	6.70458	ALOX15B
negative regulation of protein catabolic process (GO:0042177)	1942-01-01	0.211969	0.301968	0	0	4.32186	6.70458	TIMP4
regulation of nervous system development (GO:0051960)	1942-01-01	0.211969	0.301968	0	0	4.32186	6.70458	PTN
skeletal system morphogenesis (GO:0048705)	1942-01-01	0.211969	0.301968	0	0	4.32186	6.70458	SFRP4
positive regulation of protein tyrosine kinase activity (GO:0061098)	1942-01-01	0.211969	0.301968	0	0	4.32186	6.70458	ACE
monocyte chemotaxis (GO:0002548)	1942-01-01	0.211969	0.301968	0	0	4.32186	6.70458	CCL23
positive regulation of Wnt signaling pathway (GO:0030177)	2/153	0.214196	0.304333	0	0	2.35499	3.62872	SFRP4;SFRP2
positive regulation of protein kinase activity (GO:0045860)	2/154	0.216267	0.304333	0	0	2.33938	3.58215	ACE;SLC11A1
cellular glucose homeostasis (GO:0001678)	1943-01-01	0.21643	0.304333	0	0	4.21875	6.45674	HK3
negative regulation of proteolysis (GO:0045861)	1943-01-01	0.21643	0.304333	0	0	4.21875	6.45674	TIMP4
cellular response to retinoic acid (GO:0071300)	1943-01-01	0.21643	0.304333	0	0	4.21875	6.45674	WNT10B
glutathione metabolic process (GO:0006749)	1943-01-01	0.21643	0.304333	0	0	4.21875	6.45674	GSTM5
heart looping (GO:0001947)	1943-01-01	0.21643	0.304333	0	0	4.21875	6.45674	APLNR
signal release from synapse (GO:0099643)	1943-01-01	0.21643	0.304333	0	0	4.21875	6.45674	NRXN1
cellular response to interleukin-1 (GO:0071347)	2/155	0.21834	0.304656	0	0	2.32397	3.53639	CCL23;IL1R2
positive regulation of programmed cell death (GO:0043068)	3/286	0.219737	0.304656	0	0	1.88924	2.86281	SFRP4;WNT10B;SFRP2
regulation of cell differentiation (GO:0045595)	2/156	0.220414	0.304656	0	0	2.30876	3.49142	SERPINF2;ALOX15B
branching morphogenesis of an epithelial tube (GO:0048754)	1944-01-01	0.220867	0.304656	0	0	4.12043	6.22265	SFRP2
cardiac ventricle morphogenesis (GO:0003208)	1944-01-01	0.220867	0.304656	0	0	4.12043	6.22265	SFRP2
neurotransmitter secretion (GO:0007269)	1944-01-01	0.220867	0.304656	0	0	4.12043	6.22265	NRXN1
positive regulation of biosynthetic process (GO:0009891)	1944-01-01	0.220867	0.304656	0	0	4.12043	6.22265	SERPINF2
response to amyloid-beta (GO:1904645)	1944-01-01	0.220867	0.304656	0	0	4.12043	6.22265	FPR2
homotypic cell-cell adhesion (GO:0034109)	1944-01-01	0.220867	0.304656	0	0	4.12043	6.22265	HBB
positive regulation of receptor-mediated endocytosis (GO:0048260)	1944-01-01	0.220867	0.304656	0	0	4.12043	6.22265	SFRP4
positive regulation of stress fiber assembly (GO:0051496)	1944-01-01	0.220867	0.304656	0	0	4.12043	6.22265	SERPINF2
mRNA stabilization (GO:0048255)	1944-01-01	0.220867	0.304656	0	0	4.12043	6.22265	SLC11A1
negative regulation of T cell activation (GO:0050868)	1945-01-01	0.225279	0.30781	0	0	4.02658	6.00129	VSIG4
neural crest cell development (GO:0014032)	1945-01-01	0.225279	0.30781	0	0	4.02658	6.00129	SEMA5B
positive regulation of nervous system development (GO:0051962)	1945-01-01	0.225279	0.30781	0	0	4.02658	6.00129	NRXN1
positive regulation of response to biotic stimulus (GO:0002833)	1945-01-01	0.225279	0.30781	0	0	4.02658	6.00129	FPR2
microtubule bundle formation (GO:0001578)	1945-01-01	0.225279	0.30781	0	0	4.02658	6.00129	CAPN6
zymogen activation (GO:0031638)	1945-01-01	0.225279	0.30781	0	0	4.02658	6.00129	HPR
positive regulation of smooth muscle cell proliferation (GO:0048661)	1946-01-01	0.229666	0.313312	0	0	3.9369	5.7917	SERPINF2
negative regulation of cold-induced thermogenesis (GO:0120163)	1947-01-01	0.234028	0.316284	0	0	3.85113	5.59304	WNT10B
determination of heart left/right asymmetry (GO:0061371)	1947-01-01	0.234028	0.316284	0	0	3.85113	5.59304	APLNR
embryonic heart tube morphogenesis (GO:0003143)	1947-01-01	0.234028	0.316284	0	0	3.85113	5.59304	APLNR
regulation of synapse assembly (GO:0051963)	1947-01-01	0.234028	0.316284	0	0	3.85113	5.59304	NRXN1
positive regulation of cell-cell adhesion (GO:0022409)	1947-01-01	0.234028	0.316284	0	0	3.85113	5.59304	SERPINF2
regulation of T cell activation (GO:0050863)	1947-01-01	0.234028	0.316284	0	0	3.85113	5.59304	CCR2
heart development (GO:0007507)	2/164	0.237064	0.319889	0	0	2.19386	3.1579	APLNR;CRIP1
phosphatidic acid biosynthetic process (GO:0006654)	1948-01-01	0.238366	0.320651	0	0	3.769	5.40454	PLA2G2A
regulation of protein metabolic process (GO:0051246)	1948-01-01	0.238366	0.320651	0	0	3.769	5.40454	ACE
negative regulation of canonical Wnt signaling pathway (GO:0090090)	2/165	0.23915	0.320713	0	0	2.18029	3.11926	SFRP4;SFRP2
regulation of neuron projection development (GO:0010975)	2/165	0.23915	0.320713	0	0	2.18029	3.11926	PTN;S100A9
positive regulation of reactive oxygen species metabolic process (GO:2000379)	1949-01-01	0.24268	0.324944	0	0	3.69029	5.2255	FPR2
chloride transmembrane transport (GO:1902476)	1950-01-01	0.246969	0.328662	0	0	3.6148	5.05526	SLC6A1
organic hydroxy compound biosynthetic process (GO:1901617)	1950-01-01	0.246969	0.328662	0	0	3.6148	5.05526	ALOX15B
phosphatidic acid metabolic process (GO:0046473)	1950-01-01	0.246969	0.328662	0	0	3.6148	5.05526	PLA2G2A
iron ion transport (GO:0006826)	1950-01-01	0.246969	0.328662	0	0	3.6148	5.05526	SLC11A1
regulation of epithelial cell migration (GO:0010632)	1951-01-01	0.251234	0.331797	0	0	3.54232	4.89325	PTN
positive regulation of actin filament bundle assembly (GO:0032233)	1951-01-01	0.251234	0.331797	0	0	3.54232	4.89325	SERPINF2
positive regulation of fat cell differentiation (GO:0045600)	1951-01-01	0.251234	0.331797	0	0	3.54232	4.89325	SFRP2
sensory perception (GO:0007600)	1951-01-01	0.251234	0.331797	0	0	3.54232	4.89325	CCR2
intrinsic apoptotic signaling pathway in response to DNA damage (GO:0008630)	1951-01-01	0.251234	0.331797	0	0	3.54232	4.89325	CRIP1
positive regulation of transcription by RNA polymerase II (GO:0045944)	7/908	0.253605	0.333642	0	0	1.39156	1.90918	SFRP2;DBP;SLC11A1;SERPINF2;TET1;RXRG;ATF3
negative regulation of cellular biosynthetic process (GO:0031327)	1952-01-01	0.255476	0.333642	0	0	3.47269	4.73893	FCN3
ameboidal-type cell migration (GO:0001667)	1952-01-01	0.255476	0.333642	0	0	3.47269	4.73893	SEMA5B
cartilage development (GO:0051216)	1952-01-01	0.255476	0.333642	0	0	3.47269	4.73893	WNT10B
regulation of intrinsic apoptotic signaling pathway (GO:2001242)	1952-01-01	0.255476	0.333642	0	0	3.47269	4.73893	S100A9
sprouting angiogenesis (GO:0002040)	1952-01-01	0.255476	0.333642	0	0	3.47269	4.73893	ESM1
protein homotetramerization (GO:0051289)	1952-01-01	0.255476	0.333642	0	0	3.47269	4.73893	SAMHD1
positive regulation of apoptotic process (GO:0043065)	3/310	0.255702	0.333642	0	0	1.73941	2.37211	SFRP4;WNT10B;SFRP2
positive regulation of chemokine production (GO:0032722)	1953-01-01	0.259693	0.338341	0	0	3.40573	4.5918	ALOX15B
inorganic anion transport (GO:0015698)	1954-01-01	0.263887	0.342266	0	0	3.34131	4.4514	SLC11A1
striated muscle contraction (GO:0006941)	1954-01-01	0.263887	0.342266	0	0	3.34131	4.4514	SCN4B
unsaturated fatty acid metabolic process (GO:0033559)	1954-01-01	0.263887	0.342266	0	0	3.34131	4.4514	ALOX15B
pyruvate metabolic process (GO:0006090)	1955-01-01	0.268057	0.34664	0	0	3.27927	4.31733	HK3
negative regulation of cytokine-mediated signaling pathway (GO:0001960)	1955-01-01	0.268057	0.34664	0	0	3.27927	4.31733	SAMHD1
negative regulation of metabolic process (GO:0009892)	1956-01-01	0.272204	0.350438	0	0	3.21948	4.1892	WNT10B
glycosaminoglycan catabolic process (GO:0006027)	1956-01-01	0.272204	0.350438	0	0	3.21948	4.1892	OGN
positive regulation of interleukin-1 beta production (GO:0032731)	1956-01-01	0.272204	0.350438	0	0	3.21948	4.1892	LILRA2
negative regulation of cytokine production (GO:0001818)	2/182	0.274714	0.352612	0	0	1.97267	2.54874	SLC11A1;VSIG4
cellular response to peptide (GO:1901653)	1957-01-01	0.276328	0.352612	0	0	3.16183	4.06664	FPR2
dicarboxylic acid metabolic process (GO:0043648)	1957-01-01	0.276328	0.352612	0	0	3.16183	4.06664	ALDH1L1
positive regulation of cell junction assembly (GO:1901890)	1957-01-01	0.276328	0.352612	0	0	3.16183	4.06664	NRXN1
renal system development (GO:0072001)	1957-01-01	0.276328	0.352612	0	0	3.16183	4.06664	ACE
icosanoid metabolic process (GO:0006690)	1957-01-01	0.276328	0.352612	0	0	3.16183	4.06664	ALOX15B
cellular iron ion homeostasis (GO:0006879)	1958-01-01	0.280428	0.35732	0	0	3.1062	3.94934	SLC11A1
positive regulation of apoptotic signaling pathway (GO:2001235)	1959-01-01	0.284506	0.361455	0	0	3.05249	3.83699	S100A9
regulation of secretion by cell (GO:1903530)	1959-01-01	0.284506	0.361455	0	0	3.05249	3.83699	SAA1
adenylate cyclase-inhibiting G protein-coupled receptor signaling pathway (GO:0007193)	1960-01-01	0.28856	0.365538	0	0	3.00061	3.72931	FPR2
response to organic cyclic compound (GO:0014070)	1960-01-01	0.28856	0.365538	0	0	3.00061	3.72931	CYP1A1
regulation of GTPase activity (GO:0043087)	2/189	0.289359	0.366016	0	0	1.89815	2.35388	CCL23;RGS16
O-glycan processing (GO:0016266)	1961-01-01	0.292592	0.368496	0	0	2.95045	3.62603	GALNT15
positive regulation of interleukin-8 production (GO:0032757)	1961-01-01	0.292592	0.368496	0	0	2.95045	3.62603	LILRA2
iron ion homeostasis (GO:0055072)	1961-01-01	0.292592	0.368496	0	0	2.95045	3.62603	SLC11A1
negative regulation of cell differentiation (GO:0045596)	2/191	0.293538	0.368619	0	0	1.87788	2.30181	WNT10B;SFRP2
negative regulation of Wnt signaling pathway (GO:0030178)	2/191	0.293538	0.368619	0	0	1.87788	2.30181	SFRP4;SFRP2
amyloid fibril formation (GO:1990000)	1963-01-01	0.300588	0.376384	0	0	2.85498	3.43174	SAA1
organonitrogen compound catabolic process (GO:1901565)	1963-01-01	0.300588	0.376384	0	0	2.85498	3.43174	ACE
protein localization to membrane (GO:0072657)	2/195	0.301886	0.377466	0	0	1.83858	2.20208	NRXN1;PTN
negative regulation of intrinsic apoptotic signaling pathway (GO:2001243)	1964-01-01	0.304552	0.379707	0	0	2.80952	3.34028	SFRP2
diterpenoid metabolic process (GO:0016101)	1964-01-01	0.304552	0.379707	0	0	2.80952	3.34028	AKR1B10
cellular response to type I interferon (GO:0071357)	1965-01-01	0.308494	0.382426	0	0	2.76549	3.25236	SAMHD1
G protein-coupled receptor signaling pathway, coupled to cyclic nucleotide second messenger (GO:0007187)	1965-01-01	0.308494	0.382426	0	0	2.76549	3.25236	CCR1
inorganic anion transmembrane transport (GO:0098661)	1965-01-01	0.308494	0.382426	0	0	2.76549	3.25236	SLC6A1
type I interferon signaling pathway (GO:0060337)	1965-01-01	0.308494	0.382426	0	0	2.76549	3.25236	SAMHD1
regulation of macromolecule metabolic process (GO:0060255)	2/200	0.312299	0.386184	0	0	1.7917	2.08517	APLNR;CRIP1
positive regulation of T cell proliferation (GO:0042102)	1966-01-01	0.312413	0.386184	0	0	2.7228	3.16778	CCR2
supramolecular fiber organization (GO:0097435)	3/351	0.318687	0.393379	0	0	1.53127	1.75108	SERPINF2;SAA1;RND1
negative regulation of transforming growth factor beta receptor signaling pathway (GO:0030512)	1968-01-01	0.320187	0.394111	0	0	2.64126	3.008	ASPN
regulation of translational initiation (GO:0006446)	1968-01-01	0.320187	0.394111	0	0	2.64126	3.008	ATF3
negative regulation of cellular catabolic process (GO:0031330)	1969-01-01	0.324041	0.397728	0	0	2.60228	2.93248	TIMP4
synapse assembly (GO:0007416)	1969-01-01	0.324041	0.397728	0	0	2.60228	2.93248	NRXN1
kidney development (GO:0001822)	1970-01-01	0.327873	0.401298	0	0	2.56444	2.85968	ACE
wound healing (GO:0042060)	1970-01-01	0.327873	0.401298	0	0	2.56444	2.85968	SLC11A1
protein tetramerization (GO:0051262)	1971-01-01	0.331684	0.403688	0	0	2.52768	2.78948	SAMHD1
Fc-gamma receptor signaling pathway involved in phagocytosis (GO:0038096)	1971-01-01	0.331684	0.403688	0	0	2.52768	2.78948	FCGR3A
gland development (GO:0048732)	1971-01-01	0.331684	0.403688	0	0	2.52768	2.78948	ALOX15B
response to metal ion (GO:0010038)	1971-01-01	0.331684	0.403688	0	0	2.52768	2.78948	CRIP1
negative regulation of epithelial cell proliferation (GO:0050680)	1972-01-01	0.335474	0.406592	0	0	2.49195	2.72174	SFRP2
cell junction organization (GO:0034330)	1972-01-01	0.335474	0.406592	0	0	2.49195	2.72174	SLC6A1
Fc-gamma receptor signaling pathway (GO:0038094)	1972-01-01	0.335474	0.406592	0	0	2.49195	2.72174	FCGR3A
negative regulation of cell adhesion (GO:0007162)	1973-01-01	0.339242	0.408878	0	0	2.45722	2.65636	RND1
regulation of actin filament-based process (GO:0032970)	1973-01-01	0.339242	0.408878	0	0	2.45722	2.65636	RND1
neurotransmitter transport (GO:0006836)	1973-01-01	0.339242	0.408878	0	0	2.45722	2.65636	NRXN1
positive regulation of JNK cascade (GO:0046330)	1973-01-01	0.339242	0.408878	0	0	2.45722	2.65636	SERPINF2
positive regulation of GTPase activity (GO:0043547)	2/214	0.341266	0.41018	0	0	1.67219	1.79776	CCL23;RGS16
positive regulation of protein modification process (GO:0031401)	2/214	0.341266	0.41018	0	0	1.67219	1.79776	ACE;FPR2
negative regulation of protein binding (GO:0032091)	1974-01-01	0.342989	0.410547	0	0	2.42343	2.59322	CCL23
regulation of stress fiber assembly (GO:0051492)	1974-01-01	0.342989	0.410547	0	0	2.42343	2.59322	SERPINF2
Fc receptor mediated stimulatory signaling pathway (GO:0002431)	1974-01-01	0.342989	0.410547	0	0	2.42343	2.59322	FCGR3A
positive regulation of immune response (GO:0050778)	1975-01-01	0.346715	0.412621	0	0	2.39056	2.53221	FPR2
integrin-mediated signaling pathway (GO:0007229)	1975-01-01	0.346715	0.412621	0	0	2.39056	2.53221	PTN
positive regulation of T cell activation (GO:0050870)	1975-01-01	0.346715	0.412621	0	0	2.39056	2.53221	CCR2
regulation of cell growth (GO:0001558)	2/217	0.347428	0.412621	0	0	1.64861	1.7429	SFRP2;S100A9
positive regulation of protein phosphorylation (GO:0001934)	3/371	0.349624	0.412621	0	0	1.44657	1.52019	SFRP2;APLNR;FPR2
regulation of BMP signaling pathway (GO:0030510)	1976-01-01	0.35042	0.412621	0	0	2.35857	2.47326	SFRP4
regulation of cell division (GO:0051302)	1976-01-01	0.35042	0.412621	0	0	2.35857	2.47326	SFRP2
regulation of epithelial to mesenchymal transition (GO:0010717)	1976-01-01	0.35042	0.412621	0	0	2.35857	2.47326	SFRP2
chloride transport (GO:0006821)	1976-01-01	0.35042	0.412621	0	0	2.35857	2.47326	SLC6A1
establishment of protein localization to organelle (GO:0072594)	1976-01-01	0.35042	0.412621	0	0	2.35857	2.47326	LAMP5
regulation of T cell proliferation (GO:0042129)	1976-01-01	0.35042	0.412621	0	0	2.35857	2.47326	VSIG4
positive regulation of interleukin-6 production (GO:0032755)	1976-01-01	0.35042	0.412621	0	0	2.35857	2.47326	LILRA2
cellular response to lipid (GO:0071396)	2/219	0.351526	0.413364	0	0	1.63325	1.70751	WNT10B;CXCL11
purine ribonucleotide metabolic process (GO:0009150)	1977-01-01	0.354104	0.413597	0	0	2.32742	2.41625	SULT1B1
cellular response to UV (GO:0034644)	1977-01-01	0.354104	0.413597	0	0	2.32742	2.41625	CRIP1
phosphatidylcholine metabolic process (GO:0046470)	1977-01-01	0.354104	0.413597	0	0	2.32742	2.41625	PLA2G2A
positive regulation of endothelial cell proliferation (GO:0001938)	1977-01-01	0.354104	0.413597	0	0	2.32742	2.41625	APLNR
inorganic cation import across plasma membrane (GO:0098659)	1977-01-01	0.354104	0.413597	0	0	2.32742	2.41625	SLC6A1
positive regulation of cell motility (GO:2000147)	2/221	0.355615	0.414805	0	0	1.61817	1.67303	CCR1;SEMA5B
negative regulation of blood vessel morphogenesis (GO:2000181)	1978-01-01	0.357767	0.416755	0	0	2.29708	2.3611	CCR2
recombinational repair (GO:0000725)	1979-01-01	0.36141	0.420435	0	0	2.26751	2.30775	SAMHD1
negative regulation of cell cycle (GO:0045786)	1980-01-01	0.365032	0.422951	0	0	2.2387	2.25609	ALOX15B
glycerophospholipid metabolic process (GO:0006650)	1980-01-01	0.365032	0.422951	0	0	2.2387	2.25609	PLA2G2A
lipid biosynthetic process (GO:0008610)	1980-01-01	0.365032	0.422951	0	0	2.2387	2.25609	OLAH
activation of cysteine-type endopeptidase activity involved in apoptotic process (GO:0006919)	1981-01-01	0.368634	0.425988	0	0	2.2106	2.20607	S100A9
regulation of interleukin-8 production (GO:0032677)	1981-01-01	0.368634	0.425988	0	0	2.2106	2.20607	LILRA2
regulation of G protein-coupled receptor signaling pathway (GO:0008277)	1982-01-01	0.372216	0.429556	0	0	2.1832	2.15762	RGS16
regulation of interleukin-1 beta production (GO:0032651)	1983-01-01	0.375777	0.432517	0	0	2.15647	2.11066	LILRA2
epidermis development (GO:0008544)	1983-01-01	0.375777	0.432517	0	0	2.15647	2.11066	CRABP2
vascular transport (GO:0010232)	1984-01-01	0.379319	0.436016	0	0	2.13038	2.06514	SLC6A1
glucose homeostasis (GO:0042593)	1986-01-01	0.386342	0.442334	0	0	2.08004	1.97818	HK3
response to interleukin-1 (GO:0070555)	1986-01-01	0.386342	0.442334	0	0	2.08004	1.97818	CCL23
transport across blood-brain barrier (GO:0150104)	1986-01-01	0.386342	0.442334	0	0	2.08004	1.97818	SLC6A1
negative regulation of angiogenesis (GO:0016525)	1987-01-01	0.389825	0.445148	0	0	2.05575	1.93664	CCR2
regulation of transcription from RNA polymerase II promoter in response to stress (GO:0043618)	1987-01-01	0.389825	0.445148	0	0	2.05575	1.93664	ATF3
regulation of endothelial cell migration (GO:0010594)	1989-01-01	0.39673	0.451846	0	0	2.00883	1.85716	PTN
collagen fibril organization (GO:0030199)	1989-01-01	0.39673	0.451846	0	0	2.00883	1.85716	SERPINF2
cellular amino acid catabolic process (GO:0009063)	1990-01-01	0.400154	0.455149	0	0	1.98616	1.81913	HDC
anterograde trans-synaptic signaling (GO:0098916)	2/244	0.401925	0.456566	0	0	1.46266	1.3332	NRXN1;SLC6A1
regulation of actin cytoskeleton organization (GO:0032956)	1991-01-01	0.403558	0.456631	0	0	1.96399	1.78219	RND1
regulation of stem cell differentiation (GO:2000736)	1991-01-01	0.403558	0.456631	0	0	1.96399	1.78219	PTN
toll-like receptor signaling pathway (GO:0002224)	1991-01-01	0.403558	0.456631	0	0	1.96399	1.78219	S100A9
regulation of peptidyl-tyrosine phosphorylation (GO:0050730)	1992-01-01	0.406944	0.459862	0	0	1.94231	1.74629	SFRP2
regulation of gene expression (GO:0010468)	7/1079	0.409582	0.461267	0	0	1.15905	1.03459	CCR1;SFRP4;SFRP2;CRABP2;SLC11A1;APLNR;CRIP1
regulation of epithelial cell proliferation (GO:0050678)	1993-01-01	0.41031	0.461267	0	0	1.9211	1.7114	SFRP2
positive regulation of peptidyl-serine phosphorylation (GO:0033138)	1993-01-01	0.41031	0.461267	0	0	1.9211	1.7114	SFRP2
visual perception (GO:0007601)	1993-01-01	0.41031	0.461267	0	0	1.9211	1.7114	RGS16
interleukin-1-mediated signaling pathway (GO:0070498)	1994-01-01	0.413657	0.464429	0	0	1.90035	1.67747	IL1R2
sensory perception of light stimulus (GO:0050953)	1995-01-01	0.416986	0.467562	0	0	1.88003	1.64447	RGS16
positive regulation of signal transduction (GO:0009967)	2/252	0.417677	0.467734	0	0	1.41528	1.2356	ESM1;NRXN1
regulation of canonical Wnt signaling pathway (GO:0060828)	2/253	0.419632	0.469318	0	0	1.40957	1.22404	SFRP4;SFRP2
cellular transition metal ion homeostasis (GO:0046916)	1996-01-01	0.420295	0.469456	0	0	1.86015	1.61237	SLC11A1
double-strand break repair via homologous recombination (GO:0000724)	1997-01-01	0.423587	0.471315	0	0	1.84068	1.58114	SAMHD1
positive regulation of cold-induced thermogenesis (GO:0120162)	1997-01-01	0.423587	0.471315	0	0	1.84068	1.58114	CCR2
glycosaminoglycan biosynthetic process (GO:0006024)	1997-01-01	0.423587	0.471315	0	0	1.84068	1.58114	OGN
regulation of peptidyl-serine phosphorylation (GO:0033135)	1998-01-01	0.426859	0.474349	0	0	1.82161	1.55074	SFRP2
positive regulation of stress-activated MAPK cascade (GO:0032874)	1999-01-01	0.430113	0.477354	0	0	1.80293	1.52115	SERPINF2
regulation of transforming growth factor beta receptor signaling pathway (GO:0017015)	1/100	0.433349	0.480332	0	0	1.78463	1.49233	ASPN
epithelial cell differentiation (GO:0030855)	1/101	0.436567	0.483282	0	0	1.7667	1.46426	SULT1B1
cell junction assembly (GO:0034329)	1/102	0.439766	0.485587	0	0	1.74912	1.43692	NRXN1
intrinsic apoptotic signaling pathway (GO:0097193)	1/102	0.439766	0.485587	0	0	1.74912	1.43692	CRIP1
regulation of protein phosphorylation (GO:0001932)	2/266	0.444736	0.490452	0	0	1.33927	1.08518	FPR2;ATF3
steroid metabolic process (GO:0008202)	1/104	0.446112	0.491345	0	0	1.71498	1.38431	CYP1A1
regulation of JNK cascade (GO:0046328)	1/105	0.449257	0.493558	0	0	1.6984	1.35899	SERPINF2
positive regulation of cellular metabolic process (GO:0031325)	1/105	0.449257	0.493558	0	0	1.6984	1.35899	SFRP4
protein processing (GO:0016485)	1/106	0.452386	0.496367	0	0	1.68214	1.33431	HPR
negative regulation of transmembrane receptor protein serine/threonine kinase signaling pathway (GO:0090101)	1/108	0.458589	0.50254	0	0	1.65053	1.28676	ASPN
nervous system development (GO:0007399)	3/447	0.464605	0.506705	0	0	1.19429	0.915502	NRXN1;PTN;GFRA3
regulation of interleukin-6 production (GO:0032675)	1/110	0.464723	0.506705	0	0	1.62009	1.24149	LILRA2
response to endoplasmic reticulum stress (GO:0034976)	1/110	0.464723	0.506705	0	0	1.62009	1.24149	ATF3
response to tumor necrosis factor (GO:0034612)	1/110	0.464723	0.506705	0	0	1.62009	1.24149	CCL23
Fc-epsilon receptor signaling pathway (GO:0038095)	1/111	0.467764	0.509382	0	0	1.60528	1.21968	FCER1A
phosphatidylinositol metabolic process (GO:0046488)	1/112	0.470788	0.511393	0	0	1.59073	1.19838	PLA2G2A
Fc receptor signaling pathway (GO:0038093)	1/112	0.470788	0.511393	0	0	1.59073	1.19838	FCER1A
positive regulation of metabolic process (GO:0009893)	1/113	0.473795	0.514017	0	0	1.57645	1.17758	CCR2
activation of protein kinase activity (GO:0032147)	1/114	0.476785	0.515339	0	0	1.56242	1.15727	SLC11A1
positive regulation of cellular component organization (GO:0051130)	1/114	0.476785	0.515339	0	0	1.56242	1.15727	NRXN1
calcium ion transport (GO:0006816)	1/115	0.479758	0.515339	0	0	1.54864	1.13743	CCR1
cellular amide metabolic process (GO:0043603)	1/115	0.479758	0.515339	0	0	1.54864	1.13743	ALDH1L1
cellular response to lectin (GO:1990858)	1/115	0.479758	0.515339	0	0	1.54864	1.13743	CLEC4E
cellular response to molecule of bacterial origin (GO:0071219)	1/115	0.479758	0.515339	0	0	1.54864	1.13743	CXCL11
stimulatory C-type lectin receptor signaling pathway (GO:0002223)	1/115	0.479758	0.515339	0	0	1.54864	1.13743	CLEC4E
positive regulation of protein metabolic process (GO:0051247)	1/115	0.479758	0.515339	0	0	1.54864	1.13743	LILRA2
proteolysis (GO:0006508)	2/287	0.483996	0.51925	0	0	1.23926	0.899305	ACE;CAPN6
adenylate cyclase-activating G protein-coupled receptor signaling pathway (GO:0007189)	1/118	0.488577	0.522874	0	0	1.5087	1.08062	CXCL11
regulation of cellular response to stress (GO:0080135)	1/118	0.488577	0.522874	0	0	1.5087	1.08062	ATF3
positive regulation of cysteine-type endopeptidase activity involved in apoptotic process (GO:0043280)	1/119	0.491484	0.525337	0	0	1.49584	1.06253	S100A9
cellular response to lipopolysaccharide (GO:0071222)	1/120	0.494374	0.52713	0	0	1.48319	1.04485	CXCL11
cytoskeleton organization (GO:0007010)	1/120	0.494374	0.52713	0	0	1.48319	1.04485	RND1
cellular response to interferon-gamma (GO:0071346)	1/121	0.497248	0.528897	0	0	1.47076	1.02757	CCL23
protein homooligomerization (GO:0051260)	1/121	0.497248	0.528897	0	0	1.47076	1.02757	SAMHD1
epithelium development (GO:0060429)	1/122	0.500106	0.531286	0	0	1.45853	1.01067	SULT1B1
cellular response to organic substance (GO:0071310)	1/123	0.502948	0.533002	0	0	1.4465	0.994136	CYP1A1
positive regulation of epithelial cell proliferation (GO:0050679)	1/123	0.502948	0.533002	0	0	1.4465	0.994136	PTN
positive regulation of transcription, DNA-templated (GO:0045893)	7/1183	0.505732	0.535299	0	0	1.05071	0.716319	SFRP2;DBP;SLC11A1;SERPINF2;TET1;RXRG;ATF3
regulation of protein secretion (GO:0050708)	1/125	0.508583	0.537663	0	0	1.42303	0.962147	SAA1
negative regulation of cell growth (GO:0030308)	1/126	0.511377	0.539959	0	0	1.41157	0.946668	SFRP2
positive regulation of gene expression (GO:0010628)	3/482	0.514702	0.542811	0	0	1.10503	0.733924	SFRP4;SLC11A1;SAA1
chemical synaptic transmission (GO:0007268)	2/306	0.518025	0.545653	0	0	1.16068	0.763416	NRXN1;SLC6A1
protein glycosylation (GO:0006486)	1/130	0.522396	0.549591	0	0	1.36752	0.887973	TET1
positive regulation of peptidyl-tyrosine phosphorylation (GO:0050731)	1/134	0.533169	0.560247	0	0	1.32613	0.834024	ACE
cellular response to oxygen-containing compound (GO:1901701)	2/323	0.547201	0.574297	0	0	1.09826	0.662182	WNT10B;CXCL11
transcription initiation from RNA polymerase II promoter (GO:0006367)	1/140	0.548879	0.575362	0	0	1.2685	0.760945	RXRG
protein localization to organelle (GO:0033365)	1/142	0.553998	0.580029	0	0	1.25038	0.738468	LAMP5
regulation of mRNA stability (GO:0043488)	1/146	0.564064	0.589857	0	0	1.21564	0.696061	SLC11A1
cellular response to organic cyclic compound (GO:0071407)	1/150	0.573905	0.599427	0	0	1.18277	0.65678	CYP1A1
actin filament organization (GO:0007015)	1/152	0.578742	0.60303	0	0	1.16698	0.63822	RND1
negative regulation of protein phosphorylation (GO:0001933)	1/152	0.578742	0.60303	0	0	1.16698	0.63822	SFRP2
positive regulation of NF-kappaB transcription factor activity (GO:0051092)	1/155	0.585897	0.609754	0	0	1.14407	0.611636	S100A9
cellular response to DNA damage stimulus (GO:0006974)	2/350	0.590982	0.61431	0	0	1.01165	0.532097	SAMHD1;CRIP1
organonitrogen compound biosynthetic process (GO:1901566)	1/158	0.592931	0.6156	0	0	1.12204	0.586467	GSTM5
double-strand break repair (GO:0006302)	1/164	0.606645	0.629087	0	0	1.08041	0.540002	SAMHD1
DNA-templated transcription, initiation (GO:0006352)	1/168	0.615533	0.637543	0	0	1.05432	0.511626	RXRG
cation transport (GO:0006812)	1/174	0.628493	0.649417	0	0	1.01744	0.472533	SCN4B
neuron differentiation (GO:0030182)	1/174	0.628493	0.649417	0	0	1.01744	0.472533	WNT10B
glycerophospholipid biosynthetic process (GO:0046474)	1/177	0.634809	0.655165	0	0	0.999949	0.454408	PLA2G2A
protein stabilization (GO:0050821)	1/179	0.638961	0.658668	0	0	0.988614	0.442812	WNT10B
positive regulation of cellular biosynthetic process (GO:0031328)	1/180	0.641019	0.659802	0	0	0.983041	0.437154	HBB
positive regulation of macromolecule metabolic process (GO:0010604)	2/384	0.64158	0.659802	0	0	0.920004	0.408317	SFRP4;SLC11A1
cellular response to tumor necrosis factor (GO:0071356)	1/194	0.668643	0.686821	0	0	0.911084	0.366716	CCL23
negative regulation of intracellular signal transduction (GO:1902532)	1/198	0.676141	0.692885	0	0	0.892404	0.349245	APLNR
regulation of signal transduction (GO:0009966)	1/198	0.676141	0.692885	0	0	0.892404	0.349245	RGS16
generation of neurons (GO:0048699)	1/202	0.683471	0.699572	0	0	0.874467	0.332797	WNT10B
apoptotic process (GO:0006915)	1/231	0.731916	0.748276	0	0	0.763082	0.23815	ALOX15B
negative regulation of nucleic acid-templated transcription (GO:1903507)	2/464	0.741245	0.756923	0	0	0.757576	0.226837	FOXS1;SFRP2
positive regulation of DNA-binding transcription factor activity (GO:0051091)	1/246	0.754011	0.769056	0	0	0.715816	0.202109	S100A9
positive regulation of phosphorylation (GO:0042327)	1/253	0.763695	0.77802	0	0	0.695685	0.187547	FPR2
DNA metabolic process (GO:0006259)	1/277	0.794116	0.808052	0	0	0.634414	0.146248	SAMHD1
regulation of apoptotic process (GO:0042981)	3/742	0.795034	0.808052	0	0	0.706655	0.162086	SFRP4;WNT10B;SFRP2
regulation of cell cycle (GO:0051726)	1/296	0.815418	0.827802	0	0	0.592978	0.120999	ALOX15B
negative regulation of cellular macromolecule biosynthetic process (GO:2000113)	2/547	0.818849	0.830125	0	0	0.639458	0.127799	FOXS1;SFRP2
extracellular matrix organization (GO:0030198)	1/300	0.819617	0.830125	0	0	0.584926	0.116353	SERPINF2
MAPK cascade (GO:0000165)	1/303	0.822703	0.832281	0	0	0.579027	0.113003	GFRA3
transcription by RNA polymerase II (GO:0006366)	1/320	0.839229	0.848012	0	0	0.547694	0.0959949	RXRG
transmembrane receptor protein tyrosine kinase signaling pathway (GO:0007169)	1/404	0.900987	0.909358	0	0	0.431673	0.0450082	SLA
negative regulation of transcription, DNA-templated (GO:0045892)	3/948	0.908364	0.91574	0	0	0.546667	0.0525402	FOXS1;SFRP2;ATF3
regulation of nucleic acid-templated transcription (GO:1903506)	1/430	0.914817	0.921178	0	0	0.40497	0.0360548	CRABP2
regulation of cellular macromolecule biosynthetic process (GO:2000112)	1/468	0.931657	0.937048	0	0	0.371291	0.0262839	CRABP2
regulation of transcription by RNA polymerase II (GO:0006357)	2206-08-01	0.940293	0.944641	0	0	0.613163	0.0377486	FOXS1;SFRP2;DBP;SLC11A1;SERPINF2;TET1;RXRG;ATF3
positive regulation of intracellular signal transduction (GO:1902533)	1/546	0.956573	0.959886	0	0	0.316874	0.0140688	S100A9
negative regulation of transcription by RNA polymerase II (GO:0000122)	1/684	0.980617	0.982745	0	0	0.251046	0.00491374	ATF3
cellular protein modification process (GO:0006464)	2/1025	0.981614	0.982745	0	0	0.33225	0.00616547	FCGR3A;F13A1
regulation of transcription, DNA-templated (GO:0006355)	2244-06-01	0.990389	0.990389	0	0	0.442209	0.00427073	FOXS1;SFRP2;DBP;CRABP2;RXRG;ATF3

## Sheet: all_KEGG_pathways_FDR_LFC
Term	Overlap	P.value	Adjusted.P.value	Old.P.value	Old.Adjusted.P.value	Odds.Ratio	Combined.Score	Genes
Complement and coagulation cascades	1985-06-01	8.65781e-06	0.00103543	0	0	14.0599	163.896	C1QB;SERPINF2;C3AR1;F13A1;VSIG4;C1QC
Staphylococcus aureus infection	1995-06-01	1.64354e-05	0.00103543	0	0	12.4738	137.412	C1QB;FCGR3A;C3AR1;FPR1;FPR2;C1QC
African trypanosomiasis	1937-04-01	5.52522e-05	0.00232059	0	0	22.0784	216.448	HBB;HBA2;HPR;HBA1
Tryptophan metabolism	1942-03-01	0.00171722	0.0540923	0	0	13.8797	88.3729	MAOA;CYP1A1;AOX1
Viral protein interaction with cytokine and cytokine receptor	4/100	0.00249748	0.0595861	0	0	7.56537	45.3352	CCR1;CXCL11;CCL23;CCR2
Malaria	1950-03-01	0.00283743	0.0595861	0	0	11.5126	67.5196	HBB;HBA2;HBA1
Histidine metabolism	2022-02-22	0.00678884	0.122199	0	0	17.8982	89.3563	MAOA;HDC
Coronavirus disease	5/232	0.0102586	0.161573	0	0	4.00963	18.3626	C1QB;ACE;C3AR1;F13A1;C1QC
Galactose metabolism	1931-02-01	0.013222	0.185108	0	0	12.338	53.3726	HK3;AKR1B10
Fructose and mannose metabolism	1933-02-01	0.0149039	0.187789	0	0	11.5408	48.5423	HK3;AKR1B10
Tyrosine metabolism	1936-02-01	0.0175891	0.198133	0	0	10.5209	42.5096	MAOA;AOX1
Chagas disease	3/102	0.0201262	0.198133	0	0	5.45124	21.2911	C1QB;ACE;C1QC
Neutrophil extracellular trap formation	4/189	0.0224195	0.198133	0	0	3.90816	14.8425	FCGR3A;SIGLEC9;FPR1;FPR2
Drug metabolism	3/108	0.0233591	0.198133	0	0	5.13818	19.303	MAOA;AOX1;GSTM5
Chemokine signaling pathway	4/192	0.0235873	0.198133	0	0	3.84521	14.4082	CCR1;CXCL11;CCL23;CCR2
Cytokine-cytokine receptor interaction	5/295	0.0261075	0.205597	0	0	3.12851	11.4051	CCR1;CXCL11;CCL23;IL1R2;CCR2
Neomycin, kanamycin and gentamicin biosynthesis	2022-01-05	0.0279352	0.207049	0	0	44.3817	158.792	HK3
Vitamin B6 metabolism	2022-01-06	0.0334287	0.234001	0	0	35.5036	120.653	AOX1
Systemic lupus erythematosus	3/135	0.0411732	0.273044	0	0	4.08161	13.0202	C1QB;FCGR3A;C1QC
Neuroactive ligand-receptor interaction	5/341	0.0443032	0.27911	0	0	2.69387	8.39596	ADORA3;C3AR1;APLNR;FPR1;FPR2
Arachidonic acid metabolism	1961-02-01	0.0466568	0.279941	0	0	6.05528	18.559	PLA2G2A;ALOX15B
Retinol metabolism	1968-02-01	0.0566311	0.324342	0	0	5.41114	15.5364	CYP1A1;AOX1
Wnt signaling pathway	3/166	0.0679556	0.34697	0	0	3.30017	8.87382	SFRP4;WNT10B;SFRP2
Metabolism of xenobiotics by cytochrome P450	1976-02-01	0.0688433	0.34697	0	0	4.8242	12.9092	CYP1A1;GSTM5
Pertussis	1976-02-01	0.0688433	0.34697	0	0	4.8242	12.9092	C1QB;C1QC
Tuberculosis	3/180	0.0820954	0.397847	0	0	3.03698	7.59206	FCGR3A;MRC1;CLEC4E
Phenylalanine metabolism	2022-01-17	0.0918636	0.428697	0	0	11.0887	26.4738	MAOA
Fatty acid biosynthesis	2022-01-18	0.0969989	0.436495	0	0	10.4359	24.3476	OLAH
One carbon pool by folate	2022-01-20	0.107183	0.465693	0	0	9.33647	20.8503	ALDH1L1
Renin-angiotensin system	2022-01-23	0.122247	0.513437	0	0	8.06209	16.9442	ACE
alpha-Linolenic acid metabolism	2022-01-25	0.132149	0.523315	0	0	7.38951	14.9551	PLA2G2A
Serotonergic synapse	2/113	0.134017	0.523315	0	0	3.21013	6.45168	MAOA;ALOX15B
Folate biosynthesis	2022-01-26	0.137059	0.523315	0	0	7.09357	14.0974	AKR1B10
Sphingolipid signaling pathway	2/119	0.145588	0.534909	0	0	3.04458	5.86683	ADORA3;FCER1A
Linoleic acid metabolism	2022-01-29	0.151623	0.534909	0	0	6.33259	11.9455	PLA2G2A
Chemical carcinogenesis	3/239	0.153261	0.534909	0	0	2.27092	4.25936	CYP1A1;RXRG;GSTM5
Asthma	2022-01-31	0.161196	0.534909	0	0	5.90982	10.7862	FCER1A
Osteoclast differentiation	2/127	0.161322	0.534909	0	0	2.84858	5.19682	FCGR3A;LILRA2
Pentose and glucuronate interconversions	1934-01-01	0.175356	0.542027	0	0	5.37175	9.35188	AKR1B10
Nicotinate and nicotinamide metabolism	1935-01-01	0.180023	0.542027	0	0	5.2135	8.93942	AOX1
Starch and sucrose metabolism	1936-01-01	0.184664	0.542027	0	0	5.06429	8.55467	HK3
Mucin type O-glycan biosynthesis	1936-01-01	0.184664	0.542027	0	0	5.06429	8.55467	GALNT15
Fluid shear stress and atherosclerosis	2/139	0.185454	0.542027	0	0	2.59749	4.37664	IL1R2;GSTM5
Thyroid cancer	1937-01-01	0.189279	0.542027	0	0	4.92336	8.19509	RXRG
Glycine, serine and threonine metabolism	1940-01-01	0.202969	0.545785	0	0	4.54396	7.24625	MAOA
Gastric cancer	2/149	0.205934	0.545785	0	0	2.41956	3.82339	WNT10B;RXRG
Phagosome	2/152	0.212128	0.545785	0	0	2.37081	3.6761	FCGR3A;MRC1
Fat digestion and absorption	1943-01-01	0.21643	0.545785	0	0	4.21875	6.45674	PLA2G2A
Type II diabetes mellitus	1946-01-01	0.229666	0.545785	0	0	3.9369	5.7917	HK3
Carbohydrate digestion and absorption	1947-01-01	0.234028	0.545785	0	0	3.85113	5.59304	HK3
Other types of O-glycan biosynthesis	1947-01-01	0.234028	0.545785	0	0	3.85113	5.59304	GALNT15
Amino sugar and nucleotide sugar metabolism	1948-01-01	0.238366	0.545785	0	0	3.769	5.40454	HK3
Valine, leucine and isoleucine degradation	1948-01-01	0.238366	0.545785	0	0	3.769	5.40454	AOX1
Cocaine addiction	1949-01-01	0.24268	0.545785	0	0	3.69029	5.2255	MAOA
Ether lipid metabolism	1949-01-01	0.24268	0.545785	0	0	3.69029	5.2255	PLA2G2A
Hepatocellular carcinoma	2/168	0.245416	0.545785	0	0	2.14056	3.00706	WNT10B;GSTM5
Arginine and proline metabolism	1950-01-01	0.246969	0.545785	0	0	3.6148	5.05526	MAOA
Ovarian steroidogenesis	1951-01-01	0.251234	0.545785	0	0	3.54232	4.89325	CYP1A1
Axon guidance	2/182	0.274714	0.580289	0	0	1.97267	2.54874	SEMA5B;RND1
Glutathione metabolism	1957-01-01	0.276328	0.580289	0	0	3.16183	4.06664	GSTM5
Steroid hormone biosynthesis	1961-01-01	0.292592	0.590172	0	0	2.95045	3.62603	CYP1A1
Glycerolipid metabolism	1961-01-01	0.292592	0.590172	0	0	2.95045	3.62603	AKR1B10
Transcriptional misregulation in cancer	2/192	0.295626	0.590172	0	0	1.8679	2.27633	IL1R2;RXRG
Basal cell carcinoma	1963-01-01	0.300588	0.590172	0	0	2.85498	3.43174	WNT10B
Glycolysis / Gluconeogenesis	1967-01-01	0.316311	0.590172	0	0	2.68141	3.08638	HK3
Fc epsilon RI signaling pathway	1968-01-01	0.320187	0.590172	0	0	2.64126	3.008	FCER1A
Adipocytokine signaling pathway	1969-01-01	0.324041	0.590172	0	0	2.60228	2.93248	RXRG
Amphetamine addiction	1969-01-01	0.324041	0.590172	0	0	2.60228	2.93248	MAOA
Renin secretion	1969-01-01	0.324041	0.590172	0	0	2.60228	2.93248	ACE
Central carbon metabolism in cancer	1970-01-01	0.327873	0.590172	0	0	2.56444	2.85968	HK3
Non-small cell lung cancer	1972-01-01	0.335474	0.592583	0	0	2.49195	2.72174	RXRG
PPAR signaling pathway	1974-01-01	0.342989	0.592583	0	0	2.42343	2.59322	RXRG
Lipid and atherosclerosis	2/215	0.343322	0.592583	0	0	1.66426	1.77923	CYP1A1;RXRG
Leishmaniasis	1977-01-01	0.354104	0.601049	0	0	2.32742	2.41625	FCGR3A
Synaptic vesicle cycle	1978-01-01	0.357767	0.601049	0	0	2.29708	2.3611	SLC6A1
B cell receptor signaling pathway	1981-01-01	0.368634	0.611157	0	0	2.2106	2.20607	LILRA2
GABAergic synapse	1989-01-01	0.39673	0.625481	0	0	2.00883	1.85716	SLC6A1
Hypertrophic cardiomyopathy	1990-01-01	0.400154	0.625481	0	0	1.98616	1.81913	ACE
Small cell lung cancer	1992-01-01	0.406944	0.625481	0	0	1.94231	1.74629	RXRG
IL-17 signaling pathway	1994-01-01	0.413657	0.625481	0	0	1.90035	1.67747	S100A9
Fc gamma R-mediated phagocytosis	1997-01-01	0.423587	0.625481	0	0	1.84068	1.58114	FCGR3A
Prostate cancer	1997-01-01	0.423587	0.625481	0	0	1.84068	1.58114	IL1R2
Glycerophospholipid metabolism	1998-01-01	0.426859	0.625481	0	0	1.82161	1.55074	PLA2G2A
Hematopoietic cell lineage	1999-01-01	0.430113	0.625481	0	0	1.80293	1.52115	IL1R2
Melanogenesis	1/101	0.436567	0.625481	0	0	1.7667	1.46426	WNT10B
Amoebiasis	1/102	0.439766	0.625481	0	0	1.74912	1.43692	IL1R2
Pancreatic secretion	1/102	0.439766	0.625481	0	0	1.74912	1.43692	PLA2G2A
Toll-like receptor signaling pathway	1/104	0.446112	0.625481	0	0	1.71498	1.38431	CXCL11
C-type lectin receptor signaling pathway	1/104	0.446112	0.625481	0	0	1.71498	1.38431	CLEC4E
Parathyroid hormone synthesis, secretion and action	1/106	0.452386	0.625481	0	0	1.68214	1.33431	RXRG
Th17 cell differentiation	1/107	0.455496	0.625481	0	0	1.66619	1.31024	RXRG
Prion disease	2/273	0.458007	0.625481	0	0	1.30421	1.01842	C1QB;C1QC
HIF-1 signaling pathway	1/109	0.461665	0.625481	0	0	1.63517	1.26385	HK3
Thyroid hormone signaling pathway	1/121	0.497248	0.666524	0	0	1.47076	1.02757	RXRG
Lysosome	1/128	0.516918	0.675024	0	0	1.3892	0.916694	SLC11A1
Natural killer cell mediated cytotoxicity	1/131	0.525112	0.675024	0	0	1.35694	0.874061	FCGR3A
Dopaminergic synapse	1/132	0.527813	0.675024	0	0	1.34651	0.860437	MAOA
Vascular smooth muscle contraction	1/133	0.530499	0.675024	0	0	1.33624	0.847094	PLA2G2A
Apelin signaling pathway	1/137	0.54109	0.675024	0	0	1.29668	0.796379	APLNR
Estrogen signaling pathway	1/137	0.54109	0.675024	0	0	1.29668	0.796379	FKBP5
Insulin signaling pathway	1/137	0.54109	0.675024	0	0	1.29668	0.796379	HK3
Signaling pathways regulating pluripotency of stem cells	1/143	0.556536	0.677275	0	0	1.24151	0.727556	WNT10B
Breast cancer	1/147	0.566545	0.677275	0	0	1.20725	0.68596	WNT10B
Cell adhesion molecules	1/148	0.569012	0.677275	0	0	1.19898	0.676049	NRXN1
Phospholipase D signaling pathway	1/148	0.569012	0.677275	0	0	1.19898	0.676049	FCER1A
Adrenergic signaling in cardiomyocytes	1/150	0.573905	0.677275	0	0	1.18277	0.65678	SCN4B
Pathways in cancer	3/531	0.580486	0.677275	0	0	0.999948	0.543862	WNT10B;RXRG;GSTM5
mTOR signaling pathway	1/154	0.583525	0.677275	0	0	1.15161	0.620335	WNT10B
Cushing syndrome	1/155	0.585897	0.677275	0	0	1.14407	0.611636	WNT10B
JAK-STAT signaling pathway	1/162	0.602125	0.686066	0	0	1.09394	0.554946	AOX1
Hippo signaling pathway	1/163	0.604392	0.686066	0	0	1.08714	0.547408	WNT10B
cGMP-PKG signaling pathway	1/167	0.61333	0.689996	0	0	1.06073	0.518538	ADORA3
Alcoholism	1/186	0.653127	0.728265	0	0	0.950869	0.405055	MAOA
Kaposi sarcoma-associated herpesvirus infection	1/193	0.666742	0.736925	0	0	0.915876	0.371253	CCR1
Diabetic cardiomyopathy	1/203	0.685278	0.748245	0	0	0.870094	0.328836	ACE
Proteoglycans in cancer	1/205	0.68886	0.748245	0	0	0.861476	0.321087	WNT10B
Rap1 signaling pathway	1/210	0.697641	0.748615	0	0	0.840653	0.302678	FPR1
Human immunodeficiency virus 1 infection	1/212	0.701084	0.748615	0	0	0.8326	0.295679	SAMHD1
Human T-cell leukemia virus 1 infection	1/219	0.712832	0.754763	0	0	0.805578	0.272696	IL1R2
Human cytomegalovirus infection	1/225	0.722536	0.758663	0	0	0.783761	0.254713	CCR1
Ras signaling pathway	1/232	0.733448	0.763756	0	0	0.75974	0.235518	PLA2G2A
Shigellosis	1/246	0.754011	0.776702	0	0	0.715816	0.202109	HK3
Parkinson disease	1/249	0.758209	0.776702	0	0	0.707049	0.195709	MAOA
Human papillomavirus infection	1/331	0.8491	0.862795	0	0	0.52914	0.0865561	WNT10B
Alzheimer disease	1/369	0.878796	0.885827	0	0	0.473578	0.0611874	WNT10B
Pathways of neurodegeneration	1/475	0.934377	0.934377	0	0	0.365676	0.0248202	WNT10B

## Sheet: all_GOBP_pathways_FDR_only
Term	Overlap	P.value	Adjusted.P.value	Old.P.value	Old.Adjusted.P.value	Odds.Ratio	Combined.Score	Genes
proteasomal protein catabolic process (GO:0010498)	97/205	4.05393e-10	2.29777e-06	0	0	2.445	52.8759	UBXN2B;UBE3D;UBE2D3;PSMD8;PSMD9;PSMD6;PSMD7;KAT5;PSMD4;PSMD5;PSMD2;PSMD3;PSMD1;SKP2;FBXW11;FBXW7;DNAJB12;UBE4B;ARMC8;KLHL42;RNF41;IFI27;TBL1XR1;DDIT3;PSME3;PSME4;KCTD13;PSME1;TRIM13;PLAA;NHLRC1;CLOCK;RNF122;PSMD12;VCP;PSMD11;PSMD14;CUL3;SEL1L;FBXO45;AGAP3;FBXO44;BAG6;ATXN3;PCBP2;PSMF1;SOCS6;SMURF2;NR1D1;UBE2A;APPBP2;RNF185;UBE2K;GSK3A;UBXN1;FAF1;CCDC47;ZFAND2B;PRPF19;DDI2;UBXN6;USP44;RAD23A;DDB1;…
regulation of primary metabolic process (GO:0080090)	67/130	2.62298e-09	7.43353e-06	0	0	2.88781	57.0602	SERPINA3;IRS2;PSMD8;LACTB;PSMD9;PSMD6;C1QTNF2;PSMD7;PSMD4;SIN3B;PSMD5;SIN3A;PSMD2;OPA3;PSMD3;PSMD1;MED1;NCOA6;PRKAB1;LSS;PSMA5;PSMA6;PSMA3;NCOR1;PSMA4;PSMA1;TBL1XR1;PSME3;PSME4;PSME1;PPARG;PPARA;PLPP1;CERS2;PSMD12;PSMD11;PSMD14;ROCK2;GPS2;ADIPOR1;ACACA;OAZ2;PSMA7;PSMB6;PSMB5;RXRA;PSMB2;TGS1;SC5D;PSMF1;TBL1X;FDFT1;FDPS;NQO1;NFYB;NR1D1;PSMC5;GPAM;PSMC3;SP1;PSMC4;SCD;FASN;ID2;PSMC1;PSMC2;DHCR7
antigen processing and presentation of exogenous peptide antigen via MHC class I, TAP-dependent (GO:0002479)	42/73	4.07491e-08	6.20539e-05	0	0	3.66989	62.4462	PSMD12;PSMD11;PSMD14;SNAP23;PSMA7;PSMD8;PSMB6;PSMD9;PSMD6;PSMD7;PSMB5;PSMD4;PSMB2;PSMD5;PSMD2;PSMD3;PSMD1;IKBKG;PSMF1;FCGR1A;B2M;CHUK;HLA-B;CYBB;HLA-A;HLA-F;TAPBP;PSMA5;PSMA6;PSMA3;PSMC5;PSMA4;PSMA1;PSMC3;PSMC4;PSME3;PSMC1;PSME4;PSMC2;PSME1;CALR;SEC22B
antigen processing and presentation of exogenous peptide antigen via MHC class I (GO:0042590)	44/78	4.37924e-08	6.20539e-05	0	0	3.506	59.4049	PSMD12;PSMD11;PSMD14;SNAP23;PSMA7;PSMD8;PSMB6;PSMD9;PSMD6;PSMD7;PSMB5;PSMD4;PSMB2;PSMD5;PSMD2;PSMD3;PSMD1;IKBKG;PSMF1;FCGR1A;B2M;FCER1G;CHUK;HLA-B;CYBB;HLA-A;HLA-F;TAPBP;CLEC4A;PSMA5;PSMA6;PSMA3;PSMC5;PSMA4;PSMA1;PSMC3;PSMC4;PSME3;PSMC1;PSME4;PSMC2;PSME1;CALR;SEC22B
pre-replicative complex assembly (GO:0036388)	38/64	5.61379e-08	6.36379e-05	0	0	3.95733	66.0693	PSMD12;PSMD11;MCM7;PSMD14;MCM8;PSMA7;PSMD8;PSMB6;PSMD9;PSMD6;PSMD7;PSMB5;PSMD4;ORC1;PSMB2;PSMD5;PSMD2;PSMD3;UBC;PSMD1;PSMF1;CDC6;PSMA5;PSMA6;PSMA3;PSMC5;PSMA4;PSMA1;PSMC3;PSMC4;PSME3;PSMC1;PSME4;PSMC2;MCM3;PSME1;MCM4;MCM5
NIK/NF-kappaB signaling (GO:0038061)	42/74	6.9609e-08	6.57573e-05	0	0	3.55496	58.5871	PSMD12;PSMD11;PSMD14;CUL1;PSMA7;RELA;PSMD8;PSMB6;PSMD9;PSMD6;PSMD7;PSMB5;PSMD4;IRAK1;PSMB2;PSMD5;PSMD2;PSMD3;PSMD1;PSMF1;CHUK;FBXW11;TRAF2;TIRAP;NFKB2;PSMA5;PSMA6;PSMA3;PSMC5;PSMA4;PSMA1;PSMC3;PSMC4;PSME3;PSMC1;PSME4;PSMC2;PSME1;CHI3L1;MAP3K14;TLR3;BIRC3
regulation of transcription from RNA polymerase II promoter in response to stress (GO:0043618)	47/87	9.3839e-08	7.19052e-05	0	0	3.18375	51.5185	PSMD12;PSMD11;PSMD14;CUL2;HIF3A;HIGD1A;PSMA7;PSMD8;PSMB6;PSMD9;DNAJB1;PSMD6;PSMD7;MAPK7;PSMB5;PSMD4;PSMB2;PSMD5;PSMD2;PSMD3;UBC;EP300;PSMD1;HMOX1;HIF1AN;PSMF1;VHL;GCN1;EGLN2;INO80;PSMA5;PSMA6;PSMA3;PSMC5;PSMA4;PSMA1;PSMC3;PSMC4;DDIT3;PSME3;PSMC1;PSME4;PSMC2;PSME1;TP53;ATF3;HSPA1A
regulation of cellular amine metabolic process (GO:0033238)	32/51	1.01489e-07	7.19052e-05	0	0	4.55735	73.3884	PSMD12;PSMD11;PSMD14;OAZ2;PSMA7;PSMD8;PSMB6;PSMD9;PSMD6;PSMD7;PSMB5;PSMD4;PSMB2;PSMD5;PSMD2;PSMD3;PSMD1;PSMF1;NQO1;PSMA5;PSMA6;PSMA3;PSMC5;PSMA4;PSMA1;PSMC3;PSMC4;PSME3;PSMC1;PSME4;PSMC2;PSME1
regulation of cellular amino acid metabolic process (GO:0006521)	33/54	1.59832e-07	0.000100659	0	0	4.25238	66.546	PSMD12;PSMD11;PSMD14;OAZ2;PSMA7;PSMD8;PSMB6;PSMD9;PSMD6;PSMD7;PSMB5;PSMD4;PSMB2;PSMD5;PSMD2;PSMD3;PSMD1;PSMF1;NQO1;PSMA5;BCKDK;PSMA6;PSMA3;PSMC5;PSMA4;PSMA1;PSMC3;PSMC4;PSME3;PSMC1;PSME4;PSMC2;PSME1
protein modification by small protein removal (GO:0070646)	114/276	1.8901e-07	0.000107131	0	0	1.91464	29.6415	TRRAP;KEAP1;CDC20;PSMD8;YY1;PSMD9;PSMD6;PSMD7;PSMD4;PSMD5;PSMD2;PSMD3;RUVBL1;PSMD1;EP300;SKP2;USP8;USP7;USP5;USP2;CDC25A;HCFC1;RNF123;PSME3;PSME4;PSME1;STAMBP;TP53;INO80E;PSMD12;VCP;INO80D;PSMD11;PSMD14;COPS7B;COPS7A;BRCC3;FOXO4;ATXN3;VCPIP1;ATXN7;UBC;RIPK1;PSMF1;RCE1;CLSPN;BARD1;SMAD1;ZRANB1;SMAD4;SMAD3;TOR1A;SMURF2;INO80;STAM;ESR1;TADA2B;COPS4;NFKBIA;COPS3;COPS5;MDM4;USP38;USP32;USP33;USP34;OTU…
regulation of cellular ketone metabolic process (GO:0010565)	37/64	2.18384e-07	0.000109895	0	0	3.70953	56.8931	PANK2;PSMD12;PSMD11;PSMD14;PRKAG2;OAZ2;PSMA7;PSMD8;PSMB6;PSMD9;PSMD6;PSMD7;PSMB5;PSMD4;PSMB2;PSMD5;PSMD2;PSMD3;PDK4;PSMD1;PSMF1;PDK2;NQO1;PSMA5;PSMA6;PSMA3;PSMC5;PSMA4;PSMA1;PSMC3;PSMC4;PSME3;PSMC1;PSME4;PSMC2;PSME1;PPARA
SCF-dependent proteasomal ubiquitin-dependent protein catabolic process (GO:0031146)	47/89	2.32664e-07	0.000109895	0	0	3.03173	46.3056	PSMD12;PSMD11;PSMD14;CUL2;CUL1;FBXO44;PSMA7;PSMD8;PSMB6;PSMD9;AMN1;PSMD6;PSMD7;PSMB5;PSMD4;PSMB2;PSMD5;PSMD2;PSMD3;PSMD1;PSMF1;SKP2;FBXO9;FBXW4;FBXW11;FBXW7;FBXO38;FBXO17;FBXL18;PSMA5;CUL4A;PSMA6;PSMA3;PSMC5;PSMA4;PSMA1;PSMC3;PSMC4;PSME3;PSMC1;PSME4;PSMC2;PSME1;FBXL3;FBXL2;FBXL5;CUL4B
ubiquitin-dependent protein catabolic process (GO:0006511)	139/354	3.38466e-07	0.000147571	0	0	1.76087	26.235	UBE2D4;UBE3C;UBXN2B;UBE3D;UBE2D3;KEAP1;UBE3B;UBE2L3;CDC20;PSMD8;PSMD9;NUB1;PSMD6;PSMD7;KAT5;PSMD4;PSMD5;CDC26;PSMD2;PSMD3;PSMD1;SKP2;FBXO7;RNF111;FBXW4;ARRDC1;FBXW11;FBXW7;UBE4A;UBE4B;ARMC8;FBXO10;KCTD6;RNF40;KLHL42;IFI27;WDR81;TBL1XR1;DDIT3;PSME3;PSME4;KCTD13;PSME1;TRIM13;PLAA;NHLRC1;CLOCK;SQSTM1;RNF122;ANAPC1;PSMD12;VCP;PSMD11;TSG101;PSMD14;CUL3;UBR4;FBXO45;AGAP3;BAG6;ATXN3;RNF213;PCBP2;PSMF1;Z…
regulation of hematopoietic progenitor cell differentiation (GO:1901532)	41/75	3.99209e-07	0.000161622	0	0	3.26513	48.1077	PSMD12;SPI1;PSMD11;KMT2A;PSMD14;PRKDC;PSMA7;PSMD8;PSMB6;PSMD9;METTL14;PSMD6;PSMD7;PSMB5;PSMD4;PSMB2;PSMD5;PSMD2;PSMD3;DHX36;PSMD1;PSMF1;YTHDF2;LMO2;METTL3;SETD1A;PSMA5;PSMA6;PSMA3;KITLG;PSMC5;PSMA4;PSMA1;PSMC3;PSMC4;PSME3;PSMC1;PSME4;PSMC2;PSME1;PDCD2
DNA-dependent DNA replication (GO:0006261)	61/129	6.96466e-07	0.000263171	0	0	2.43231	34.4835	MCM7;MCM8;MCM10;PSMD8;POLB;PSMD9;PSMD6;PSMD7;PSMD4;PSMD5;PSMD2;PSMD3;PSMD1;TOPBP1;POLE;POLG;TWNK;RECQL;WRNIP1;SIRT7;PSMA5;PSMA6;PSMA3;PSMA4;PSMA1;PSME3;PSME4;PSME1;MCM3;MCM4;MCM5;BLM;PSMD12;PSMD11;PSMD14;PRIM1;DDX23;PSMA7;PSMB6;RECQL4;CDC45;PSMB5;ORC1;PSMB2;POLD1;UBC;MCMBP;PSMF1;GINS3;RPA1;CDC6;LRWD1;POLA1;PSMC5;RAD51;PSMC3;PSMC4;PSMC1;POLE3;PSMC2;SSBP1
regulation of mRNA stability (GO:0043488)	67/146	7.99697e-07	0.000283293	0	0	2.3004	32.2954	YWHAB;FASTKD3;PSMD8;PSMD9;PSMD6;METTL14;PSMD7;PSMD4;PSMD5;KHSRP;PSMD2;PSMD3;PSMD1;NUP214;DIS3;SLC11A1;METTL3;PRKCD;AXIN2;PSMA5;PSMA6;PSMA3;PSMA4;PSMA1;PDE12;THRAP3;PSME3;PSME4;PSME1;PSMD12;PSMD11;PSMD14;ROCK2;GIGYF2;PSMA7;ZFP36L1;TBRG4;PSMB6;RIDA;FXR2;LARP1;EXOSC4;PSMB5;PSMB2;PCBP4;NOCT;DHX36;UBC;PSMF1;ZC3H14;PAIP1;YTHDF1;YTHDF2;YTHDF3;TNFSF13;PUM1;PSMC5;PSMC3;PSMC4;APEX1;PSMC1;PSMC2;HNRNPD;VIM;D…
positive regulation of canonical Wnt signaling pathway (GO:0090263)	61/130	9.67838e-07	0.000308981	0	0	2.3969	33.1927	SEMA5A;USP34;NRARP;PSMD8;PSMD9;FRAT1;PSMD6;PSMD7;PSMD4;ADGRA2;PSMD5;PSMD2;PSMD3;RUVBL1;PSMD1;WLS;DACT1;CSNK1G3;USP8;CSNK1E;AXIN2;PSMA5;SFRP4;PPM1A;PSMA6;PPM1B;PSMA3;SFRP2;PSMA4;PSMA1;TBL1XR1;PSME3;PSME4;PSME1;TMEM9;PSMD12;VCP;PSMD11;PSMD14;EGFR;PSMA7;ARNTL;PSMB6;PSMB5;PSMB2;UBR5;PSMF1;TBL1X;TRPM4;ZBED3;SMURF2;TMEM198;COL1A1;PSMC5;PSMC3;WNK1;PSMC4;PSMC1;GID8;PSMC2;FGFR2
Fc-epsilon receptor signaling pathway (GO:0038095)	54/111	9.8124e-07	0.000308981	0	0	2.56731	35.5174	PSMD8;PSMD9;PSMD6;PSMD7;PSMD4;PSMD5;PSMD2;PSMD3;PSMD1;FCER1A;IKBKG;FCER1G;CHUK;FBXW11;PDPK1;FOS;VAV2;PSMA5;PSMA6;PSMA3;PSMA4;PIK3CA;PSMA1;PSME3;PSME4;PSME1;PRKCQ;LCP2;PSMD12;PSMD11;PSMD14;SHC1;CUL1;PIK3R1;PSMA7;RELA;PSMB6;PAK1;PSMB5;PSMB2;PSMF1;PAK2;JUN;MAP3K1;NFATC3;NFATC2;MAPK10;PSMC5;PSMC3;PSMC4;PSMC1;PSMC2;GRB2;CALM1
regulation of mRNA catabolic process (GO:0061013)	58/122	1.03911e-06	0.000309982	0	0	2.45653	33.844	YWHAB;PSMD8;PSMD9;PSMD6;PSMD7;PSMD4;PSMD5;KHSRP;PSMD2;PSMD3;PSMD1;NUP214;DIS3;PRKCD;PSMA5;PSMA6;PSMA3;PSMA4;PSMA1;PSME3;PSME4;PSME1;PSMD12;PSMD11;PSMD14;ZC3HAV1;PSMA7;ZFP36L1;PSMB6;FXR2;EXOSC4;PSMB5;PSMB2;PCBP4;DHX36;UBC;PSMF1;ZC3H14;YTHDF1;PNPT1;YTHDF2;YTHDF3;TNFSF13;PUM1;MOV10;PSMC5;PSMC3;CNOT1;PSMC4;APEX1;PSMC1;PSMC2;HNRNPD;VIM;CNOT8;DCP1A;EIF4G1;HSPA1A
protein deubiquitination (GO:0016579)	108/267	1.30645e-06	0.000370247	0	0	1.84639	25.0153	TRRAP;KEAP1;CDC20;PSMD8;YY1;PSMD9;PSMD6;PSMD7;PSMD4;PSMD5;PSMD2;PSMD3;RUVBL1;PSMD1;EP300;SKP2;ATXN7L3;USP8;USP7;USP5;USP2;CDC25A;HCFC1;RNF123;PSME3;PSME4;PSME1;STAMBP;TP53;INO80E;PSMD12;VCP;INO80D;PSMD11;PSMD14;SHMT2;SPATA2;BRCC3;FOXO4;ATXN3;VCPIP1;ATXN7;UBC;RIPK1;PSMF1;RCE1;CLSPN;BARD1;SMAD1;ZRANB1;SMAD4;SMAD3;SMURF2;INO80;STAM;ESR1;TADA2B;NFKBIA;COPS5;MDM4;USP38;USP32;USP33;USP34;OTUD7B;POLB;UI…
Fc receptor signaling pathway (GO:0038093)	54/112	1.39852e-06	0.000377468	0	0	2.52288	34.0086	PSMD8;PSMD9;PSMD6;PSMD7;PSMD4;PSMD5;PSMD2;PSMD3;PSMD1;FCER1A;IKBKG;FCER1G;CHUK;FBXW11;PDPK1;FOS;VAV2;PSMA5;PSMA6;PSMA3;PSMA4;PIK3CA;PSMA1;PSME3;PSME4;PSME1;PRKCQ;LCP2;PSMD12;PSMD11;PSMD14;SHC1;CUL1;PIK3R1;PSMA7;RELA;PSMB6;PAK1;PSMB5;PSMB2;PSMF1;PAK2;JUN;MAP3K1;NFATC3;NFATC2;MAPK10;PSMC5;PSMC3;PSMC4;PSMC1;PSMC2;GRB2;CALM1
proteasome-mediated ubiquitin-dependent protein catabolic process (GO:0043161)	125/321	2.1313e-06	0.0005491	0	0	1.73472	22.6533	UBXN2B;UBE3D;UBE2D3;CDC20;PSMD8;PSMD9;PSMD6;PSMD7;KAT5;PSMD4;PSMD5;CDC26;PSMD2;PSMD3;PSMD1;FBXO5;SKP2;FBXO9;FBXW4;FBXW11;FBXW7;FBXO17;DNAJB12;UBE4A;UBE4B;ARMC8;KLHL42;IFI27;SELENOS;TBL1XR1;DDIT3;PSME3;PSME4;KCTD13;PSME1;TRIM13;PLAA;NHLRC1;CLOCK;RNF122;ANAPC1;PSMD12;VCP;PSMD11;PSMD14;CUL3;CUL2;SEL1L;CUL1;FBXO45;AGAP3;FBXO44;BAG6;ATXN3;CCNB1;PCBP2;TMEM129;UBC;PSMF1;SMURF2;FBXO38;ERLIN1;UBE2A;NPLOC4…
negative regulation of mitotic cell cycle phase transition (GO:1901991)	46/92	2.34636e-06	0.000578224	0	0	2.70795	35.1022	PSMD12;PSMD11;PSMD14;FAM107A;JADE1;CUL1;PKD2;PSMA7;AURKA;ZFP36L1;PSMD8;PSMB6;PSMD9;PSMD6;PSMD7;PSMB5;PSMD4;GPNMB;PSMB2;PSMD5;PSMD2;PSMD3;PSMD1;CCL2;FBXO5;PSMF1;BRD7;DACT1;CDKN2B;KLF4;PSMA5;PSMA6;PSMA3;PSMC5;PSMA4;PSMA1;APC;PSMC3;CDK4;PSMC4;PSME3;PSMC1;PSME4;PSMC2;PSME1;CDK2AP2
endoplasmic reticulum to Golgi vesicle-mediated transport (GO:0006888)	79/185	3.03e-06	0.000715586	0	0	2.02229	25.6972	MCFD2;KDELR1;MIA3;NRBP2;ACTR1A;TRAPPC11;TMED2;TMED5;NSF;COG8;COG7;COG5;COG2;COPZ2;ANK2;ANK3;ARFGAP1;COPZ1;ARFGAP2;DYNC1LI1;DYNC1LI2;VAMP7;ZW10;GORASP1;KDELR3;SEC22B;ERGIC1;GRIA1;NAPA;COPB2;DCTN5;DYNC1I2;RAB1A;COPA;SEC23A;ATL3;DCTN2;SAR1B;DCTN1;COPB1;CUL3;DCTN4;GOSR2;RAB1B;ATL2;GOSR1;USO1;KLHL12;TEX261;BGLAP;RAB29;STX5;CD59;YKT6;SPTBN1;VTI1B;TRAPPC2;BCAP31;SEC16B;TRAPPC3;DYNC1H1;TRAPPC1;F10;TRAPPC…
negative regulation of cell cycle G2/M phase transition (GO:1902750)	32/57	3.43144e-06	0.000777976	0	0	3.46216	43.5627	PSMD12;PSMD11;PSMD14;CUL1;PSMA7;AURKA;PSMD8;PSMB6;PSMD9;PSMD6;PSMD7;PSMB5;PSMD4;PSMB2;PSMD5;PSMD2;PSMD3;PSMD1;PSMF1;PSMA5;PSMA6;PSMA3;PSMC5;PSMA4;PSMA1;PSMC3;PSMC4;PSME3;PSMC1;PSME4;PSMC2;PSME1
regulation of transcription from RNA polymerase II promoter in response to hypoxia (GO:0061418)	39/75	3.98714e-06	0.000869197	0	0	2.93181	36.4496	PSMD12;NOTCH1;PSMD11;PSMD14;CUL2;HIF3A;HIGD1A;PSMA7;PSMD8;PSMB6;PSMD9;PSMD6;PSMD7;PSMB5;PSMD4;PSMB2;PSMD5;PSMD2;PSMD3;UBC;EP300;PSMD1;HIF1AN;PSMF1;VHL;EGLN2;PSMA5;PSMA6;PSMA3;PSMC5;PSMA4;PSMA1;PSMC3;PSMC4;PSME3;PSMC1;PSME4;PSMC2;PSME1
regulation of G2/M transition of mitotic cell cycle (GO:0010389)	66/149	4.37008e-06	0.000917393	0	0	2.15586	26.6049	CETN2;CEP164;PSMD8;MECP2;PSMD9;PSMD6;ACTR1A;PSMD7;CCND1;PSMD4;PSMD5;PSMD2;PSMD3;PSMD1;FBXO5;CEP290;CEP131;CSNK1E;HAUS5;TUBG1;CKAP5;CDC25A;HAUS2;PSMA5;RAD51B;PSMA6;PSMA3;PSMA4;PSMA1;PSME3;PSME4;PSME1;CEP63;DYNC1I2;PSMD12;PSMD11;PSMD14;DCTN2;DCTN1;VPS4B;CUL1;HMMR;PSMA7;AURKA;PSMB6;CCNB1;PSMB5;HAUS8;PSMB2;PRKAR2B;HAUS7;PSMF1;PCNT;CEP76;CLASP1;CEP78;DYNC1H1;NDE1;TUBB4B;RAB11A;PSMC5;PSMC3;CDK4;PSMC4;P…
interleukin-1-mediated signaling pathway (GO:0070498)	46/94	4.965e-06	0.00100506	0	0	2.59476	31.6901	PSMD12;PSMD11;PSMD14;PELI2;CUL1;PSMA7;RELA;PSMD8;PSMB6;PSMD9;PSMD6;PSMD7;PSMB5;PSMD4;IRAK1;PSMB2;PSMD5;PSMD2;PSMD3;UBC;PSMD1;IKBKG;PSMF1;MAP3K3;CHUK;FBXW11;IL1R2;IRAK4;PSMA5;NFKBIA;PSMA6;PSMA3;PSMC5;PSMA4;PSMA1;PSMC3;PSMC4;TNIP2;PSME3;PSMC1;PSME4;PSMC2;PELI1;PSME1;SQSTM1;MYD88
mitochondrial translation (GO:0032543)	50/105	5.29517e-06	0.00100731	0	0	2.46209	29.9112	MRPS17;GFM1;MRPS16;FASTKD2;GFM2;MRPS11;MRPS12;MRPL39;MRPS10;MRPL36;MRPL37;MRPL34;MRPL35;MRPL4;MRPL3;CHCHD1;MRPS28;TSFM;MRPS27;MRPS25;MRPS22;MRPS23;MRPS18B;MRPL49;MRPS2;MRPL47;MRPL45;MRPS7;MRPL46;MRPS5;MRPS18C;TUFM;MRPL44;LARS2;MRPS9;NOA1;MRRF;DAP3;MRPS35;MRPS36;MRPS33;MRPL19;MRPL58;MTIF2;MRPL15;MRPS30;MRPL13;MRPL10;IARS2;GATB
tumor necrosis factor-mediated signaling pathway (GO:0033209)	54/116	5.33159e-06	0.00100731	0	0	2.35946	28.6482	TNFRSF6B;EDA;TXNDC17;TNFSF13B;PSMD8;PSMD9;PSMD6;PSMD7;PSMD4;PSMD5;PSMD2;TMSB4X;PSMD3;PSMD1;CHUK;TNFRSF18;TRAF2;PSMA5;PSMA6;PSMA3;PSMA4;PSMA1;PSME3;PSME4;TRAF5;PSME1;TNFRSF25;TP53;BIRC3;PSMD12;PSMD11;PSMD14;PSMA7;RELA;PSMB6;BAG4;PSMB5;PSMB2;PTK2B;RIPK1;TNFRSF14;PSMF1;TNFSF12;TNFSF13;NFKBIA;PSMC5;PSMC3;PSMC4;PSMC1;PSMC2;TNFSF9;LTBR;MAP3K14;LIMS1
positive regulation of Wnt signaling pathway (GO:0030177)	67/153	5.97889e-06	0.00109317	0	0	2.11214	25.4033	SEMA5A;USP34;NRARP;PSMD8;PSMD9;FRAT1;PSMD6;PSMD7;PSMD4;ADGRA2;PSMD5;PSMD2;PSMD3;RUVBL1;PSMD1;WLS;DACT1;CSNK1G3;USP8;CSNK2A1;WNT5B;CSNK1E;AXIN2;PSMA5;SFRP4;PPM1A;PSMA6;PPM1B;PSMA3;SFRP2;PSMA4;PSMA1;TBL1XR1;PSME3;PSME4;PSME1;TMEM9;TLR2;PSMD12;VCP;PSMD11;PSMD14;EGFR;PSMA7;ARNTL;PSMB6;PSMB5;PSMB2;UBR5;PSMF1;TBL1X;TRPM4;ZBED3;ZRANB1;SMURF2;SMARCA4;TMEM198;COL1A1;SKI;PSMC5;PSMC3;WNK1;PSMC4;PSMC1;GID8;P…
regulation of mitotic cell cycle phase transition (GO:1901990)	79/188	6.29724e-06	0.0011154	0	0	1.96623	23.5463	CETN2;CEP164;CDC14B;CDC20;PSMD8;PSMD9;PSMD6;ACTR1A;PSMD7;PSMD4;PSMD5;CDC26;PSMD2;PSMD3;PSMD1;KNTC1;RIOK2;FBXO5;CEP290;APPL2;CEP131;CSNK1E;HAUS5;TUBG1;CKAP5;HAUS2;DDB1;PSMA5;PSMA6;PSMA3;PSMA4;PSMA1;PSME3;ZW10;PSME4;PSME1;CEP63;ANAPC1;KLHL18;DYNC1I2;PSMD12;PSMD11;PSMD14;DCTN2;DCTN1;CUL3;CUL1;HMMR;PSMA7;ZFP36L1;AURKA;PSMB6;CCNB1;FZR1;PSMB5;HAUS8;PSMB2;PRKAR2B;HAUS7;UBC;PSMF1;PCNT;CEP76;CLASP1;CEP78;…
cellular response to hypoxia (GO:0071456)	59/131	7.33554e-06	0.00125993	0	0	2.22043	26.2516	ACAA2;HIF3A;PSMD8;NPEPPS;PSMD9;PSMD6;PSMD7;PSMD4;PSMD5;PSMD2;PSMD3;EP300;PSMD1;HIF1AN;PSMA5;PSMA6;PSMA3;PSMA4;PSMA1;PSME3;PSME4;PSME1;CARD16;TP53;PSMD12;PSMD11;PSMD14;CUL2;HIGD1A;PTGS2;NDRG1;PSMA7;ZFP36L1;PSMB6;PSMB5;PSMB2;UBC;LMNA;PGK1;UBQLN1;HMOX1;PSMF1;VHL;PLK3;ANGPT4;TIGAR;EGLN2;BMP7;MTOR;HIPK2;PINK1;PSMC5;PSMC3;PSMC4;PSMC1;PSMC2;HYOU1;MDM4;P4HB
COPII-coated vesicle budding (GO:0090114)	36/70	1.28117e-05	0.00213578	0	0	2.86428	32.2665	GRIA1;NAPA;RAB1A;MCFD2;SEC23A;SAR1B;CUL3;GOSR2;RAB1B;USO1;MIA3;KLHL12;PPP6C;PPP6R1;PPP6R3;TMED2;SCAP;STX5;CD59;SEC23B;NSF;TRAPPC2;SEC16B;TRAPPC3;TRAPPC1;TRAPPC10;SEC23IP;CNIH1;VAPA;VAPB;GORASP1;SEC22B;CNIH2;CNIH3;SEC24C;BET1
mitochondrial translational elongation (GO:0070125)	43/89	1.49855e-05	0.00235938	0	0	2.52993	28.1036	MRPS17;GFM1;MRPS16;MRPS35;GFM2;MRPS36;MRPS11;MRPS33;MRPS12;MRPL19;MRPL39;MRPS10;MRPL36;MRPL58;MRPL37;MRPL15;MRPS30;MRPL34;MRPL35;MRPL13;MRPL10;MRPL4;MRPL3;CHCHD1;MRPS28;TSFM;MRPS27;MRPS25;MRPS22;MRPS23;MRPL49;MRPS18B;MRPS2;MRPL47;MRPL45;MRPS7;MRPL46;MRPS5;MRPL44;MRPS18C;TUFM;MRPS9;DAP3
protein import (GO:0017038)	43/89	1.49855e-05	0.00235938	0	0	2.52993	28.1036	IPO13;ABCD2;IPO11;POM121;ABCD3;PPP1R10;CSE1L;PEX11B;PRICKLE1;PTTG1IP;IPO7;IPO4;IPO5;PEX26;IPO8;IPO9;SAMM50;NUP62;TPR;FAM53C;E2F3;NUP88;APPL2;TNPO3;GPIHBP1;NUP214;PEX16;PEX19;NUP133;NUP155;HSPA4;STAT3;PEX12;RANBP6;PEX13;ALDH3A2;NUP93;PEX3;NUP50;PEX5;PXMP2;KPNB1;RAN
regulation of hematopoietic stem cell differentiation (GO:1902036)	36/71	1.92491e-05	0.00294875	0	0	2.78225	30.2098	PSMD12;PSMD11;KMT2A;PSMD14;PRKDC;PSMA7;PSMD8;PSMB6;PSMD9;PSMD6;PSMD7;PSMB5;PSMD4;PSMB2;PSMD5;PSMD2;PSMD3;PSMD1;PSMF1;YTHDF2;LMO2;METTL3;SETD1A;PSMA5;PSMA6;PSMA3;PSMC5;PSMA4;PSMA1;PSMC3;PSMC4;PSME3;PSMC1;PSME4;PSMC2;PSME1
regulation of macroautophagy (GO:0016241)	51/112	2.05322e-05	0.00306254	0	0	2.2638	24.4343	GPSM1;SMG1;PRKAG1;PRKAG2;RPTOR;NRBP2;TBK1;SESN3;RB1CC1;VPS35;CAPN1;IKBKG;ATP6V1E1;SH3GLB1;ATP6V0E1;ATP6V1G2;EXOC8;EXOC7;ATG13;PRKAB1;ERN1;RRAGA;PIK3CA;TRIM13;ATP6V1B2;TBC1D25;SMCR8;ATP6V0D1;ATP6V1A;PRKAA1;GBA;MTMR8;GNAI3;VPS26A;VPS26B;HDAC6;CLN3;LARP1;UBQLN1;ATP6V1H;SLC38A9;ATP6V0E2;ATP6V1D;ATP6V1C1;SNX6;UBQLN2;SUPT5H;MTOR;PINK1;ATP13A2;LAMTOR1
negative regulation of G2/M transition of mitotic cell cycle (GO:0010972)	34/66	2.11288e-05	0.00307072	0	0	2.87355	30.9334	PSMD12;PSMD11;PSMD14;VPS4A;CUL1;PSMA7;AURKA;PSMD8;PSMB6;PSMD9;PSMD6;PSMD7;PSMB5;PSMD4;PSMB2;PSMD5;PSMD2;PSMD3;PSMD1;PSMF1;CHFR;PSMA5;PSMA6;PSMA3;PSMC5;PSMA4;PSMA1;PSMC3;PSMC4;PSME3;PSMC1;PSME4;PSMC2;PSME1
endonucleolytic cleavage of tricistronic rRNA transcript (SSU-rRNA, 5.8S rRNA, LSU-rRNA) (GO:0000479)	2022-11-13	2.5123e-05	0.00334984	0	0	14.8421	157.203	ABT1;RCL1;NOP14;TBL3;BMS1;RPP40;RRS1;TSR1;NOL9;UTP20;NOP9
positive regulation of type I interferon production (GO:0032481)	38/77	2.52514e-05	0.00334984	0	0	2.63586	27.9049	SETD2;DHX9;PRKDC;RELA;RNF135;TBK1;IRAK1;DHX58;DHX36;G3BP1;EP300;POLR2F;STAT6;TOMM70;XRCC6;CHUK;DDX58;XRCC5;ISG15;PTPN11;NFKB2;MAVS;POLR3A;IRF3;POLR3B;OAS2;POLR3C;IRF1;POLR3E;IRF7;TLR8;CTNNB1;POLR3H;POLR3K;TLR3;MYD88;TLR2;TRIM56
translational termination (GO:0006415)	45/96	2.52925e-05	0.00334984	0	0	2.3881	25.2781	MRPS17;MRPS16;MRPS35;GFM2;MRPS36;MRPS11;MRPS33;MRPS12;MRPL19;MRPL39;MRPS10;MRPL36;MRPL58;MRPL37;MRPL15;MRPS30;APEH;MRPL34;MRPL35;GSPT2;MRPL13;GSPT1;MRPL10;MRPL4;MRPL3;CHCHD1;MRPS28;MRPS27;MRPS25;MRPS22;MRPS23;MRPL49;MRPS18B;MRPS2;MRPL47;MRPL45;MRPS7;MRPL46;MRPS5;MRPL44;MRPS18C;MRPS9;ETF1;MRRF;DAP3
protein-containing complex assembly (GO:0065003)	103/267	2.54134e-05	0.00334984	0	0	1.70502	18.0396	COL16A1;TRRAP;KAT5;RUVBL1;CAPN3;EP300;KNTC1;KPNA3;MEN1;NSF;TLE3;DNAJB12;AFG3L2;PARD3;ZW10;GEMIN5;TP53;PPID;GRIA1;KMT2D;BLM;KMT2A;DHX9;SAR1B;CUL3;CUL1;KLHL12;RIPK1;FADD;MDN1;BCL9L;TRAPPC2;SEC16B;TRAPPC3;TRAPPC1;SMARCA4;AFDN;BCL9;CNIH1;CXCL12;DLG4;MDM4;NDUFAF1;CNIH2;CNIH3;MCU;FERMT3;GSK3B;MCFD2;GPAA1;ASH2L;LAMC1;CX3CL1;PPP6C;OPA1;PPP6R1;SH3PXD2B;PPP6R3;TMED2;IKBKG;TEAD1;TEAD2;TRAF2;AXIN2;TAPBP;GORA…
cysteine metabolic process (GO:0006534)	2022-08-08	2.87665e-05	0.00370564	0	0	116680	1.22004e+06	MPST;GCLC;TST;CBS;CTH;CBSL;CDO1;GGT1
positive regulation of telomerase RNA localization to Cajal body (GO:1904874)	2022-12-15	2.96356e-05	0.00373276	0	0	10.7955	112.559	CCT3;CCT6A;CCT2;SHQ1;RUVBL2;RUVBL1;TCP1;CCT8;CCT7;CCT5;NOP10;CCT4
anaphase-promoting complex-dependent catabolic process (GO:0031145)	40/84	4.46742e-05	0.00550464	0	0	2.45937	24.6333	PSMD12;PSMD11;PSMD14;CUL3;PSMA7;AURKA;CDC20;PSMD8;PSMB6;PSMD9;PSMD6;CCNB1;FZR1;PSMD7;PSMB5;PSMD4;PSMB2;PSMD5;CDC26;PSMD2;PSMD3;UBC;PSMD1;FBXO5;PSMF1;SKP2;PSMA5;PSMA6;PSMA3;PSMC5;PSMA4;PSMA1;PSMC3;PSMC4;PSME3;PSMC1;PSME4;PSMC2;PSME1;ANAPC1
establishment of protein localization to organelle (GO:0072594)	37/76	4.68293e-05	0.00564742	0	0	2.56602	25.5806	IPO13;IPO11;LRSAM1;POM121;PPP1R10;CSE1L;PRICKLE1;PTTG1IP;IPO7;IPO4;TSPAN10;IPO5;LAMP5;IPO8;IPO9;NUP62;TPR;FAM53C;E2F3;NUP88;APPL2;TNPO3;NUP214;PEX19;NUP133;NUP155;STAT3;RANBP6;RAB11A;ZDHHC15;NUP93;PINK1;NUP50;TSPAN17;CD68;KPNB1;RAN
regulation of cellular response to stress (GO:0080135)	52/118	5.1202e-05	0.0060461	0	0	2.13299	21.0733	GSK3B;SMG1;CASP9;RPTOR;CRHBP;AIFM2;NUP62;EP300;IER3;NUP214;NDC1;NUP133;NUP93;DNAJC7;NUP50;AKT1S1;NUP98;ATF3;NUP205;POM121;ROCK2;AAAS;NPAS2;USP19;ARNTL;CLN3;DNAJB1;BAG4;NUAK1;BAG5;DNAJB6;ALOX5;TPR;HSF1;NUP88;RAE1;MCL1;RANBP2;PNPT1;NEK4;NUP155;AMFR;RPA1;MTOR;RSL1D1;PINK1;HSPA1B;MBTPS2;ATR;EIF4G1;HSPA1A;NUP37
mitochondrial translational termination (GO:0070126)	41/89	9.28529e-05	0.0105258	0	0	2.31057	21.4525	MRPS17;MRPS16;MRPS35;GFM2;MRPS36;MRPS11;MRPS33;MRPS12;MRPL19;MRPL39;MRPS10;MRPL36;MRPL58;MRPL37;MRPL15;MRPS30;MRPL34;MRPL35;MRPL13;MRPL10;MRPL4;MRPL3;CHCHD1;MRPS28;MRPS27;MRPS25;MRPS22;MRPS23;MRPL49;MRPS18B;MRPS2;MRPL47;MRPL45;MRPS7;MRPL46;MRPS5;MRPL44;MRPS18C;MRPS9;MRRF;DAP3
regulation of type I interferon production (GO:0032479)	41/89	9.28529e-05	0.0105258	0	0	2.31057	21.4525	UBA7;DHX9;PRKDC;GPATCH3;DTX4;RELA;RNF135;TBK1;IRAK1;DHX58;DHX36;G3BP1;PCBP2;EP300;POLR2F;STAT6;TRIM21;XRCC6;DDX58;XRCC5;RNF26;ISG15;TIRAP;NFKB2;POLA1;MAVS;NPLOC4;POLR3A;IRF3;POLR3B;POLR3C;IRF1;POLR3E;IRF7;TAX1BP1;CTNNB1;POLR3H;POLR3K;TRIM32;MYD88;TRIM56
regulation of cell cycle phase transition (GO:1901987)	43/95	0.000105	0.011592	0	0	2.23709	20.4953	PSMD12;PSMD11;PSMD14;CUL1;PSMA7;CDC20;PSMD8;PSMB6;PSMD9;PSMD6;CCNB1;FZR1;PSMD7;PSMB5;PSMD4;PSMB2;PSMD5;CDC26;PSMD2;PSMD3;PSMD1;FBXO5;PSMF1;FBXW7;ZNF16;DDB1;PSMA5;PSMA6;PSMA3;PSMC5;PSMA4;PSMA1;PSMC3;TRIM39;PSMC4;PSME3;PSMC1;PSME4;PSMC2;PSME1;TP53;ANAPC1;NEK11
malate metabolic process (GO:0006108)	2022-07-07	0.000106349	0.011592	0	0	102095	934045	FH;MDH1;MDH2;ME1;ME3;ME2;MDH1B
dicarboxylic acid metabolic process (GO:0043648)	29/57	0.000112124	0.0119909	0	0	2.79927	25.4619	ALDH1L1;FH;MTRR;MRPS36;SHMT2;HAAO;SHMT1;DLST;ME1;ME3;D2HGDH;ME2;GGT1;MDH1B;GOT1;MDH1;AADAT;MDH2;ADHFE1;IDH1;HOGA1;ASS1;ACLY;GCLC;ALDH5A1;MTHFD1;OGDH;NAGS;GCLM
intra-Golgi vesicle-mediated transport (GO:0006891)	19/32	0.000122056	0.0128114	0	0	3.94691	35.5657	NAPA;NSF;COPB2;GABARAPL2;TRAPPC3;COPA;COG8;COG5;COPB1;GOSR2;TRAPPC10;GOSR1;COG2;COPZ2;COPZ1;RAB33B;GOLGA5;COPG1;VTI1B
cellular amino acid catabolic process (GO:0009063)	41/90	0.000126295	0.0130152	0	0	2.26326	20.3171	GCDH;MTRR;SHMT2;HAAO;HDC;SHMT1;DLST;ABAT;GLS;ACAT1;CBS;CARNS1;PRODH;GLUL;SLC25A44;HMGCLL1;AASS;ACAD8;BCKDHA;MCCC2;GOT1;NOS2;AADAT;MCCC1;AMT;PIPOX;HOGA1;FAH;ALDH4A1;BCKDK;QDPR;ALDH6A1;ALDH5A1;OGDH;SARDH;BLMH;BCAT1;ALDH7A1;ASPA;DLD;BCAT2
protein ubiquitination (GO:0016567)	180/525	0.000137334	0.0138648	0	0	1.41921	12.6212	UBE2D4;UBE3C;UBE3D;FBXO28;UBE2D3;KEAP1;UBE3A;FBXO24;UBE3B;UBE2L3;PSMD8;PSMD9;NPEPPS;NUB1;PSMD6;PSMD7;HERC2;PSMD4;PSMD5;RUSC1;PSMD2;PSMD3;PSMD1;TRIM26;TRIM27;SKP2;FBXO7;TRIM21;RNF111;FBXO9;HERC6;FBXW4;ATG3;VPS18;USP7;USP5;FBXW7;ARRDC1;FBXW11;FBXO17;MUL1;UBE2E2;UBE4A;UBE4B;HLA-A;FBXO10;FBXW2;RNF40;RNF41;TRAIP;KLHL42;RRAGA;SELENOS;PSME3;PSME4;PSME1;KCTD13;TRIM13;NHLRC1;CBLL1;RNF122;TRIM11;KLHL18;PSM…
nucleic acid metabolic process (GO:0090304)	34/71	0.000141404	0.0138648	0	0	2.48438	22.0212	FEN1;DDX24;DDX1;DUSP11;METTL14;ATXN2;NT5E;POLR2B;PCBP1;POLR2C;PCBP2;POLR2D;POLR2F;TOPBP1;KPNA2;POLG;HNRNPA3;NCBP2;METTL3;TREX2;WDR74;LSM1;DDX54;SETMAR;GTF2F1;RAD50;HNRNPK;PDE12;HNRNPF;XRN2;HNRNPA2B1;HNRNPD;RAN;DNASE1L1
COPII vesicle coating (GO:0048208)	31/63	0.00014677	0.0138648	0	0	2.61854	23.1129	GRIA1;NAPA;RAB1A;MCFD2;SEC23A;SAR1B;CUL3;GOSR2;RAB1B;USO1;KLHL12;PPP6C;PPP6R1;PPP6R3;TMED2;STX5;CD59;NSF;TRAPPC2;SEC16B;TRAPPC3;TRAPPC1;TRAPPC10;SEC23IP;CNIH1;GORASP1;SEC22B;CNIH2;CNIH3;SEC24C;BET1
vesicle coating (GO:0006901)	31/63	0.00014677	0.0138648	0	0	2.61854	23.1129	GRIA1;NAPA;RAB1A;MCFD2;SEC23A;SAR1B;CUL3;GOSR2;RAB1B;USO1;KLHL12;PPP6C;PPP6R1;PPP6R3;TMED2;STX5;CD59;NSF;TRAPPC2;SEC16B;TRAPPC3;TRAPPC1;TRAPPC10;SEC23IP;CNIH1;GORASP1;SEC22B;CNIH2;CNIH3;SEC24C;BET1
vesicle targeting, rough ER to cis-Golgi (GO:0048207)	31/63	0.00014677	0.0138648	0	0	2.61854	23.1129	GRIA1;NAPA;RAB1A;MCFD2;SEC23A;SAR1B;CUL3;GOSR2;RAB1B;USO1;KLHL12;PPP6C;PPP6R1;PPP6R3;TMED2;STX5;CD59;NSF;TRAPPC2;SEC16B;TRAPPC3;TRAPPC1;TRAPPC10;SEC23IP;CNIH1;GORASP1;SEC22B;CNIH2;CNIH3;SEC24C;BET1
Wnt signaling pathway, planar cell polarity pathway (GO:0060071)	39/85	0.000151467	0.0139636	0	0	2.29288	20.1662	PSMD12;PSMD11;PSMD14;CLTC;AP2A1;PRICKLE1;PSMA7;PSMD8;CDC42;PSMB6;PSMD9;PSMD6;PSMD7;PSMB5;WNT11;PSMD4;PSMB2;PSMD5;PSMD2;PSMD3;AP2S1;PSMD1;PSMF1;FZD5;SMURF2;PSMA5;PSMA6;PSMA3;PSMC5;PSMA4;VANGL2;PSMA1;PSMC3;PSMC4;PSME3;PSMC1;PSME4;PSMC2;PSME1
histone H3-K4 methylation (GO:0051568)	18/30	0.000152742	0.0139636	0	0	4.05031	35.5891	KMT2D;PAXIP1;KMT2A;KMT2C;SETD1B;CTR9;KMT2B;SETD1A;TET2;SETMAR;ASH2L;PAGR1;RBBP5;WDR82;BEND3;WDR5;KDM6A;MEN1
regulation of establishment of planar polarity (GO:0090175)	40/88	0.000161057	0.01449	0	0	2.2538	19.6841	PSMD12;PSMD11;PSMD14;CLTC;AP2A1;PRICKLE1;PSMA7;PSMD8;CDC42;PSMB6;PSMD9;PSMD6;PSMD7;PSMB5;WNT11;PSMD4;PSMB2;PSMD5;PSMD2;PSMD3;AP2S1;PSMD1;PSMF1;DACT1;FZD5;SMURF2;PSMA5;PSMA6;PSMA3;PSMC5;PSMA4;VANGL2;PSMA1;PSMC3;PSMC4;PSME3;PSMC1;PSME4;PSMC2;PSME1
cytoplasmic translational initiation (GO:0002183)	13/19	0.000200967	0.0177982	0	0	5.84743	49.7755	EIF4A2;EIF4A1;EIF2S2;EIF3M;EIF2S3;EIF5;EIF3I;EIF4H;DHX29;EIF3D;EIF3A;EIF4B;EIF4G1
ncRNA export from nucleus (GO:0097064)	21/38	0.000222083	0.0193656	0	0	3.33626	28.0661	NDC1;NUP214;RANBP2;NUP205;POM121;SSB;NUP133;NUP155;NCBP2;PHAX;AAAS;NUP93;XPOT;NUP50;NUP62;TPR;NUP88;NUP98;RAE1;RAN;NUP37
positive regulation of protein localization to Cajal body (GO:1904871)	2022-09-11	0.000245222	0.0206227	0	0	12.139	100.916	CCT3;CCT6A;CCT2;MEPCE;TCP1;CCT8;CCT7;CCT5;CCT4
regulation of protein localization to Cajal body (GO:1904869)	2022-09-11	0.000245222	0.0206227	0	0	12.139	100.916	CCT3;CCT6A;CCT2;MEPCE;TCP1;CCT8;CCT7;CCT5;CCT4
RNA metabolic process (GO:0016070)	55/133	0.000247415	0.0206227	0	0	1.90845	15.8486	TP53RK;FASTKD2;CELF2;BICD1;DUSP11;SYNCRIP;METTL14;CLP1;RBM5;RBM6;NCBP2;PABPC4;METTL3;RNASE6;THOC1;WDR74;DDX54;TFIP11;GTF2F1;RNASE2;RNASE1;SND1;MRPL44;HNRNPUL1;XRN2;DHX8;DDX24;DHX9;DDX20;NOL9;TBRG4;ATXN2;ATXN1;RNASEH1;PCBP3;PABPN1;POLR2B;PCBP1;POLR2C;DHX36;PCBP2;POLR2D;PPP1R8;POLR2F;HNRNPA3;PNPT1;LSM1;SETX;HNRNPK;HNRNPF;AGO2;HNRNPA2B1;HNRNPD;MPHOSPH10;SKIV2L
cytokine-mediated signaling pathway (GO:0019221)	207/621	0.000276548	0.022717	0	0	1.3605	11.1468	SPI1;TNFRSF6B;TRAF3IP2;PITPNA;IFIT1;IFIT3;CRKL;ICAM1;IFIT2;TXNDC17;PSMD8;PSMD9;PSMD6;MT2A;PSMD7;PSMD4;PSMD5;PSMD2;PSMD3;PSMD1;TRIM26;JUNB;B2M;TRIM21;IL15RA;RSAD2;IL1R2;PRKCD;HLA-B;FLT3LG;TALDO1;HLA-A;HLA-F;IFI27;PSME3;PSME4;PSME1;TP53;MAOA;CTR9;EBI3;FPR1;PDGFB;PIK3R1;HMOX1;PSMF1;HLA-DQA1;CCR1;STAT5A;STAT5B;TSLP;TNFSF12;TNFSF13;LIF;SMARCA4;HNRNPF;TNFSF9;GRB2;RPLP0;CX3CL1;TMSB4X;CTSG;IKBKG;APPL2;HL…
positive regulation of interferon-beta production (GO:0032728)	20/36	0.000284299	0.0230201	0	0	3.37558	27.5632	TOMM70;DHX9;DDX58;ISG15;PTPN11;RNF135;MAVS;TBK1;POLR3A;IRF3;POLR3B;OAS2;POLR3C;IRF1;DHX58;IRF7;TLR8;TLR3;TLR2;TRIM56
protein polyubiquitination (GO:0000209)	113/314	0.000304346	0.0242113	0	0	1.52518	12.3499	TRAF3IP2;UBE2D4;UBE3C;UBE3D;FBXO28;UBE2D3;UBE3A;UBE3B;UBE2L3;PSMD8;PSMD9;NPEPPS;PSMD6;PSMD7;PSMD4;PSMD5;RUSC1;CDC26;PSMD2;PSMD3;PSMD1;TRIM27;SKP2;FBXO7;TRIM21;FBXO9;HERC6;FBXW4;FBXW11;FBXW7;FBXO17;MUL1;UBE2E2;UBE4A;UBE4B;FBXO10;FBXW2;KLHL42;RNF41;IFI27;PSME3;PSME4;PSME1;NHLRC1;ANAPC1;PSMD12;PSMD11;PSMD14;CUL3;CUL1;FBXO44;RNF213;TMEM129;UBC;UBR5;PSMF1;BARD1;SMURF2;FBXO38;UBE2A;FBXO32;MKRN1;FBXL3;B…
regulation of interferon-beta production (GO:0032648)	25/49	0.000309676	0.0242113	0	0	2.81405	22.7375	PTPRS;DHX9;YY1;RNF135;TBK1;DHX58;SIRPA;TOMM70;DDX58;ISG15;PTPN11;TIRAP;PPM1B;MAVS;POLR3A;IRF3;POLR3B;OAS2;POLR3C;IRF1;IRF7;TLR8;TLR3;TLR2;TRIM56
cellular response to interleukin-1 (GO:0071347)	62/155	0.000311825	0.0242113	0	0	1.80484	14.5706	CXCL8;CX3CL1;PSMD8;PSMD9;PSMD6;PSMD7;PSMD4;PSMD5;HYAL1;PSMD2;HYAL2;PSMD3;PSMD1;SIRPA;IKBKG;CHUK;FBXW11;IL1R2;IRAK4;PSMA5;PSMA6;PSMA3;PSMA4;PSMA1;PSME3;PSME4;PSME1;PELI1;CD47;SQSTM1;PSMD12;PSMD11;PSMD14;USP10;PELI2;CUL1;TANK;PSMA7;RELA;PSMB6;CCL8;PSMB5;IRAK1;PSMB2;UBC;CCL2;PSMF1;GBP1;GBP3;MAP3K3;CCL23;CCL21;CCL20;NR1D1;NFKBIA;PSMC5;PSMC3;PSMC4;TNIP2;PSMC1;PSMC2;MYD88
cellular response to DNA damage stimulus (GO:0006974)	124/350	0.000333532	0.0255467	0	0	1.48902	11.9207	TRRAP;YY1;ENDOV;HERC2;TRIM28;CCND1;CHCHD6;NBN;MEN1;KMT5C;ZBTB38;METTL3;RECQL;UBE2E2;CSNK1E;HIC1;TRAIP;DDIT3;PSME4;TIMELESS;TP53;BRSK1;BLM;VCP;UBA7;PRKDC;STXBP4;BOD1L1;HTRA2;FBXO45;PSEN1;PDS5A;FOXO1;VCPIP1;MRNIP;BCL2L11;OARD1;UBR5;MCL1;BARD1;PLK3;UVRAG;CBX5;NEK4;GADD45A;XRCC5;CCDC13;FANCL;XRCC3;NFATC2;INO80;UBE2A;SETX;POLA1;BCL6;SPRTN;GRB2;UBA1;BCL2L2;ATR;RAD9A;FEN1;DYRK2;MCM7;MCM8;PHF1;ASH2L;MCM1…
retrograde vesicle-mediated transport, Golgi to endoplasmic reticulum (GO:0006890)	38/85	0.000351126	0.0265357	0	0	2.186	17.3883	ARF3;NAPA;COPB2;RAB1A;COPA;NBAS;KDELR1;COPB1;RAB1B;STX18;HTT;DNAJC28;KIF3B;RACGAP1;KIF3A;KIF1C;TMED2;ATP9A;SCYL1;NSF;UVRAG;COG7;SURF4;GOLPH3L;COPZ2;ARFGAP1;COPZ1;ARFGAP2;TAPBP;ARCN1;KIF2A;RER1;TMEM115;ZW10;KDELR3;COPG1;SEC22B;ERGIC1
tRNA export from nucleus (GO:0006409)	19/34	0.000363822	0.0267811	0	0	3.42019	27.0839	NDC1;NUP214;RANBP2;NUP205;POM121;SSB;NUP133;NUP155;AAAS;NUP93;XPOT;NUP50;NUP62;TPR;NUP88;NUP98;RAE1;RAN;NUP37
tRNA-containing ribonucleoprotein complex export from nucleus (GO:0071431)	19/34	0.000363822	0.0267811	0	0	3.42019	27.0839	NDC1;NUP214;RANBP2;NUP205;POM121;SSB;NUP133;NUP155;AAAS;NUP93;XPOT;NUP50;NUP62;TPR;NUP88;NUP98;RAE1;RAN;NUP37
macroautophagy (GO:0016236)	50/120	0.000373863	0.0271673	0	0	1.9325	15.2506	MTMR14;PRKAG1;PRKAG2;MAP1LC3A;MAP1LC3C;RB1CC1;EPG5;SNAP29;VPS39;UBXN6;TOMM70;ATG3;GABARAPL2;CSNK2A1;VPS33A;WIPI1;WIPI2;ATG13;PRKAB1;VAMP7;PLAA;VDAC1;PGAM5;PIK3C3;SQSTM1;ARL8B;BECN1;VCP;PRKAA1;TSG101;EI24;VPS4B;VPS4A;PIK3R4;AMBRA1;CLN3;UBQLN1;MFN2;VTI1B;UVRAG;MTERF3;VTA1;KLHL3;SNF8;STAM;PINK1;SNX14;NBR1;PLEKHM1;ATP13A2
regulation of stem cell differentiation (GO:2000736)	40/91	0.000382296	0.0274285	0	0	2.12078	16.6891	PSMD12;NOTCH1;PSMD11;KMT2A;PSMD14;PRKDC;PTN;PSMA7;PSMD8;PSMB6;PSMD9;PSMD6;PSMD7;PSMB5;PSMD4;PSMB2;PSMD5;PSMD2;PSMD3;PSMD1;HES1;PSMF1;YTHDF2;NSUN2;LMO2;METTL3;SETD1A;PSMA5;PSMA6;PSMA3;PSMC5;PSMA4;PSMA1;PSMC3;PSMC4;PSME3;PSMC1;PSME4;PSMC2;PSME1
regulation of generation of precursor metabolites and energy (GO:0043467)	25/50	0.000461189	0.0325645	0	0	2.7013	20.7506	NUP205;POM121;PRKAG1;PRKAG2;AAAS;NUP62;TPR;EP300;NUP88;RAE1;ZBTB7A;NDC1;NUP214;RANBP2;TIGAR;PNPT1;NUP133;NOS2;NUP155;PGAM1;NUP93;NOA1;NUP50;NUP98;NUP37
regulation of intracellular protein transport (GO:0033157)	18/32	0.000465371	0.0325645	0	0	3.47121	26.6335	PLK3;ICE1;ADIPOQ;CEP131;SIRT7;PTPN14;OAZ2;UHMK1;IFI27;PDCD10;RUFY3;TPR;RAB29;ATP13A2;LCP1;PCNT;CEP290;VAMP2
cellular response to tumor necrosis factor (GO:0071356)	74/194	0.000481274	0.0332666	0	0	1.67011	12.7581	PID1;TNFRSF6B;CXCL8;EDA;CX3CL1;TXNDC17;TNFSF13B;PSMD8;CRHBP;PSMD9;PSMD6;PSMD7;PSMD4;PSMD5;HYAL1;PSMD2;HYAL2;TMSB4X;PSMD3;PSMD1;CHUK;TNFRSF18;TRAF2;PSMA5;PSMA6;PSMA3;PSMA4;PSMA1;PSME3;PSME4;TRAF5;PSME1;CHI3L1;TNFRSF25;TP53;BIRC3;PSMD12;PSMD11;PSMD14;DHX9;GBA;TANK;PSMA7;RELA;ZFP36L1;PSMB6;BAG4;PSMB5;CCL8;PSMB2;INPP5K;CCL2;PTK2B;RIPK1;TNFRSF14;PSMF1;GBP1;GBP3;CCL23;CCL21;CCL20;TNFSF12;TNFSF13;NR1D1;…
regulation of telomerase RNA localization to Cajal body (GO:1904872)	2022-12-18	0.000515314	0.0351903	0	0	5.39663	40.8565	CCT3;CCT6A;CCT2;SHQ1;RUVBL2;RUVBL1;TCP1;CCT8;CCT7;CCT5;NOP10;CCT4
neutrophil activation involved in immune response (GO:0002283)	164/485	0.000550486	0.0368933	0	0	1.38784	10.4153	CYFIP1;RAB3A;RAB3D;HP;APEH;PSMD6;PSMD7;PLAU;PSMD2;ANPEP;FTH1;PSMD3;C3AR1;CPNE1;PSMD1;SIRPA;ENPP4;CAPN1;B2M;KCMF1;DGAT1;SLC11A1;PRKCD;HLA-B;CYBB;MCEMP1;ARMC8;RNASE2;ILF2;DYNC1LI1;ACLY;S100A9;KPNB1;VCL;PSMD12;VCP;RAB5C;PSMD11;PSMD14;COPB1;STXBP2;FPR1;UBR4;MGST1;FPR2;IQGAP1;PSEN1;CFP;GNS;NCSTN;DSN1;SYNGR1;PRDX4;COMMD9;NEU1;MLEC;ATP6V1D;HMOX2;AP1M1;CTSA;VAT1;XRCC6;RAB4B;TRAPPC1;SIGLEC14;XRCC5;IDH1;SU…
translational elongation (GO:0006414)	44/104	0.000553269	0.0368933	0	0	1.98318	14.8732	MRPS17;GFM1;MRPS16;MRPS35;GFM2;MRPS36;MRPS11;MRPS33;MRPL19;MRPS12;MRPL39;MRPS10;MRPL36;MRPL58;MRPL15;MRPL37;MRPS30;MRPL34;MRPL13;MRPL35;MRPL10;MRPL4;MRPL3;CHCHD1;MRPS28;TSFM;MRPS27;MRPS25;MRPS22;MRPS23;MRPS18B;MRPL49;MRPS2;MRPL47;MRPL45;MRPS7;MRPL46;MRPS5;MRPS18C;TUFM;MRPL44;MRPS9;NEMF;DAP3
regulation of ATP metabolic process (GO:1903578)	27/56	0.000581391	0.0383177	0	0	2.51524	18.7388	NUP205;POM121;SHMT2;PRKAG1;PRKAG2;AAAS;NUP62;TPR;BEND3;EP300;NUP88;ATP7A;RAE1;ZBTB7A;NDC1;NUP214;RANBP2;NUP133;NUP155;SPHK2;PGAM1;NUP93;PINK1;NUP50;NUP98;SLC25A33;NUP37
maturation of SSU-rRNA from tricistronic rRNA transcript (SSU-rRNA, 5.8S rRNA, LSU-rRNA) (GO:0000462)	17/30	0.000594888	0.0387566	0	0	3.53014	26.2188	ABT1;NOP14;UTP4;UTP3;MRPS11;HEATR1;RPP40;WDR46;NOP9;TBL3;BMS1;DHX37;RRS1;RRP36;TSR1;UTP20;DCAF13
post-translational protein modification (GO:0043687)	121/345	0.000609591	0.0392632	0	0	1.46534	10.8475	RAB3A;LRR1;DSCC1;DCAF8;KEAP1;DCAF7;PSMD8;C4A;PSMD9;NUB1;PSMD6;LGALS1;PSMD7;PSMD4;PSMD5;PSMD2;PSMD3;PSMD1;SKP2;FBXO7;FBXO9;MEN1;FBXW4;WSB2;FBXW11;FBXW7;FBXO17;FBXO10;PDIA6;FBXW2;KCTD6;KCTD7;KLHL42;PSME3;PSME4;MXRA8;PSME1;RAB38;PSMD12;PSMD11;PSMD14;CUL3;CUL2;DCUN1D1;CUL1;COPS7B;KLHL11;COPS7A;FBXO44;TGOLN2;STC2;PENK;IGFBP7;PSMF1;NAE1;APOB;SOCS6;FN3K;ICMT;ZBTB16;KLHL21;FBXO32;COPS4;COPS3;COPS5;STT3A;…
regulation of purine nucleotide metabolic process (GO:1900542)	22/43	0.000667459	0.0425074	0	0	2.82913	20.6867	NDC1;NUP214;RANBP2;NUP205;POM121;NUP133;NUP155;PGAM1;PRKAG1;PRKAG2;AAAS;NUP93;LACC1;NUP50;NUP62;TPR;EP300;NUP88;NUP98;RAE1;ZBTB7A;NUP37
protein import into nucleus (GO:0006606)	34/76	0.00069156	0.0435529	0	0	2.18787	15.9201	IPO13;IPO11;POM121;PPP1R10;CSE1L;PRICKLE1;PTTG1IP;IPO7;IPO4;IPO5;IPO8;IPO9;NUP62;TPR;FAM53C;KPNA6;E2F3;NUP88;KPNA5;KPNA2;KPNA3;APPL2;TNPO3;KPNA1;NUP214;RANBP2;NUP133;NUP155;STAT3;RANBP6;NUP93;NUP50;KPNB1;RAN
neutrophil degranulation (GO:0043312)	162/481	0.000724532	0.045128	0	0	1.37917	9.97141	CYFIP1;RAB3A;RAB3D;HP;APEH;PSMD6;PSMD7;PLAU;PSMD2;ANPEP;FTH1;PSMD3;C3AR1;CPNE1;PSMD1;SIRPA;ENPP4;CAPN1;B2M;KCMF1;DGAT1;SLC11A1;PRKCD;HLA-B;CYBB;MCEMP1;ARMC8;RNASE2;ILF2;DYNC1LI1;ACLY;S100A9;KPNB1;VCL;PSMD12;VCP;RAB5C;PSMD11;PSMD14;COPB1;STXBP2;FPR1;UBR4;MGST1;FPR2;IQGAP1;PSEN1;CFP;GNS;NCSTN;DSN1;SYNGR1;PRDX4;COMMD9;NEU1;MLEC;ATP6V1D;HMOX2;AP1M1;CTSA;VAT1;XRCC6;RAB4B;TRAPPC1;SIGLEC14;XRCC5;IDH1;SU…
acetyl-CoA biosynthetic process (GO:0006085)	2022-08-10	0.000747841	0.04539	0	0	10.7882	77.6572	ACLY;PDHA1;PPCS;DIP2A;DLAT;MLYCD;PDHB;ACAT1
positive regulation of establishment of protein localization to telomere (GO:1904851)	2022-08-10	0.000747841	0.04539	0	0	10.7882	77.6572	CCT3;CCT6A;CCT2;TCP1;CCT8;CCT7;CCT5;CCT4
neutrophil mediated immunity (GO:0002446)	164/488	0.000752763	0.04539	0	0	1.3747	9.88649	CYFIP1;RAB3A;RAB3D;HP;APEH;PSMD6;PSMD7;PLAU;PSMD2;ANPEP;FTH1;PSMD3;C3AR1;CPNE1;PSMD1;SIRPA;ENPP4;CAPN1;B2M;KCMF1;DGAT1;SLC11A1;PRKCD;HLA-B;CYBB;MCEMP1;ARMC8;RNASE2;ILF2;DYNC1LI1;ACLY;S100A9;KPNB1;VCL;PSMD12;VCP;RAB5C;PSMD11;PSMD14;COPB1;STXBP2;FPR1;UBR4;MGST1;FPR2;IQGAP1;PSEN1;CFP;GNS;NCSTN;DSN1;SYNGR1;PRDX4;COMMD9;NEU1;MLEC;ATP6V1D;HMOX2;AP1M1;CTSA;VAT1;XRCC6;ACE;RAB4B;TRAPPC1;SIGLEC14;XRCC5;IDH…
protein modification by small protein conjugation (GO:0032446)	140/409	0.000771775	0.0460465	0	0	1.41246	10.1228	UBE2D4;UBE2D3;KEAP1;FBXO24;UBE2L3;NUB1;HERC2;TRIM28;TRIM26;TRIM27;FBXO7;TRIM21;RNF111;FBXO9;NUP214;ATG3;VPS18;USP7;USP5;FBXW7;ARRDC1;FBXW11;MUL1;HLA-A;FBXO10;PIAS2;RNF40;PIAS1;RNF41;TRAIP;NUP93;RRAGA;SELENOS;KCTD13;TRIM13;NUP98;CBLL1;TRIM11;KLHL18;NUP205;POM121;VCP;UBA7;PRKDC;CUL3;CUL2;CTR9;MYCBP2;CUL1;DCUN1D1;DTX1;FBXO45;DTX3;AAAS;DTX4;RNF212;VCPIP1;RNF213;DDRGK1;TPR;TMEM129;UBC;VPS11;NUP88;NAE1…
DNA metabolic process (GO:0006259)	99/277	0.000900345	0.0526555	0	0	1.50731	10.5704	DCLRE1B;TRRAP;ENDOV;KAT5;TRIM28;LONP1;NBN;KPNA2;NUDT15;ZNF445;MEN1;USP7;ENDOG;KMT5C;TINF2;RECQL;SETMAR;LIG4;CSNK1E;PSME4;TIMELESS;BLM;DNMT1;VCP;PRKDC;PDS5A;RNASEH1;ORC1;RAD21;UBC;BARD1;UVRAG;XRCC6;GADD45A;XRCC5;FANCL;TREX2;XRCC3;CDC6;INO80;UBE2A;POLA1;ATR;RAD9A;FEN1;MCM7;MCM8;HMGB3;MCM10;POLB;TOPBP1;POLE;POLG;PARP4;PARP1;PARP2;SIRT7;AXIN2;GLRX2;SMC1A;TERF2;TSN;DDB1;RAD51B;MCM3;MCM4;MCM5;DNASE1;TO…
cellular response to lectin (GO:1990858)	47/115	0.00091175	0.0526555	0	0	1.86919	13.0846	PSMD12;PSMD11;PSMD14;CUL1;PSMA7;RELA;PSMD8;PSMB6;PSMD9;PSMD6;NRAS;PAK1;PSMD7;PSMB5;PSMD4;PSMB2;PSMD5;PSMD2;PSMD3;EP300;PSMD1;PSMF1;IKBKG;PAK3;PAK2;FCER1G;CHUK;FBXW11;PDPK1;PRKCD;MUC3A;CLEC4A;PSMA5;PSMA6;PSMA3;PSMC5;PSMA4;PSMA1;PSMC3;PSMC4;PSME3;PSMC1;PSME4;PSMC2;PSME1;CLEC4E;RAF1
stimulatory C-type lectin receptor signaling pathway (GO:0002223)	47/115	0.00091175	0.0526555	0	0	1.86919	13.0846	PSMD12;PSMD11;PSMD14;CUL1;PSMA7;RELA;PSMD8;PSMB6;PSMD9;PSMD6;NRAS;PAK1;PSMD7;PSMB5;PSMD4;PSMB2;PSMD5;PSMD2;PSMD3;EP300;PSMD1;PSMF1;IKBKG;PAK3;PAK2;FCER1G;CHUK;FBXW11;PDPK1;PRKCD;MUC3A;CLEC4A;PSMA5;PSMA6;PSMA3;PSMC5;PSMA4;PSMA1;PSMC3;PSMC4;PSME3;PSMC1;PSME4;PSMC2;PSME1;CLEC4E;RAF1
import into nucleus (GO:0051170)	34/77	0.000919707	0.0526555	0	0	2.13684	14.9396	IPO13;IPO11;POM121;PPP1R10;CSE1L;DDX20;PRICKLE1;PTTG1IP;IPO7;IPO4;IPO5;IPO8;IPO9;NUP62;TPR;FAM53C;E2F3;NUP88;APPL2;TNPO3;HTATIP2;NUP214;NUP133;NUP155;STAT3;RANBP6;NUP93;NUP50;GEMIN4;SNRPG;GEMIN5;GEMIN6;KPNB1;RAN
positive regulation of protein targeting to mitochondrion (GO:1903955)	17/31	0.000986656	0.0559237	0	0	3.27776	22.686	SH3GLB1;GSK3A;FZD5;FBXW7;UBE2D3;HPS4;HUWE1;HTRA2;ATG13;UBE2L3;NPEPPS;PINK1;ARIH2;MICALL2;VPS11;RHOU;SAE1
regulation of lipid metabolic process (GO:0019216)	39/92	0.00106017	0.0594953	0	0	1.98909	13.6239	SERPINA3;PANK2;PRKAG2;GPS2;IRS2;ADIPOR1;ACACA;LACTB;C1QTNF2;RXRA;SIN3B;SIN3A;OPA3;TGS1;SC5D;TBL1X;FDFT1;MED1;FDPS;NCOA6;NFYB;MID1IP1;RARRES2;NR1D1;LSS;NCOR1;GPAM;TBL1XR1;SCD;SP1;FASN;ID2;GNB3;PPARG;CCDC3;DHCR7;PPARA;PLPP1;CERS2
regulation of canonical Wnt signaling pathway (GO:0060828)	91/253	0.0011288	0.062455	0	0	1.52175	10.3275	SEMA5A;GSK3B;GSK3A;CHD8;USP34;JADE1;NRARP;GLI1;PSMD8;PSMD9;FRAT1;PSMD6;PSMD7;PSMD4;ADGRA2;PSMD5;MDK;PSMD2;RUVBL2;PSMD3;RUVBL1;PSMD1;SOX7;WLS;ANKRD6;DACT1;CSNK1G3;TLE3;USP8;SOX13;CSNK1E;AXIN2;TMEM170B;DKK3;PSMA5;SFRP4;PSMA6;PPM1A;PSMA3;PPM1B;SFRP2;PSMA4;PSMA1;SDHAF2;FRMD8;TBL1XR1;DDIT3;PSME3;PSME4;PSME1;TMEM9;PSMD12;VCP;PSMD11;PSMD14;CUL3;KLHL12;PRICKLE1;PSEN1;EGFR;NKD1;PSMA7;ARNTL;LRP6;PSMB6;PSMB…
innate immune response activating cell surface receptor signaling pathway (GO:0002220)	48/119	0.00113494	0.062455	0	0	1.82826	12.3978	PSMD12;PSMD11;PSMD14;CUL1;LILRA2;PSMA7;RELA;PSMD8;PSMB6;PSMD9;PSMD6;NRAS;PAK1;PSMD7;PSMB5;PSMD4;PSMB2;PSMD5;PSMD2;PSMD3;EP300;PSMD1;PSMF1;IKBKG;PAK3;PAK2;FCER1G;CHUK;FBXW11;PDPK1;PRKCD;MUC3A;CLEC4A;PSMA5;PSMA6;PSMA3;PSMC5;PSMA4;PSMA1;PSMC3;PSMC4;PSME3;PSMC1;PSME4;PSMC2;PSME1;CLEC4E;RAF1
beta-catenin-TCF complex assembly (GO:1904837)	16/29	0.00127113	0.0692765	0	0	3.32187	22.1497	KMT2D;TCF7L2;TLE3;TCF7L1;TRRAP;ASH2L;AXIN2;SMARCA4;BCL9;KAT5;RBBP5;RUVBL1;EP300;CTNNB1;BCL9L;MEN1
acyl-CoA biosynthetic process (GO:0071616)	2022-11-17	0.00129021	0.0696467	0	0	4.946	32.9055	SLC25A1;GCDH;ACLY;PPCS;SCD;FASN;DIP2A;MLYCD;HSD17B8;ACACA;ACAT1
tRNA transport (GO:0051031)	19/37	0.00144844	0.0728786	0	0	2.84957	18.6284	NDC1;NUP214;RANBP2;NUP205;POM121;SSB;NUP133;NUP155;AAAS;NUP93;XPOT;NUP50;NUP62;TPR;NUP88;NUP98;RAE1;RAN;NUP37
endonucleolytic cleavage in 5'-ETS of tricistronic rRNA transcript (SSU-rRNA, 5.8S rRNA, LSU-rRNA) (GO:0000480)	2022-05-05	0.00145294	0.0728786	0	0	72925	476504	ABT1;NOP14;TBL3;UTP20;NOP9
endonucleolytic cleavage to generate mature 5'-end of SSU-rRNA from (SSU-rRNA, 5.8S rRNA, LSU-rRNA) (GO:0000472)	2022-05-05	0.00145294	0.0728786	0	0	72925	476504	ABT1;NOP14;TBL3;UTP20;NOP9
homoserine metabolic process (GO:0009092)	2022-05-05	0.00145294	0.0728786	0	0	72925	476504	MPST;TST;CBS;CTH;CBSL
positive regulation of histone ubiquitination (GO:0033184)	2022-05-05	0.00145294	0.0728786	0	0	72925	476504	CDK9;RNF20;KDM1A;CTR9;RNF40
positive regulation of vascular associated smooth muscle cell apoptotic process (GO:1905461)	2022-05-05	0.00145294	0.0728786	0	0	72925	476504	PDCD4;MFN2;E2F3;PPARG;SOD2
rRNA 5'-end processing (GO:0000967)	2022-05-05	0.00145294	0.0728786	0	0	72925	476504	ABT1;NOP14;TBL3;UTP20;NOP9
transsulfuration (GO:0019346)	2022-05-05	0.00145294	0.0728786	0	0	72925	476504	MPST;TST;CBS;CTH;CBSL
insulin receptor signaling pathway (GO:0008286)	32/73	0.00148657	0.0739112	0	0	2.10875	13.7307	ATP6V1A;GSK3B;FOXC2;GSK3A;IRS1;SHC1;IRS2;IDE;FOXO4;PIK3R1;FOXO1;PDK4;ATP6V1H;ZNF106;ATP6V1E1;ATP6V0E2;ATP6V1D;PDK2;ATP6V1C1;ATP6V0E1;ATP6V1G2;ATP6AP1;RARRES2;GAB1;IGF2;SORBS1;PIK3CA;APC;ATP6V1B2;GRB2;ATP6V0D1;RHOQ
protein stabilization (GO:0050821)	67/179	0.00153112	0.0754641	0	0	1.61891	10.4934	HIP1;CCNH;MCM8;USP33;CHP1;EP300;FLOT2;MFSD1;CCT3;EPHA4;CCT2;USP7;COG7;FKBPL;FBXW7;TESC;PRKCD;USP2;MUL1;ANK2;ATP1B2;GTPBP4;HCFC1;WDR81;CDC37;TCP1;GRN;USP27X;STXBP4;SEL1L;WIZ;PHB;PIK3R1;USP19;BAG6;BAG4;BAG5;PDCD10;AHSP;CCT8;TBL1X;VHL;CCT7;CCT5;TRIM44;GPIHBP1;ZBED3;CCT4;WNT10B;PEX19;USP9X;HPS4;HIP1R;GLMP;PARVA;CCT6A;EFNA1;PDCL3;CDK7;PINK1;PER3;TRIM39;TNIP2;MDM4;CALR;HSPA1B;HSPA1A
positive regulation of intracellular protein transport (GO:0090316)	57/148	0.00155206	0.0758368	0	0	1.69441	10.9598	GSK3B;GSK3A;ITGAM;ICE1;CD81;YWHAB;UBE2D3;ITGB2;IPO5;UBE2L3;NPEPPS;TRIM28;HYAL2;ARIH2;CHP1;CEP290;SH3GLB1;FBXW7;CEP131;PRKCD;ANK3;ATG13;TFDP2;RUFY3;HCLS1;RHOU;TP53;VAMP2;SAR1B;HTRA2;PIK3R1;PSEN1;MIEF1;OAZ2;PDCD10;TPR;UBR5;VPS11;MICALL2;RAB29;ECT2;PCNT;PLK3;SEC16B;TCF7L2;SMAD3;FZD5;TMEM30B;KCNB1;HPS4;HUWE1;MAVS;PINK1;NMT1;SAE1;RAN;ZPR1
mitochondrial membrane organization (GO:0007006)	17/32	0.00157745	0.0764186	0	0	3.05903	19.7367	HSPA9;APOOL;MTX1;MTX2;DNAJC11;IMMT;GHITM;SPG7;MAIP1;TIMM50;CHCHD3;SAMM50;OPA1;CHCHD6;PPIF;MFN2;SLC25A5
double-strand break repair (GO:0006302)	62/164	0.0016974	0.0815327	0	0	1.64457	10.4902	DCLRE1B;FEN1;UBXN1;MCM8;NUCKS1;PRPF19;YY1;POLB;ZFYVE26;HERC2;KAT5;UIMC1;TNKS1BP1;NBN;KPNA2;AP5S1;PARP1;PARP2;RMI1;RECQL;LIG4;SETMAR;ACTR8;BAZ1B;SPIDR;RAD51B;SFPQ;BLM;VCP;PAXIP1;PSMD14;PRKDC;CDCA5;DDX1;BRCC3;SAMHD1;RECQL4;SLX4;RAD21;RBBP8;NHEJ1;BARD1;KDM4A;POLQ;XRCC6;HELQ;XRCC4;XRCC5;XRCC3;SMARCA5;RPA1;INO80;PALB2;IFFO1;SETX;POLA1;PPP5C;RAD50;RAD51;TDP2;ERCC4;RFWD3
regulation of translational initiation (GO:0006446)	30/68	0.00182274	0.0859468	0	0	2.13268	13.4517	EIF4A2;CDC123;DDX1;MTIF2;GLE1;PAIP2B;LARP1;POLR2D;TPR;NCK2;EIF4EBP1;EIF4H;EIF4EBP2;EIF4B;PAIP1;YTHDF1;YTHDF2;YTHDF3;NCBP2;EIF2AK4;UHMK1;DNAJC3;EIF5;CSDE1;AGO2;EIF4G3;ATF3;EIF4G2;EIF3B;EIF4G1
oligosaccharide-lipid intermediate biosynthetic process (GO:0006490)	2022-09-13	0.00183479	0.0859468	0	0	6.06867	38.2377	DPAGT1;ALG14;ALG2;ALG13;ALG3;ALG12;ALG1;ALG11;MPDU1
toll-like receptor 9 signaling pathway (GO:0034162)	2022-09-13	0.00183479	0.0859468	0	0	6.06867	38.2377	IRAK1;UNC93B1;TNIP2;PIK3R4;EPG5;PIK3C3;IRAK4;PIK3AP1;MYD88
regulation of carbohydrate catabolic process (GO:0043470)	21/43	0.00188399	0.0875283	0	0	2.57713	16.1699	NDC1;NUP214;RANBP2;NUP205;POM121;NUP133;NUP155;PGAM1;PRKAG1;PRKAG2;AAAS;NUP93;NUP50;NUP62;TPR;EP300;NUP88;NUP98;RAE1;ZBTB7A;NUP37
protein-DNA complex assembly (GO:0065004)	55/143	0.00192176	0.088557	0	0	1.69042	10.5727	MCM7;CCNH;MCM8;CETN2;PSMD8;PSMD9;PSMD6;PSMD7;CHAF1A;PSMD4;PSMD5;PSMD2;PSMD3;PSMD1;PARP1;DDB1;PSMA5;PSMA6;PSMA3;PSMA4;PSMA1;GRWD1;PSME3;PSME4;PSME1;MCM3;MCM4;MCM5;PSMD12;PSMD11;PSMD14;SPTY2D1;PSMA7;PSMB6;PSMB5;ORC1;PSMB2;UBC;PSMF1;SMARCA5;NAP1L3;RPA1;GTF2H1;NAP1L1;CDC6;CUL4A;CDK7;PSMC5;RAD51;PSMC3;PSMC4;PSMC1;PSMC2;TCF4;CUL4B
negative regulation of canonical Wnt signaling pathway (GO:0090090)	62/165	0.0020112	0.0900799	0	0	1.62849	10.1113	GSK3B;GSK3A;CHD8;JADE1;GLI1;PSMD8;PSMD9;PSMD6;PSMD7;PSMD4;PSMD5;TNN;MDK;PSMD2;RUVBL2;PSMD3;PSMD1;ANKRD6;DACT1;TLE3;SOX13;AXIN2;TMEM170B;DKK3;PSMA5;SFRP4;PSMA6;PSMA3;SFRP2;PSMA4;PSMA1;SDHAF2;FRMD8;DDIT3;PSME3;PSME4;PSME1;PSMD12;PSMD11;PSMD14;CUL3;KLHL12;PRICKLE1;NKD1;PSMA7;LRP6;PSMB6;PSMB5;WNT11;PSMB2;PSMF1;TCF7L2;AMFR;MCC;TBX18;PSMC5;APC;PSMC3;PSMC4;PSMC1;PSMC2;SNAI2
cellular response to oxidative stress (GO:0034599)	49/125	0.00208111	0.0900799	0	0	1.74329	10.7646	VKORC1L1;SRXN1;PYROXD1;KEAP1;SUMO4;PKD2;LONP1;PDK2;G6PD;GPX1;CHUK;PARP1;GPX3;PRKCD;CYBB;FOS;WNT16;SELENOS;CAT;PRKD1;TP53;PRKAA1;HTRA2;AGAP3;FOXO1;EGFR;ARNTL;CAMKK2;PRDX3;PRDX2;PRDX1;HMOX1;SLC25A24;SNCA;JUN;PNPT1;BRF2;TXNRD1;GSR;AKR1C3;SOD2;EIF2S1;PRDX6;SETX;CCS;PINK1;ATP13A2;HSPA1B;HSPA1A
regulation of establishment of protein localization to telomere (GO:0070203)	2022-08-11	0.00208816	0.0900799	0	0	7.19167	44.3832	CCT3;CCT6A;CCT2;TCP1;CCT8;CCT7;CCT5;CCT4
regulation of inclusion body assembly (GO:0090083)	2022-08-11	0.00208816	0.0900799	0	0	7.19167	44.3832	DNAJB2;DNAJB1;BAG5;DNAJB6;HSPA2;SNCAIP;HSPA1B;HSPA1A
marginal zone B cell differentiation (GO:0002315)	2022-06-07	0.00211373	0.0900799	0	0	16.1775	99.642	DOCK10;LFNG;NOTCH2;DOCK11;MFNG;PTK2B
nucleobase biosynthetic process (GO:0046112)	2022-06-07	0.00211373	0.0900799	0	0	16.1775	99.642	SHMT2;SHMT1;GMPS;CTPS1;UMPS;PAICS
positive regulation of microtubule nucleation (GO:0090063)	2022-06-07	0.00211373	0.0900799	0	0	16.1775	99.642	MECP2;PAK1;DCTN1;CKAP5;HSPA1B;HSPA1A
positive regulation of RNA polymerase II transcription preinitiation complex assembly (GO:0045899)	2022-06-07	0.00211373	0.0900799	0	0	16.1775	99.642	PSMC5;PSMC3;PSMC4;PSMC2;ESR1;TP53
regulation of glycogen (starch) synthase activity (GO:2000465)	2022-06-07	0.00211373	0.0900799	0	0	16.1775	99.642	EPM2AIP1;GSK3B;GSK3A;ADIPOQ;IGF2;INPP5K
regulation of vascular associated smooth muscle cell apoptotic process (GO:1905459)	2022-06-07	0.00211373	0.0900799	0	0	16.1775	99.642	DNMT1;PDCD4;MFN2;E2F3;PPARG;SOD2
ribonucleoprotein complex biogenesis (GO:0022613)	27/60	0.00213085	0.090132	0	0	2.20976	13.5927	LTV1;NIP7;MRPL36;MALSU1;SDAD1;EMG1;PES1;TGS1;DHX37;RRS1;RRP36;RIOK2;ZNF622;GLUL;NOP14;RPS6;WDR74;URB2;WDR12;BYSL;CUL4A;EBNA1BP2;SHQ1;MRTO4;ZNF658;RPL26L1;CUL4B
intracellular protein transport (GO:0006886)	115/336	0.00215976	0.090678	0	0	1.41028	8.65595	IPO13;VPS29;IPO11;CSE1L;IPO7;IPO4;IPO5;IPO8;HERC2;IPO9;FAM53C;CHP1;VPS35;WLS;NUP214;NSF;ARL11;COG7;VPS33A;STX7;NUP93;CDC37;ADPRH;TBC1D25;RAB38;KPNB1;RTN2;COPB2;POM121;COPA;TBC1D9B;RAB5C;SAR1B;STXBP2;VPS26A;PTTG1IP;VPS26B;SCFD2;TPR;TBC1D13;TBC1D14;NUP88;GPIHBP1;SNX6;TBC1D16;CTSA;RABGAP1L;NUP155;SURF4;HPS4;RABL2A;SNF8;STAM;AP4B1;SRPRA;IFT27;CALR;TECPR2;ARF3;PPP1R10;CLTC;AP4E1;SNX13;AP2A1;MAIP1;RPGR…
biotin metabolic process (GO:0006768)	2022-07-09	0.00223414	0.0917617	0	0	9.43796	57.6084	MCCC2;SLC5A6;PC;PCCA;HLCS;MCCC1;PCCB
negative regulation of mRNA 3'-end processing (GO:0031441)	2022-07-09	0.00223414	0.0917617	0	0	9.43796	57.6084	BARD1;CDK9;RNF20;CTR9;SUPT5H;ZC3H14;RNF40
response to type I interferon (GO:0034340)	2022-07-09	0.00223414	0.0917617	0	0	9.43796	57.6084	SETD2;SHMT2;SMPD1;MX1;ISG15;IFIT1;TRIM56
fatty acid beta-oxidation (GO:0006635)	24/52	0.00243715	0.0987694	0	0	2.31449	13.9261	ABCD4;GCDH;ABCD2;ACADVL;ABCD3;ACAA2;ECI2;ADIPOQ;ETFDH;HSD17B4;ETFA;CROT;MCAT;ACAT1;HADHB;HADHA;CPT2;ACOX1;EHHADH;ECHDC1;ACAD11;HADH;ACADS;CRAT
antigen processing and presentation of peptide antigen via MHC class I (GO:0002474)	17/33	0.00243961	0.0987694	0	0	2.86765	17.2515	BCAP31;SEC23A;ACE;FCER1G;SAR1B;HLA-B;ABCB9;IDE;TAPBPL;HLA-A;HLA-F;TAPBP;CLEC4A;CANX;CALR;B2M;SEC24C
protein sumoylation (GO:0016925)	25/55	0.00259031	0.104127	0	0	2.25031	13.4028	NUP205;POM121;SUMO4;AAAS;RNF212;TRIM28;NUP62;TPR;ZBED1;NUP88;RAE1;TRPM4;NDC1;NUP214;RANBP2;NUP133;NUP155;RANGAP1;PIAS2;PIAS1;NUP93;NUP50;NUP98;SAE1;NUP37
regulation of small molecule metabolic process (GO:0062012)	15/28	0.00265098	0.105815	0	0	3.11368	18.4729	ACADVL;PANK2;EPHX2;ADIPOQ;ADIPOR1;FMO5;TTC39B;BCKDK;DGKQ;PDK4;PDK3;GNB3;MLYCD;PPARA;PDK2
fat cell differentiation (GO:0045444)	26/58	0.00272758	0.108111	0	0	2.19416	12.9551	CEBPA;PID1;CBY1;OSBPL11;FOXO1;C1QTNF3;FAM120B;BBS9;EP300;ZBTB7A;MED1;TCF7L2;TMEM120B;MKKS;WNT5B;TMEM120A;ADIPOQ;SENP2;KLF4;NR4A2;PER2;NR4A1;MAFB;ZNF516;PPARG;TRIM32
fatty acid catabolic process (GO:0009062)	30/70	0.0031272	0.12309	0	0	2.02577	11.6838	ABCD4;ABCD2;ACADVL;ABCD3;ACAA2;ABHD3;ECI2;ABHD1;HSD17B4;CROT;ACAT1;CPT2;HACL1;ACAD11;HADH;ACADS;ADIPOQ;AIG1;MCAT;PEX13;ALDH3A2;HADHB;HADHA;PCCA;ACOX1;EHHADH;PCCB;ECHDC1;LPIN1;SLC27A4
protein palmitoylation (GO:0018345)	16/31	0.00317179	0.123984	0	0	2.87856	16.5617	ZDHHC5;ZDHHC12;ZDHHC13;ZDHHC7;ZDHHC8;ZDHHC16;ZDHHC11B;ZDHHC17;ZDHHC3;ZDHHC14;ZDHHC4;ZDHHC15;GOLGA7B;HHAT;ZDHHC18;GLUL
positive regulation of histone methylation (GO:0031062)	14/26	0.00344176	0.132707	0	0	3.1479	17.8542	DNMT1;SMAD4;PAXIP1;KMT2A;PHF1;CTR9;TET1;SNW1;MTF2;DNMT3B;WDR5;CTNNB1;PAF1;JARID2
regulation of telomere maintenance (GO:0032204)	14/26	0.00344176	0.132707	0	0	3.1479	17.8542	SMG1;USP7;PPP1R10;XRCC5;TINF2;YLPM1;TERF2;SMG5;PML;RAD50;ERCC4;DHX36;HNRNPD;NBN
mitochondrial gene expression (GO:0140053)	20/42	0.00348773	0.133571	0	0	2.45396	13.8857	MRPS17;MRPS28;MRPS16;FASTKD2;GFM2;MRPS11;MRPS12;TWNK;MRPS18B;GATB;MRPS2;MRPL47;TFB2M;MRPS7;LARS2;NOA1;FASTKD5;TFAM;IARS2;SLC25A33
fatty acid oxidation (GO:0019395)	26/59	0.00363725	0.137412	0	0	2.12752	11.9493	ABCD4;ABCD2;ACADVL;ABCD3;ACAA2;ECI2;HSD17B4;CROT;ADIPOR1;ADIPOR2;ADH5;ACAT1;CPT2;HACL1;ACAD11;HADH;ACADS;ADIPOQ;MCAT;PEX13;ALDH3A2;HADHB;HADHA;ACOX1;EHHADH;ECHDC1
autophagosome maturation (GO:0097352)	17/34	0.00366077	0.137412	0	0	2.69878	15.1404	GABARAPL2;UVRAG;VCP;TSG101;VPS33A;ATP2A2;WIPI2;CLN3;MAP1LC3A;VAMP7;MAP1LC3C;SNX14;UBQLN1;EPG5;CALM1;SNAP29;VTI1B
termination of RNA polymerase II transcription (GO:0006369)	17/34	0.00366077	0.137412	0	0	2.69878	15.1404	NCBP2;CSTF3;CPSF3;CSTF2;MAZ;CPSF2;SSU72;CSTF2T;TTF2;MED18;SETX;SCAF8;LSM11;PABPN1;CLP1;CSTF1;SNRPG
response to endoplasmic reticulum stress (GO:0034976)	43/110	0.00399435	0.148947	0	0	1.73446	9.57921	PPP1R15A;GSK3B;VCP;CXCL8;FICD;CCDC47;SEL1L;RASGRF1;DERL1;ATP2A2;PIK3R1;USP19;BAG6;BCL2L11;AIFM1;OS9;RNF139;DDRGK1;UBQLN1;UBXN6;MAP3K5;BCAP31;PDIA2;MBTPS1;JUN;DNAJB12;TRAF2;EIF2S1;TMCO1;ERN1;SELENOS;TMX1;GORASP2;TMEM33;DDIT3;HYOU1;QRICH1;P4HB;ATF6;TP53;RNF185;ATF3;MBTPS2
cellular response to ionizing radiation (GO:0071479)	22/48	0.00403911	0.149632	0	0	2.28429	12.5904	BLM;XRCC6;KDM1A;GADD45A;XRCC5;LIG4;NUCKS1;INO80;TANK;SPIDR;NIPBL;RAD51;HSF1;TNKS1BP1;GRB2;RAD1;ECT2;CLOCK;TP53;ATR;RAD9A;TSPYL5
negative regulation of gene expression (GO:0010629)	109/322	0.00409298	0.150643	0	0	1.38611	7.62149	RNH1;SPI1;EIF4A3;CRKL;YY1;PAIP2B;CPNE1;DIP2A;TRIM27;NUDT16;NANOS1;MEF2C;MAP2K2;FBXW7;SLC11A1;ZNF281;METTL3;CNPY2;CLEC4A;ERN1;SFRP2;SHQ1;SMO;DGKQ;NCL;APLNR;NOTCH2;DNMT1;NOTCH1;SHMT1;PDGFB;PSEN1;MRPL13;GIGYF2;FXR2;LARP1;PDCD10;DDRGK1;STC2;DHX36;N4BP1;CCR1;ZNF540;MSR1;PNPT1;SETDB1;BTN2A2;PARP14;ESR1;PARP10;MOV10;CNOT1;ID2;AGO2;CALR;CNOT8;ACVRL1;CXCL8;PHF1;SNX12;BMI1;MECP2;SYNCRIP;DNMT3B;NPTN;ANXA7;F…
ribosome biogenesis (GO:0042254)	69/192	0.00425631	0.155644	0	0	1.51755	8.28485	LTV1;RPL3;RPL32;POP4;WDR3;RPLP0;FCF1;MRPL36;WDR46;RRP9;NOB1;RIOK2;GLUL;UTP14A;EIF2A;UTP15;UTP11;DIS3;RPL22;RPS6;WDR74;DDX54;IMP4;URB2;DDX52;SENP3;EBNA1BP2;LSG1;MRTO4;XRN2;NIP7;HEATR1;NOLC1;NOL8;NOL9;MALSU1;SDAD1;RPF1;EMG1;EXOSC4;BMS1;PES1;DHX37;RRS1;RRP36;UTP20;ZNF622;RPL18;MDN1;DCAF13;NOP56;NOP14;HELQ;UTP4;UTP3;WDR12;WDR55;BYSL;RCL1;CUL4A;TBL3;ZNF658;MPHOSPH10;ESF1;DHX29;NOL11;RAN;RPL26L1;CUL4B
cellular response to insulin stimulus (GO:0032869)	49/129	0.00437219	0.158856	0	0	1.65567	8.9944	GSK3B;GSK3A;IRS1;IRS2;ZDHHC7;IDE;PDK4;ATP6V1E1;PDK2;ATP6V0E1;ATP6V1G2;ATP6AP1;PARP1;PDPK1;ADIPOQ;GAB1;SELENOS;ATP6V1B2;PPARG;ATP6V0D1;RHOQ;VAMP2;SLC27A4;ATP6V1A;FOXC2;PRKDC;SHC1;FOXO4;PIK3R1;HDAC9;FOXO1;ZFP36L1;ATP6V1H;INPP5K;ZNF106;ATP6V0E2;ATP6V1D;ATP6V1C1;PCK2;GOT1;RARRES2;IGF2;SORBS1;RAB10;APC;RAB15;GRB2;LPIN1;SLC25A33
protein alpha-1,2-demannosylation (GO:0036508)	13/24	0.00447341	0.160064	0	0	3.18842	17.2481	AMFR;EDEM2;SEL1L;DERL2;OS9;RNF139;UBC;MAN1C1;TRIM13;MAN1A1;MAN1B1;RNF185;UGGT1
endoplasmic reticulum mannose trimming (GO:1904380)	2022-11-19	0.00450677	0.160064	0	0	3.70899	20.0366	OS9;RNF139;AMFR;EDEM2;SEL1L;UBC;TRIM13;DERL2;MAN1B1;RNF185;UGGT1
regulation of autophagy of mitochondrion (GO:1903146)	2022-11-19	0.00450677	0.160064	0	0	3.70899	20.0366	GSK3A;PINK1;FZD5;FBXW7;HTRA2;HTT;ATP13A2;VDAC1;FBXO7;HDAC6;CAMKK2
sulfur compound catabolic process (GO:0044273)	19/40	0.00451838	0.160064	0	0	2.44199	13.1857	GGT5;MPST;IDUA;LUM;BGN;FITM2;PRELP;ADO;GNS;ACAT1;GALNS;TST;HYAL1;GLB1;CTH;OGN;CHAC2;MLYCD;GGT1
endomembrane system organization (GO:0010256)	71/199	0.00462047	0.162664	0	0	1.50058	8.06902	WASHC4;WASHC5;UBXN2B;MIA3;SEC61A1;GOLGA5;TMED2;TRAPPC11;TMED5;PLEKHJ1;VPS18;USP8;SUN2;SUN1;COG7;CR1;EXOC8;TANGO2;COG2;GOLPH3L;ANK3;GOLGA8N;DNM1;NUP93;RAB30;GORASP2;ZW10;GORASP1;TLCD2;PRKD1;ARHGEF7;SQSTM1;GOLGA8A;RAB1A;ATL3;ATL2;VPS4A;HTT;DNAJC28;CDC42;SYNGR1;ALS2CL;BAG5;VPS51;VPS11;RAB29;DYM;SPTBN1;CLASP1;ARFGEF1;SEC16B;ARFGEF2;TOR1A;NUP155;RNF26;SURF4;AP3D1;HUWE1;TRAPPC8;TOR1B;MAPK15;SEC23IP;NPL…
lysine catabolic process (GO:0006554)	2022-08-12	0.00477703	0.163525	0	0	5.39338	28.8219	GCDH;AADAT;OGDH;DLST;PIPOX;ALDH7A1;DLD;AASS
lysine metabolic process (GO:0006553)	2022-08-12	0.00477703	0.163525	0	0	5.39338	28.8219	GCDH;AADAT;OGDH;DLST;PIPOX;ALDH7A1;DLD;AASS
positive regulation of protein localization to chromosome, telomeric region (GO:1904816)	2022-08-12	0.00477703	0.163525	0	0	5.39338	28.8219	CCT3;CCT6A;CCT2;TCP1;CCT8;CCT7;CCT5;CCT4
regulation of alcohol biosynthetic process (GO:1902930)	2022-08-12	0.00477703	0.163525	0	0	5.39338	28.8219	MBTPS1;H6PD;DGKQ;LPCAT3;CLCN2;KPNB1;MBTPS2;RAN
RNA methylation (GO:0001510)	26/60	0.0047892	0.163525	0	0	2.06481	11.0289	METTL2A;MEPCE;THUMPD2;THUMPD3;THADA;MTO1;METTL14;RBM15B;TGS1;LCMT2;ZC3H13;TRMT10C;NSUN4;NSUN2;TYW3;METTL3;BCDIN3D;NSUN6;TFB2M;FTSJ3;TARBP1;TRMT5;TRMT6;TRMT12;CBLL1;TRMT61B
positive regulation of viral process (GO:0048524)	27/63	0.00491155	0.166699	0	0	2.02519	10.7663	CTDP1;DHX9;VPS4A;SUPT4H1;IFIT1;HACD3;LARP1;POLR2B;POLR2C;POLR2D;KPNA6;POLR2F;KPNA2;RAD23A;GTF2F1;SUPT5H;SRPK1;DDB1;CDK9;PDE12;AXL;VAPB;TYRO3;PPARA;CLEC4G;PPID;RAB7A
cellular response to growth factor stimulus (GO:0071363)	58/158	0.00495473	0.167163	0	0	1.56828	8.32353	ACVRL1;NRP1;CXCL8;FLT4;NR3C1;CRKL;DSTYK;HYAL1;HYAL2;PDE8A;APPL2;SOX5;MED1;MEF2C;SEMA6A;PDPK1;KNSTRN;TGFBR2;ERN1;DUSP22;ACAP2;RAB35;PRKD2;PRKD1;NOTCH1;SHC1;PDGFB;HTRA2;IQGAP1;ACVR1B;CORO1B;EGFR;RELA;ZFP36L1;DLL4;CLEC3B;ACVR1C;MAPK7;INPP5K;CCL2;WNT2;NTRK1;STAT5B;NTRK2;WWOX;SMAD4;SMAD3;SMAD9;PTPN11;KLF4;BMP7;SETX;NR4A1;PDE3A;SNAI2;CTNNB1;LIMS1;ZPR1
Golgi organization (GO:0007030)	49/130	0.00520335	0.174512	0	0	1.63511	8.59817	UBXN2B;GOLGA5;TRAPPC11;TMED2;TMED5;PRMT5;COG7;TANGO2;COG2;GOLPH3L;GOLGA8N;RAB30;GORASP2;ZW10;GORASP1;PRKD1;ARHGEF7;SEC22B;GOLGA8A;RAB1A;ATL3;STX16;GOSR2;ATL2;HTT;DNAJC28;CDC42;VCPIP1;BAG5;VPS51;PDCD10;RAB29;STX6;DYM;STX5;CLASP1;VTI1B;ARFGEF1;PLK3;SEC16B;SURF4;HUWE1;TRAPPC8;SEC23IP;NPLOC4;GOLGB1;PLEKHM2;TRIP11;BET1
maturation of SSU-rRNA (GO:0030490)	17/35	0.00534379	0.178168	0	0	2.54867	13.3342	NOP14;UTP4;UTP3;MRPS11;WDR3;HEATR1;DDX52;WDR46;NOB1;BMS1;DHX37;RRP36;TSR1;RIOK2;SRFBP1;NOL11;DCAF13
peroxisomal membrane transport (GO:0015919)	14/27	0.00538444	0.178474	0	0	2.90556	15.1793	ABCD4;PEX16;ABCD2;ABCD3;PEX19;PEX11B;PEX1;PEX12;PEX13;PEX26;ALDH3A2;PEX3;PEX5;PXMP2
organelle assembly (GO:0070925)	139/425	0.00547076	0.180281	0	0	1.31719	6.86039	GALNT11;UBXN2B;IFT172;CCDC28B;CDC14B;OGFOD1;POGZ;CCDC96;DZIP1L;RCC1;CAPN3;TEKT3;UBAP2L;EIF2A;ATG3;GABARAPL2;TMOD3;STARD9;CEP131;STX7;ATG9A;TMOD2;ARMC9;RFX2;OCRL;CYS1;ATG13;GOLGA8N;TMEM138;RAB38;WDPCP;ATP6V0D1;GOLGA8A;UNC119B;NOTCH1;TSG101;ABCB6;FAM149B1;INTU;FLII;ATXN2;KIF3B;KIF3A;G3BP1;DHX37;ATP6V1D;PIBF1;CFAP70;VTA1;HPS1;HPS4;PARVA;INO80;SNF8;STAM;EIF2S1;TMEM231;IFT20;ANLN;AHI1;ATG2A;CEP83;TUBG…
monocarboxylic acid metabolic process (GO:0032787)	53/143	0.00561394	0.182599	0	0	1.59193	8.2502	PANK2;ABAT;CROT;GBA2;CYP26B1;ME1;ME3;DLAT;ME2;GGT1;GAMT;MCCC2;MCCC1;HOGA1;PTGR1;SLC5A6;GNPAT;NPC1;PCCA;PCCB;ACOT2;ACOT1;VDAC1;PPARG;HAGH;PPARA;ACSBG2;DLD;SLC27A4;ADH1C;GLO1;PDHB;LDHB;SGPL1;HLCS;HACL1;BCO2;GGT5;PDHA1;PNPLA8;AKR1C1;CYP4B1;CYP4F11;ALDH4A1;PER2;CYP27C1;CYP2C8;GATM;PC;GPAM;FASN;CYP1A1;ECHDC3
N-acetylneuraminate metabolic process (GO:0006054)	2022-07-10	0.00570219	0.182599	0	0	6.29154	32.5078	NANP;ST6GAL1;GNPDA1;AMDHD2;NPL;ST3GAL1;GNE
regulation of microtubule nucleation (GO:0010968)	2022-07-10	0.00570219	0.182599	0	0	6.29154	32.5078	MECP2;PAK1;DCTN1;ARHGEF7;CKAP5;HSPA1B;HSPA1A
regulation of RNA polymerase II transcription preinitiation complex assembly (GO:0045898)	2022-07-10	0.00570219	0.182599	0	0	6.29154	32.5078	PSMC5;PSMC3;THRA;PSMC4;PSMC2;ESR1;TP53
sulfur amino acid catabolic process (GO:0000098)	2022-07-10	0.00570219	0.182599	0	0	6.29154	32.5078	MPST;MTRR;TST;CBS;CTH;BLMH;ADO
dolichol-linked oligosaccharide biosynthetic process (GO:0006488)	2022-10-17	0.00579222	0.183307	0	0	3.85305	19.848	DPAGT1;ALG14;ALG2;ALG13;ALG3;ALG12;DOLK;ALG1;DHDDS;MPDU1
negative regulation of Wnt signaling pathway (GO:0030178)	68/191	0.00579659	0.183307	0	0	1.49528	7.70141	GSK3B;GSK3A;CHD8;JADE1;CBY1;GLI1;TSKU;PSMD8;PSMD9;PSMD6;PSMD7;PSMD4;PSMD5;MDK;PSMD2;RUVBL2;PSMD3;PSMD1;ANKRD6;DACT1;TLE3;CTNNBIP1;SOX13;AXIN2;TMEM170B;HIC1;DKK3;PSMA5;SFRP4;PSMA6;PSMA3;SFRP2;PSMA4;PSMA1;SDHAF2;FRMD8;DDIT3;PSME3;PSME4;PSME1;PSMD12;PSMD11;PSMD14;LRP1;CUL3;KLHL12;PRICKLE1;APCDD1;NKD1;PSMA7;LRP6;PSMB6;RNF213;PSMB5;WNT11;PSMB2;PSMF1;TCF7L2;WWOX;AMFR;MCC;PSMC5;APC;PSMC3;PSMC4;PSMC1;PSM…
protein import into peroxisome membrane (GO:0045046)	2022-12-22	0.00582133	0.183307	0	0	3.23709	16.6588	PEX16;ALDH3A2;ABCD2;ABCD3;PEX19;PEX3;PEX11B;PEX5;PXMP2;PEX12;PEX13;PEX26
regulation of gene silencing by RNA (GO:0060966)	24/55	0.00592466	0.184511	0	0	2.09008	10.7192	NDC1;NUP214;RANBP2;NUP205;POM121;NUP133;NUP155;AAAS;PUM1;NUP93;IPO8;POLR2B;NUP50;POLR2C;NUP62;POLR2D;TPR;AGO2;POLR2F;NUP88;NUP98;RAE1;EIF4G1;NUP37
regulation of posttranscriptional gene silencing (GO:0060147)	24/55	0.00592466	0.184511	0	0	2.09008	10.7192	NDC1;NUP214;RANBP2;NUP205;POM121;NUP133;NUP155;AAAS;PUM1;NUP93;IPO8;POLR2B;NUP50;POLR2C;NUP62;POLR2D;TPR;AGO2;POLR2F;NUP88;NUP98;RAE1;EIF4G1;NUP37
peptidyl-lysine modification (GO:0018205)	41/106	0.00602173	0.185496	0	0	1.70427	8.7129	LIPT2;NUP205;POM121;LOXL3;SUMO4;AAAS;HDAC9;LOXL1;HDAC6;LOXL2;RNF212;SENP6;RNF113A;KAT5;TRIM28;TPR;NUP62;EP300;NUP88;ATP7A;RAE1;TRPM4;NUP214;NDC1;RANBP2;NUP155;NUP133;P3H3;SIRT7;RANGAP1;SENP2;SENP3;PIAS2;PIAS1;NUP93;NUP50;CTH;NDUFAB1;NUP98;SAE1;NUP37
protein localization to nucleus (GO:0034504)	41/106	0.00602173	0.185496	0	0	1.70427	8.7129	IPO13;IPO11;POM121;PPP1R10;CSE1L;NOL8;PTTG1IP;PRICKLE1;IPO7;IPO4;IPO5;IPO8;IPO9;SIX4;TPR;NUP62;LMNA;FAM53C;RRS1;NUP88;E2F3;ZBTB7A;APPL2;TNPO3;NUP214;TOR1A;NUP155;NUP133;STAT3;TOR1B;RANBP6;BMP7;PML;NUP93;COL1A1;NUP50;TAF8;PAF1;CALR;KPNB1;RAN
positive regulation of interleukin-8 production (GO:0032757)	26/61	0.00623028	0.188008	0	0	2.00567	10.1855	RAB1A;LILRA2;RELA;HYAL2;RIPK1;LBP;FADD;AFAP1L2;NOS2;DDX58;ADIPOQ;STAT3;TIRAP;TLR1;MAVS;DDIT3;LEP;CHI3L1;TLR8;PRKD2;IL17D;TLR3;HSPA1B;MYD88;TLR2;HSPA1A
protein N-linked glycosylation (GO:0006487)	28/67	0.0064207	0.188008	0	0	1.93861	9.78654	DPAGT1;MCFD2;B4GALT1;RPN2;RPN1;MGAT5;PGM3;MAN1C1;MGAT1;MGAT2;ST3GAL1;UGGT1;MPDU1;ST6GAL1;PMM1;ALG5;PMM2;ALG14;ALG2;ALG13;ALG3;ALG12;ALG1;ALG11;DDOST;MGAT4C;MGAT4B;STT3A
positive regulation of protein catabolic process (GO:0045732)	34/85	0.00649112	0.188008	0	0	1.80066	9.07048	GSK3B;GSK3A;VCP;FAF1;FURIN;IDE;PTTG1IP;FOXO1;NKD1;OAZ2;FZR1;VPS11;STX5;VPS35;DACT1;NSF;BARD1;PLK3;EGLN2;CSNK2A1;SMURF2;PLK2;TNFSF12;NRDC;HUWE1;SNF8;RNF41;DDB1;APC;ADAM9;EZR;SEC22B;TRIM32;RAB7A
endonucleolytic cleavage in ITS1 to separate SSU-rRNA from 5.8S rRNA and LSU-rRNA from tricistronic rRNA transcript (SSU-rRNA, 5.8S rRNA, LSU-rRNA) (GO:0000447)	2022-06-08	0.00650665	0.188008	0	0	8.08819	40.7235	ABT1;NOP14;RPP40;RRS1;UTP20;NOP9
histone H3-K4 monomethylation (GO:0097692)	2022-06-08	0.00650665	0.188008	0	0	8.08819	40.7235	KMT2D;KMT2A;KMT2C;SETD1B;KMT2B;SETD1A
negative regulation of mRNA polyadenylation (GO:1900364)	2022-06-08	0.00650665	0.188008	0	0	8.08819	40.7235	CDK9;RNF20;CTR9;SUPT5H;ZC3H14;RNF40
negative regulation of vascular associated smooth muscle cell differentiation (GO:1905064)	2022-06-08	0.00650665	0.188008	0	0	8.08819	40.7235	DNMT1;FGF9;NFATC3;PDCD4;PDGFB;NFATC2
positive regulation of Arp2/3 complex-mediated actin nucleation (GO:2000601)	2022-06-08	0.00650665	0.188008	0	0	8.08819	40.7235	CYFIP1;NCKAP1;ABI2;WASF1;WASF2;WASF3
protein retention in ER lumen (GO:0006621)	2022-06-08	0.00650665	0.188008	0	0	8.08819	40.7235	PDIA2;OS9;RER1;GPAA1;KDELR1;KDELR3
regulation of protein localization to chromatin (GO:1905634)	2022-06-08	0.00650665	0.188008	0	0	8.08819	40.7235	VCPIP1;SETD2;VCP;SPI1;CDCA5;WAPL
sulfur amino acid biosynthetic process (GO:0000097)	2022-06-08	0.00650665	0.188008	0	0	8.08819	40.7235	MTRR;MTHFD1;CBS;CTH;CDO1;GGT1
tRNA transcription (GO:0009304)	2022-06-08	0.00650665	0.188008	0	0	8.08819	40.7235	GTF3C1;GTF3C2;GTF3C3;GTF3C4;BRF1;GTF3C6
regulation of cellular response to heat (GO:1900034)	32/79	0.00653449	0.188008	0	0	1.83879	9.25033	GSK3B;NUP205;POM121;AAAS;RPTOR;DNAJB1;BAG4;BAG5;DNAJB6;NUP62;HSF1;TPR;EP300;NUP88;CD34;RAE1;NDC1;NUP214;RANBP2;NUP133;NUP155;RPA1;MTOR;NUP93;DNAJC7;NUP50;AKT1S1;NUP98;HSPA1B;ATR;HSPA1A;NUP37
5S class rRNA transcription by RNA polymerase III (GO:0042791)	2022-05-06	0.00675211	0.18946	0	0	13.4787	67.3654	GTF3C1;GTF3C2;GTF3C3;GTF3C4;GTF3C6
mitochondrial ribosome assembly (GO:0061668)	2022-05-06	0.00675211	0.18946	0	0	13.4787	67.3654	DDX28;DHX30;MTERF3;FASTKD2;MRPS2
negative regulation of glucocorticoid receptor signaling pathway (GO:2000323)	2022-05-06	0.00675211	0.18946	0	0	13.4787	67.3654	PER1;CRY2;PHB;CLOCK;ARNTL
negative regulation of glycogen biosynthetic process (GO:0045719)	2022-05-06	0.00675211	0.18946	0	0	13.4787	67.3654	GSK3B;GSK3A;SELENOS;INPP5K;PASK
purine nucleobase biosynthetic process (GO:0009113)	2022-05-06	0.00675211	0.18946	0	0	13.4787	67.3654	SHMT2;SHMT1;GMPS;GART;PAICS
peptide catabolic process (GO:0043171)	13/25	0.00703332	0.194694	0	0	2.92251	14.4872	GGT5;ENPEP;ACE;CPQ;ECE1;IDE;NPEPPS;ADAMTS13;XPNPEP1;ANPEP;CHAC2;TPP1;GGT1
regulation of interferon-alpha production (GO:0032647)	13/25	0.00703332	0.194694	0	0	2.92251	14.4872	SETD2;PTPRS;CHUK;DHX9;DDX58;MAVS;TBK1;IRF3;DHX36;IRF7;TLR8;TLR3;HAVCR2
regulation of cellular metabolic process (GO:0031323)	21/47	0.00704168	0.194694	0	0	2.18005	10.8041	PANK2;PID1;RNF34;BTN2A2;GBA;ACACA;RNF41;ACLY;MKLN1;PINK1;KIF16B;FASN;PDK4;PDK3;GNB3;VPS35;BCO2;LAMTOR1;PPARA;PDK2;TBC1D16
mRNA export from nucleus (GO:0006406)	41/107	0.00725309	0.198664	0	0	1.67834	8.26803	NUP205;POM121;SMG1;YTHDC1;EIF4A3;CASC3;AAAS;SMG5;U2AF1L4;GLE1;RBM15B;PABPN1;TPR;NUP62;POLR2D;NUP88;RAE1;AGFG1;NUP214;NDC1;RANBP2;NUP155;NUP133;NCBP2;CPSF3;CPSF2;THOC1;THOC5;CDC40;SRRM1;NUP93;DDX19A;MCM3AP;NUP50;HNRNPA2B1;SRSF2;SRSF3;NUP98;SRSF5;SLU7;NUP37
endoplasmic reticulum to cytosol transport (GO:1903513)	2022-09-15	0.00742692	0.198664	0	0	4.04523	19.8323	VCP;NPLOC4;OS9;SELENOS;FAF2;SEL1L;TMEM129;DERL1;DERL2
positive regulation of exosomal secretion (GO:1903543)	2022-09-15	0.00742692	0.198664	0	0	4.04523	19.8323	SMPD3;PDCD6IP;TSG101;VPS4B;VPS4A;ATP13A2;SNF8;STAM;RAB7A
positive regulation of histone H3-K4 methylation (GO:0051571)	2022-09-15	0.00742692	0.198664	0	0	4.04523	19.8323	DNMT1;SMAD4;PAXIP1;SNW1;KMT2A;CTR9;DNMT3B;WDR5;CTNNB1
regulation of macrophage differentiation (GO:0045649)	2022-09-15	0.00742692	0.198664	0	0	4.04523	19.8323	IL34;ID2;ADIPOQ;HSF1;LIF;RIPK1;FADD;INHA;C1QC
steroid hormone mediated signaling pathway (GO:0043401)	2022-09-15	0.00742692	0.198664	0	0	4.04523	19.8323	MED1;CALCOCO1;RHOXF1;NR3C1;BMP7;ESR1;ESR2;PLPP1;NR3C2
cellular response to chemical stress (GO:0062197)	39/101	0.00749859	0.198664	0	0	1.6993	8.31474	VKORC1L1;PRKAA1;SRXN1;PYROXD1;KEAP1;HTRA2;SUMO4;PKD2;FOXO1;PRDX3;PRDX2;PRDX1;LONP1;LRRC8D;SLC25A24;SNCA;G6PD;PNPT1;GPX1;BRF2;PARP1;GPX3;TXNRD1;GSR;CYBB;SOD2;EIF2S1;PRDX6;SETX;CCS;PINK1;SELENOS;PIK3CA;CAT;FAS;ATP13A2;PRKD1;HSPA1B;HSPA1A
IRE1-mediated unfolded protein response (GO:0036498)	23/53	0.00755949	0.198664	0	0	2.06952	10.1095	ACADVL;GSK3A;FKBP14;DCTN1;SHC1;PLA2G4B;GOSR2;WIPI1;PDIA6;ARFGAP1;DNAJC3;ERN1;EXTL2;VAPB;CTDSP2;LMNA;SRPRA;SSR1;HYOU1;TPP1;KDELR3;ATP6V0D1;TLN1
branched-chain amino acid catabolic process (GO:0009083)	2022-11-20	0.00758531	0.198664	0	0	3.29665	16.0927	ACAD8;BCKDHA;MCCC2;BCKDK;ALDH6A1;MCCC1;BCAT1;DLD;SLC25A44;ACAT1;BCAT2
branched-chain amino acid metabolic process (GO:0009081)	2022-11-20	0.00758531	0.198664	0	0	3.29665	16.0927	ACAD8;BCKDHA;MCCC2;BCKDK;ALDH6A1;MCCC1;BCAT1;DLD;SLC25A44;ACAT1;BCAT2
positive regulation of interferon-alpha production (GO:0032727)	2022-11-20	0.00758531	0.198664	0	0	3.29665	16.0927	SETD2;MAVS;TBK1;CHUK;IRF3;DDX58;DHX9;DHX36;IRF7;TLR8;TLR3
membrane fusion (GO:0061025)	17/36	0.00760586	0.198664	0	0	2.41436	11.7793	NAPA;NSF;UBXN2B;MX2;SNAP23;USO1;MX1;HUWE1;DNM1;DNM3;RABIF;OPA1;VAPA;CHP1;SNAP29;VAMP2;VTI1B
protein-containing complex disassembly (GO:0032984)	24/56	0.00774948	0.201487	0	0	2.02462	9.83994	GSK3B;GABARAPL2;UVRAG;VCP;TSG101;FZD5;VPS33A;VPS4A;WIPI2;LRP6;PPP1CA;CLN3;FRAT1;FRAT2;MAP1LC3A;VAMP7;APC;MAP1LC3C;SNX14;UBQLN1;EPG5;CTNNB1;SNAP29;VTI1B
selective autophagy (GO:0061912)	25/59	0.00789905	0.204438	0	0	1.98502	9.60951	BECN1;DYNC1I2;CALCOCO2;AMBRA1;HDAC6;MAP1LC3C;DDRGK1;RB1CC1;STBD1;UBC;UBQLN1;PCNT;DYNC1H1;KLHL3;ATG13;DYNC1LI1;DYNC1LI2;WDR81;PEX5;NBR1;ATG2A;WDFY3;VIM;SQSTM1;RAB7A
organonitrogen compound biosynthetic process (GO:1901566)	57/158	0.0080002	0.205799	0	0	1.5256	7.36601	ALAS1;MOCS3;PCTP;GPHN;NANP;SPTLC1;SPTLC2;SPTLC3;GAL3ST4;ELOVL1;ARG2;CERS5;CERS6;PCYT1A;CSNK2A1;GSTO2;STARD7;SPHK2;PLA2G4C;ALDH3A2;PRKD2;PRKD1;MOCS1;PLPP1;CERS1;CERS2;HACD1;SAMD8;PPM1L;ABHD3;MGST1;LCAT;FURIN;HACD3;HACD2;HACD4;SGPL1;GPAT4;ST3GAL4;ASL;LCMT2;CEPT1;ST3GAL2;SULT1A2;GSTM2;GCH1;ASS1;GSTA4;VAPA;VAPB;LPCAT3;PEMT;NAGS;CDO1;INHA;LPIN1;GSTM5
positive regulation of protein import into nucleus (GO:0042307)	14/28	0.00811791	0.205799	0	0	2.69783	12.9865	SMAD3;PRKCD;PIK3R1;PSEN1;IPO5;MAVS;TRIM28;HYAL2;TPR;UBR5;HCLS1;ECT2;RAN;ZPR1
RNA phosphodiester bond hydrolysis (GO:0090501)	14/28	0.00811791	0.205799	0	0	2.69783	12.9865	TOE1;POP1;CSTF3;CPSF3;RNASE6;RNASE2;RNASE1;ERN1;ZC3H12C;RNASEH1;LACTB2;PDE12;ZC3H12B;NUDT16
regulation of protein targeting to mitochondrion (GO:1903214)	18/39	0.00816753	0.205799	0	0	2.31303	11.1201	SH3GLB1;GSK3A;FZD5;FBXW7;UBE2D3;HPS4;HUWE1;HTRA2;ATG13;UBE2L3;NPEPPS;BAG4;PINK1;ARIH2;MICALL2;VPS11;RHOU;SAE1
regulation of glycolytic process (GO:0006110)	29/71	0.00816807	0.205799	0	0	1.86439	8.96309	PFKFB2;NUP205;PFKFB4;POM121;PRKAA1;PRKAG1;PRKAG2;PSEN1;AAAS;NUP62;TPR;EP300;NUP88;RAE1;ZBTB7A;NDC1;NUP214;RANBP2;TIGAR;NUP133;NUP155;PGAM1;NUP93;P2RX7;NCOR1;NUP50;NUP98;PPARA;NUP37
proteolysis involved in cellular protein catabolic process (GO:0051603)	30/74	0.00816949	0.205799	0	0	1.8411	8.8508	VCP;VPS4B;VPS4A;OTUD7B;IDE;PRPF19;FBXO44;HDAC6;BAG6;ATXN3;CTSO;DDI2;UBC;LONP1;SOCS6;CTSB;ATE1;ZRANB1;PDCD6IP;USP9X;ISG15;NR1D1;CLPX;CHFR;RNF41;DDB1;PSMA6;RNF123;CLPP;CUL4B
regulation of cell cycle (GO:0051726)	99/296	0.00871166	0.218485	0	0	1.36014	6.45128	CDC14B;RASSF1;CCND1;CDC26;RPS6KA2;EP300;FBXO5;NBN;SKP2;JUNB;TRIM21;TMEM8B;MEN1;CSNK2A1;METTL3;SETMAR;SND1;CDC25A;RNF40;HCFC1;THAP1;UHMK1;ERN1;MADD;TTLL12;TP53;NOTCH2;NOTCH1;HTRA2;IQGAP1;FOXO4;PRDM11;CCNB1;GRK5;RPRD1B;BARD1;AFAP1L2;JUN;JUND;PNPT1;SMAD3;GADD45A;DHCR24;PUM1;ALOX15B;BMP7;GADD45G;CDK9;NR4A1;CDK7;SON;CDK4;ID2;JMY;FBXL3;HBP1;CALR;NF2;EIF4G2;FGFR2;CXCL8;PKD2;TTC28;PHACTR4;DUSP1;RAD23A;ML…
regulation of protein catabolic process (GO:0042176)	39/102	0.00902679	0.225184	0	0	1.67221	7.87203	GSK3B;VCP;GSK3A;SF3B3;FAF1;AGAP2;SNX12;FURIN;PHB;IDE;FOXO1;OAZ2;EGFR;NKD1;FZR1;RAB26;STX5;DACT1;NSF;BARD1;CTSA;EGLN2;CSNK2A1;SMURF2;PLK2;TNFSF12;HUWE1;AZIN2;SNF8;RNF41;DDB1;APC;ADGRB1;MDM4;ATP13A2;TMEM9;SEC22B;TRIM32;RAB7A
mRNA-containing ribonucleoprotein complex export from nucleus (GO:0071427)	38/99	0.00918944	0.225184	0	0	1.68267	7.89124	NUP205;POM121;SMG1;YTHDC1;EIF4A3;CASC3;AAAS;SMG5;U2AF1L4;GLE1;RBM15B;TPR;NUP62;NUP88;RAE1;AGFG1;NUP214;NDC1;RANBP2;NUP155;NUP133;NCBP2;CPSF3;CPSF2;THOC1;THOC5;CDC40;SRRM1;NUP93;MCM3AP;NUP50;HNRNPA2B1;SRSF2;SRSF3;NUP98;SRSF5;SLU7;NUP37
vesicle transport along microtubule (GO:0047496)	2022-12-23	0.00920567	0.225184	0	0	2.94261	13.7948	DYNC1H1;RAB1A;CLN3;FYCO1;KIF3B;FBXW11;KIF3A;NDE1;HTT;KIF1C;TRAK1;TRAK2
fatty acid metabolic process (GO:0006631)	46/124	0.00921163	0.225184	0	0	1.59348	7.46911	ABCD2;ABCD3;ACSM3;CROT;ADIPOR1;PTGS2;ADIPOR2;HSD17B8;ACACA;SGPL1;CPT2;ALOX5;HACL1;MLYCD;GGT1;GGT5;GPX1;GPX4;ACSL1;PNPLA8;ADIPOQ;ACAD9;CYP4B1;CYP4F11;ALOX15B;MCAT;PER2;ACLY;GNPAT;GPAM;ACOX1;FASN;ALOX5AP;NDUFAB1;ACOT2;CYP1A1;ACOT1;ECHDC3;ACSBG1;PPARG;PPARA;LPIN1;ACSBG2;CRAT;SLC27A5;SLC27A4
non-canonical Wnt signaling pathway (GO:0035567)	46/124	0.00921163	0.225184	0	0	1.59348	7.46911	PSMD12;PSMD11;PSMD14;CLTC;AP2A1;PRICKLE1;PSMA7;PSMD8;CDC42;PSMB6;PSMD9;PSMD6;PSMD7;PSMB5;WNT11;PSMD4;PSMB2;PSMD5;PSMD2;PSMD3;AP2S1;PSMD1;PSMF1;TCF7L2;FZD5;SMURF2;PSMA5;SFRP4;MOV10;PSMA6;PSMA3;PSMC5;SFRP2;VANGL2;PSMA4;PSMA1;PSMC3;PSMC4;PSME3;PSMC1;PSME4;AGO2;PSMC2;PSME1;CTNNB1;CALM1
modification-dependent protein catabolic process (GO:0019941)	70/201	0.00921712	0.225184	0	0	1.445	6.77226	UBE2D4;UBE3C;RNF14;USP33;KEAP1;UBE3B;UBE2L3;CDC20;PSMD9;NUB1;CDC26;PSMD3;LONP1;ARIH2;FBXO7;RNF111;UBL7;FBXW4;ARRDC1;UBE4A;UBE4B;FBXO10;KCTD6;RNF40;DDB1;RNF167;WDR81;UBE2R2;BIRC6;SQSTM1;ANAPC1;PSMD11;RNF34;PSMD14;CUL3;UBR4;FBXO45;RNF6;AURKA;BAG6;ATXN3;FZR1;RNF213;OS9;KCTD21;UBC;UBQLN1;PSMF1;RFFL;UBQLN2;RNF20;SMURF2;AMFR;ADRM1;KLHL3;ISG15;UBE2A;CHFR;COPS3;PINK1;NPLOC4;UBQLNL;PSMC2;TTC3;PCYOX1L;TRIP…
negative regulation of histone methylation (GO:0031061)	2022-08-13	0.00948464	0.227792	0	0	4.31441	20.0969	DNMT1;KDM1A;PHF1;MTF2;DNMT3B;WDR5;JARID2;AASS
negative regulation of viral release from host cell (GO:1902187)	2022-08-13	0.00948464	0.227792	0	0	4.31441	20.0969	TRIM28;TRIM13;TRIM35;TRIM26;TRIM21;TRIM32;PML;TRIM11
pentose-phosphate shunt (GO:0006098)	2022-08-13	0.00948464	0.227792	0	0	4.31441	20.0969	G6PD;H6PD;TALDO1;PGLS;PGD;TKT;RBKS;DERA
regulation of nucleocytoplasmic transport (GO:0046822)	2022-08-13	0.00948464	0.227792	0	0	4.31441	20.0969	NUP214;IFI27;MX2;TPR;SIRT7;AAAS;PTPN14;UHMK1
regulation of axonogenesis (GO:0050770)	22/51	0.00964327	0.228978	0	0	2.04756	9.50373	ROBO2;CHODL;GSK3B;EPHA4;BRSK1;NTRK2;METRN;OMG;THY1;ARHGAP35;MAG;PAK1;SIPA1L1;RUFY3;KIF13B;PLXNB1;SLIT2;PAK3;PAK2;PLXNA4;EPHB3;PLXNA3
ERAD pathway (GO:0036503)	34/87	0.00976844	0.228978	0	0	1.73247	8.0189	POMT2;VCP;CCDC47;FAF2;SEL1L;DERL1;DERL2;FBXO44;USP19;BAG6;DNAJB2;ATXN3;OS9;RNF139;TMEM129;UBQLN1;MAN1A1;UGGT1;UBXN6;UBQLN2;TOR1A;AMFR;FBXO17;DNAJB12;ERLIN1;UBE4A;UBE4B;TMUB2;NPLOC4;SELENOS;JKAMP;TRIM13;MAN1B1;RNF185
histone lysine methylation (GO:0034968)	16/34	0.00988474	0.228978	0	0	2.3983	11.0724	KMT2D;PAXIP1;KMT2A;SETDB1;SETD6;SETD1B;KMT2B;PRDM5;SETMAR;ASH2L;PAGR1;RBBP5;WDR82;WDR5;KDM6A;MEN1
regulation of glucose metabolic process (GO:0010906)	16/34	0.00988474	0.228978	0	0	2.3983	11.0724	ZNF692;USP7;SLC45A3;IRS1;ADIPOQ;IRS2;SIRT7;ADIPOR1;BCKDK;SELENOS;DGKQ;PDK4;PDK3;GNB3;MLYCD;PDK2
tRNA methylation (GO:0030488)	16/34	0.00988474	0.228978	0	0	2.3983	11.0724	TRMT10C;METTL2A;NSUN2;TYW3;THUMPD2;THUMPD3;BCDIN3D;NSUN6;THADA;MTO1;TARBP1;TRMT5;TRMT12;LCMT2;TRMT1L;TRMT61B
regulation of mitochondrial outer membrane permeabilization involved in apoptotic signaling pathway (GO:1901028)	2022-10-18	0.00989761	0.228978	0	0	3.37118	15.5596	GSK3B;SLC35F6;GSK3A;TMEM102;ACAA2;HIP1R;MUL1;SLC25A5;TMEM14A;HSPA1A
regulation of spindle organization (GO:0090224)	2022-10-18	0.00989761	0.228978	0	0	3.37118	15.5596	SENP6;DYNC1H1;BORA;DCTN1;CLTC;NUP62;ANKRD53;TACC3;RAE1;GNAI1
RNA destabilization (GO:0050779)	2022-10-18	0.00989761	0.228978	0	0	3.37118	15.5596	YTHDF1;METTL14;RIDA;YTHDF2;YTHDF3;ROCK2;METTL3;ZC3H18;PUM1;GIGYF2
rRNA transcription (GO:0009303)	2022-10-18	0.00989761	0.228978	0	0	3.37118	15.5596	GTF3C1;GTF3C2;GTF3C3;GTF3C4;BRF1;NIFK;TCOF1;GTF3C6;ANG;SIRT7
regulation of interleukin-8 production (GO:0032677)	32/81	0.00999326	0.229683	0	0	1.7635	8.12239	RAB1A;C5AR2;OTUD7B;LILRA2;RELA;HYAL2;TMSB4X;RIPK1;LBP;FADD;AFAP1L2;NOS2;DDX58;ADIPOQ;STAT3;SSC5D;KLF4;TIRAP;TLR1;MAVS;DDIT3;LEP;CHI3L1;TLR8;BPI;PRKD2;IL17D;TLR3;HSPA1B;MYD88;TLR2;HSPA1A
regulation of reactive oxygen species metabolic process (GO:2000377)	24/57	0.0100091	0.229683	0	0	1.96314	9.03879	CBR1;PID1;SPHK2;GADD45A;DCXR;AKR1C1;PDGFB;AKR1C3;AATF;RNF41;TGFBR2;ACE2;BST1;PINK1;ALOX5;NOXA1;PDK3;RIPK1;GRB2;BCO2;TP53;SLC25A33;PLIN5;SNCA
positive regulation of exocytosis (GO:0045921)	17/37	0.0105766	0.240887	0	0	2.29349	10.4333	RAB2B;RAB3A;TSG101;PDCD6IP;ATP6AP1;RAB3D;VPS4B;VPS4A;SNF8;STAM;SYTL4;SMPD3;RAB15;ATP13A2;CLASP1;SNCA;RAB7A
organelle fission (GO:0048285)	13/26	0.0106249	0.240887	0	0	2.69752	12.259	WASHC5;SEC16B;PEX19;MTFP1;PEX11A;MX2;PEX11B;MX1;MUL1;MIEF1;DNM1;DNM3;OPA1
regulation of glycogen biosynthetic process (GO:0005979)	13/26	0.0106249	0.240887	0	0	2.69752	12.259	GSK3B;GSK3A;DYRK2;IRS1;IGF2;IRS2;SORBS1;PASK;EPM2AIP1;SELENOS;PPP1R3E;PPP1R3D;INPP5K
regulation of transforming growth factor beta receptor signaling pathway (GO:0017015)	38/100	0.0110263	0.248973	0	0	1.65542	7.46176	HTRA3;LTBP4;NREP;MTMR4;SPRED2;SPRED1;PEG10;UBC;EP300;PMEPA1;SKIL;ZBTB7A;RNF111;MEN1;BCL9L;SNX6;SMAD4;CDKN2B;SMAD3;SMURF2;PDPK1;SLC2A10;IL17RD;ASPN;DKK3;TGFBR2;HIPK2;TGFBR3;SKI;BCL9;PPM1A;EID2;SNW1;CD109;STRAP;SPRY1;PPARA;HSPA1A
cellular protein modification process (GO:0006464)	310/1025	0.0110694	0.248973	0	0	1.17798	5.3051	TP53RK;LRR1;ARAF;KEAP1;DCAF8;DCAF7;UBE2L3;PSMD8;LIPE;PSMD9;C4A;PSMD6;NUB1;PPP4R1;PSMD7;TBK1;LGALS1;PSMD4;PSMD5;PSMD2;OGFOD1;PSMD3;PDK4;PSMD1;PDK3;SKP2;FBXO7;PDK2;FBXO9;ATG3;COG7;CSNK2A1;WSB2;ALG5;PRKCD;ALG3;ALG1;CSNK1E;PASK;PRKAB1;BCR;PSME3;PSME4;ADPRH;PSME1;MXRA8;PRKD2;PRKD1;RPN2;PRKDC;RPN1;PDGFB;PIK3R4;DCUN1D1;COPS7B;COPS7A;ZC3HAV1;MTMR4;TGOLN2;NUAK1;NUAK2;HLCS;STC2;PENK;ST3GAL4;PSMF1;RCE1;APOB…
double-strand break repair via homologous recombination (GO:0000724)	37/97	0.011244	0.251901	0	0	1.6655	7.47466	BLM;FEN1;PSMD14;MCM7;MCM8;NUCKS1;SAMHD1;YY1;RECQL4;ZFYVE26;NIPBL;CDC45;SLX4;RAD21;RBBP8;NBN;AP5S1;POLQ;HELQ;PARP1;RMI1;XRCC3;RECQL;RPA1;INO80;PALB2;SPIDR;REC8;RAD51B;SFPQ;RAD50;RAD51;ERCC4;RFWD3;MCM3;MCM4;MCM5
organelle organization (GO:0006996)	135/420	0.0114472	0.255443	0	0	1.28289	5.73456	UBXN2B;GABPB1;GOLGA5;LONP1;TRAPPC11;MTERF1;VPS18;SEMA6A;COG7;TANGO2;STX7;COG2;GOLPH3L;LIG4;GOLGA8N;GEM;HCFC1;ARMC2;RAB30;TMEM135;WDR81;ZW10;TFAM;RAB38;WDPCP;PRKD1;GOLGA8A;PPID;SAR1B;PEX11A;PEX11B;THY1;PHB;CAMSAP1;DNAJC28;PRDX3;STRIP1;BAG5;ATXN7;KIF3A;VPS11;DYM;PDZD8;CEP78;ESRRA;SEC16B;ZRANB1;TOR1A;SURF4;MICAL3;HPS3;HPS6;TRAPPC8;TOR1B;CIDEC;NPLOC4;GOLGB1;RANBP10;PLEKHM2;REEP6;ZNF135;ABCD4;ABCD2;AL…
protein targeting to peroxisome (GO:0006625)	14/29	0.0118405	0.261271	0	0	2.51781	11.1696	PEX16;ABCD2;ABCD3;PEX19;PEX11B;PEX1;PEX12;PEX13;PEX26;ALDH3A2;PEX3;PEX5;PXMP2;HACL1
ER-associated misfolded protein catabolic process (GO:0071712)	2022-07-11	0.0120268	0.261271	0	0	4.71833	20.858	BAG6;POMT2;VCP;TOR1A;DERL1;RNF185;UGGT1
glutathione biosynthetic process (GO:0006750)	2022-07-11	0.0120268	0.261271	0	0	4.71833	20.858	GCLC;CHAC2;HAGH;GCLM;GGT1;OPLAH;CNDP2
lipoprotein localization (GO:0044872)	2022-07-11	0.0120268	0.261271	0	0	4.71833	20.858	UNC119B;LRP1;MIA3;PPARG;APOB;ZDHHC17;ZDHHC3
hydrogen peroxide catabolic process (GO:0042744)	2022-11-21	0.0120771	0.261271	0	0	2.96678	13.1026	PRDX3;PRDX2;GPX1;PRDX4;GPX3;PRDX1;CAT;PXDN;HBB;HBA1;HBD
regulation of cholesterol metabolic process (GO:0090181)	2022-11-21	0.0120771	0.261271	0	0	2.96678	13.1026	MBTPS1;ACADVL;EPHX2;DGKQ;LPCAT3;GNB3;FMO5;KPNB1;MBTPS2;RAN;TTC39B
regulation of mitochondrial translation (GO:0070129)	2022-11-21	0.0120771	0.261271	0	0	2.96678	13.1026	RPUSD4;TRUB2;TSFM;MRPS27;TRMT10C;FASTKD2;SHMT2;FASTKD3;C1QBP;RPUSD3;MALSU1
stress granule assembly (GO:0034063)	2022-11-21	0.0120771	0.261271	0	0	2.96678	13.1026	DYNC1H1;YTHDF1;ATXN2;YTHDF2;YTHDF3;CSDE1;OGFOD1;G3BP1;UBAP2L;BICD1;EIF2S1
response to hydrogen peroxide (GO:0042542)	21/49	0.0122981	0.265041	0	0	2.02405	8.90242	GPX1;PRKCD;HP;HBB;GLRX2;HBA1;HDAC6;RELA;PRDX3;SETX;MAPK7;STK24;PDCD10;CAT;PPIF;SIRPA;ADAM9;HMOX1;RIPK1;ECT2;MAP3K5
T cell receptor signaling pathway (GO:0050852)	56/158	0.0126	0.268526	0	0	1.48376	6.49004	PSMD8;PSMD9;PSMD6;PSMD7;PSMD4;PSMD5;PSMD2;PSMD3;PSMD1;IKBKG;HLA-DPA1;BTN3A1;CHUK;FBXW11;PDPK1;BTN3A3;HLA-A;PSMA5;PSMA6;PSMA3;PSMA4;PIK3CA;PSMA1;PSME3;PSME4;PSME1;PRKCQ;PRKD2;LCP2;HLA-DQB1;PSMD12;STOML2;PSMD11;PSMD14;CUL1;PIK3R1;THY1;PSMA7;RELA;PSMB6;PAK1;PSMB5;PSMB2;PSMF1;PAK3;PAK2;HLA-DQA1;BTN2A2;PSMC5;PSMC3;WNK1;PSMC4;PSMC1;PSMC2;HLA-DPB1;NFKBID
DNA-templated transcription, termination (GO:0006353)	28/70	0.0127277	0.268526	0	0	1.79976	7.85413	CCNH;CSTF3;CSTF2;MAZ;CSTF2T;TTF2;TTF1;MED18;SCAF8;TAF1D;LSM11;PABPN1;CLP1;CSTF1;POLR2F;MTERF1;PRMT5;NCBP2;CPSF3;CPSF2;SSU72;GTF2H1;SETX;CDK7;POLR1A;POLR1B;SNRPG;POLR3K
autophagosome assembly (GO:0000045)	24/58	0.0127733	0.268526	0	0	1.90527	8.30773	ATG3;GABARAPL2;BECN1;RAB1A;UBXN2B;RAB1B;ATG9A;ATP2A2;WIPI1;TRAPPC8;WIPI2;AMBRA1;ATG13;MAP1LC3A;MAP1LC3C;RB1CC1;RAB23;UBQLN1;ATG2A;MFN2;PIK3C3;EMC6;RAB7A;UBQLN2
membrane lipid biosynthetic process (GO:0046467)	24/58	0.0127733	0.268526	0	0	1.90527	8.30773	ELOVL1;CERS5;HACD1;CERS6;SAMD8;PPM1L;SPHK2;HACD3;HACD2;HACD4;ALDH3A2;SGPL1;SPTLC1;SPTLC2;VAPA;SPTLC3;VAPB;ST3GAL4;PRKD2;PRKD1;CERS1;PLPP1;ST3GAL2;CERS2
regulation of gene silencing by miRNA (GO:0060964)	27/67	0.0127937	0.268526	0	0	1.82217	7.9425	NUP205;POM121;DHX9;AAAS;IPO8;POLR2B;POLR2C;NUP62;POLR2D;TPR;POLR2F;NUP88;RAE1;NDC1;NUP214;RANBP2;NUP133;NUP155;STAT3;PUM1;NUP93;NUP50;AGO2;PPARG;NUP98;EIF4G1;NUP37
protein lipidation (GO:0006497)	25/61	0.0128218	0.268526	0	0	1.87448	8.16639	PGAP2;PIGO;PIGQ;ZDHHC5;PIGZ;ZDHHC7;ZDHHC8;PIGW;PIGV;ZDHHC3;HHAT;ZDHHC18;GLUL;ZDHHC12;ZDHHC13;WIPI1;WIPI2;ZDHHC16;ZDHHC17;ZDHHC14;ZDHHC15;PIGC;PIGM;PIK3C3;PIGL
mRNA transport (GO:0051028)	39/104	0.01286	0.268526	0	0	1.62054	7.05522	NUP205;POM121;SMG1;YTHDC1;EIF4A3;CASC3;AAAS;SMG5;ZFP36L1;U2AF1L4;GLE1;RBM15B;TPR;NUP62;NUP88;RAE1;AGFG1;NUP214;NDC1;RANBP2;NUP155;NUP133;NCBP2;CPSF3;CPSF2;THOC1;THOC5;CDC40;SRRM1;NUP93;MCM3AP;NUP50;HNRNPA2B1;SRSF2;SRSF3;NUP98;SRSF5;SLU7;NUP37
protein transmembrane import into intracellular organelle (GO:0044743)	15/32	0.0128631	0.268526	0	0	2.38039	10.3628	PEX16;TOMM70;PAM16;TIMM23;PEX1;DNAJC15;PEX12;TOMM40L;PEX26;TIMM50;CHCHD4;AIFM1;GRPEL1;PEX5;TIMM17A
DNA unwinding involved in DNA replication (GO:0006268)	2022-09-16	0.0129336	0.268526	0	0	3.4671	15.0747	RECQL4;BLM;RAD51;MCM7;TWNK;RECQL;RPA1;MCM4;SSBP1
serine family amino acid metabolic process (GO:0009069)	2022-09-16	0.0129336	0.268526	0	0	3.4671	15.0747	GCLC;MTHFD1;SHMT2;CBS;SHMT1;CTH;CDO1;SEPHS2;PSPH
ribonucleoprotein complex assembly (GO:0022618)	49/136	0.0135165	0.279604	0	0	1.52172	6.54924	ISY1;RPL3;CELF2;MRPS11;RPLP0;CELF6;PRPF19;USP39;CLP1;LUC7L;RBM5;ABT1;PRMT5;MRPS7;CRNKL1;WDR77;TRAF7;SHQ1;PRPF18;GEMIN4;SNRPG;GEMIN5;LUC7L3;STRAP;GEMIN6;SRSF5;SNRNP200;DHX9;PRKDC;YTHDC1;DDX1;DDX23;DDX20;PUF60;TGS1;POLR2D;RRS1;EIF4H;SRSF10;MDN1;EIF4B;XRCC5;EIF2S2;SRPK1;SETX;EIF2S3;EIF5;DHX29;EIF3A
intracellular pH reduction (GO:0051452)	16/35	0.0137087	0.282549	0	0	2.27192	9.74592	ATP6V1A;ATP6V0E1;ATP6V1G2;SLC11A1;GPR89B;RAB20;ATP6V1B2;ATP6V1H;RAB38;TMEM9;ATP6V0E2;ATP6V1E1;ATP6V0D1;ATP6V1D;ATP6V1C1;RAB7A
positive regulation of lamellipodium assembly (GO:0010592)	2022-12-24	0.0139379	0.285178	0	0	2.69721	11.5255	ACTR3;CDC42;ACTR2;CYFIP1;NCKAP1;AKIRIN1;MSTN;ABI2;PIK3CA;FSCN1;PIK3R1;WASF2
protein exit from endoplasmic reticulum (GO:0032527)	2022-12-24	0.0139379	0.285178	0	0	2.69721	11.5255	VCP;NPLOC4;OS9;SELENOS;MAP1LC3C;FAF2;SEL1L;SURF4;TMEM129;DERL1;DERL2;TECPR2
mRNA splicing, via spliceosome (GO:0000398)	91/274	0.0139872	0.285178	0	0	1.34516	5.74332	ISY1;DBR1;EIF4A3;CASC3;PRPF19;USP39;EFTUD2;PNN;SYNCRIP;METTL14;RAVER1;CLP1;RAVER2;RBM5;RBM6;PRMT5;RBM17;AQR;IK;USP49;NCBP2;METTL3;TFIP11;PLRG1;GTF2F1;CRNKL1;CDC40;SRRM1;WDR77;SFPQ;HNRNPUL1;PRPF3;GEMIN4;SNRPG;SRSF2;CD2BP2;STRAP;GEMIN5;SRSF3;GEMIN6;SRSF5;SNRNP200;SLU7;SRSF8;SF3B4;SF3B3;DHX8;DHX9;YTHDC1;CSTF3;DDX1;CSTF2;DDX23;DDX20;CSTF2T;RBM4B;PRPF8;U2AF1L4;RBM15B;RNF113A;ZMAT2;PABPN1;PUF60;POLR2B;…
regulation of neuron death (GO:1901214)	33/86	0.0145661	0.295917	0	0	1.6812	7.1099	GSK3B;C1QA;ITGAM;ITGB2;GBA;HTRA2;NENF;TBK1;GPNMB;RAB29;ZNF746;CHP1;VPS35;IKBKG;NAE1;CD34;MAP3K5;SNCA;MEF2C;EGLN2;LANCL1;SIGMAR1;GPR75;TRAF2;DHCR24;FOS;HLA-F;BTBD10;EIF2S1;AKT1S1;ATP13A2;CD200;EIF4G1
regulation of intracellular signal transduction (GO:1902531)	139/437	0.01503	0.297625	0	0	1.26309	5.30208	TP53RK;NRK;ITSN1;ULK4;ARAF;ARHGDIG;EHMT1;ARHGAP39;FGF1;ARHGAP35;ARHGAP44;KAT5;OPHN1;CPNE1;WWC3;CAPN3;EP300;NBN;IER3;FBXO9;PPP1R16B;SUPT16H;USP7;RALBP1;CSNK2A1;USP2;OCRL;PRKAB1;RNF41;BCR;PRKD2;EZR;SQSTM1;TP53;NGEF;BLM;MEAF6;MAPKAP1;ARHGAP19;PRDM11;ARHGAP15;AGER;ARHGAP12;ARHGAP22;ABR;NUAK1;RACGAP1;PRKAR2B;TMEM127;PRKAR2A;RRS1;ECT2;BARD1;PLK3;BRPF1;ARHGAP29;ARHGAP33;NFKBIA;BST1;ARHGAP32;JMY;MDM4;NF2…
ketone body biosynthetic process (GO:0046951)	2022-06-09	0.0150517	0.297625	0	0	5.39175	22.6252	ACSS3;BDH1;HMGCLL1;AACS;SLC27A5;ACAT1
positive regulation of ATP biosynthetic process (GO:2001171)	2022-06-09	0.0150517	0.297625	0	0	5.39175	22.6252	PINK1;VCP;PID1;TMSB4X;ENO1;PPARA
positive regulation of autophagy of mitochondrion (GO:1903599)	2022-06-09	0.0150517	0.297625	0	0	5.39175	22.6252	VPS13D;HTT;VDAC1;SLC25A5;FBXO7;CAMKK2
positive regulation of ligase activity (GO:0051351)	2022-06-09	0.0150517	0.297625	0	0	5.39175	22.6252	AIMP2;XRCC4;MID1IP1;TMSB4X;GCLM;NHEJ1
positive regulation of tumor necrosis factor-mediated signaling pathway (GO:1903265)	2022-06-09	0.0150517	0.297625	0	0	5.39175	22.6252	CASP1;CPNE1;LAPTM5;UBE2K;HSPA1B;HSPA1A
regulation of leukocyte mediated cytotoxicity (GO:0001910)	2022-06-09	0.0150517	0.297625	0	0	5.39175	22.6252	NOS2;LEP;DNASE1;AGER;PIK3R6;ICAM1
regulation of organelle organization (GO:0033043)	31/80	0.0150703	0.297625	0	0	1.70807	7.1654	SAR1B;STX18;STMN3;NEXN;MTM1;CLN3;CAPN6;PDCD10;VPS11;EP300;STX5;VPS35;PAK2;PRMT6;SURF4;MUL1;PDE4DIP;SIRT7;RBSN;MAPK15;PISD;RAB33B;MAVS;PINK1;TMEM33;TBC1D25;ATP13A2;PLXNB1;EZR;S100A9;SQSTM1
negative regulation of cellular macromolecule biosynthetic process (GO:2000113)	171/547	0.015343	0.30029	0	0	1.23228	5.14735	SPI1;KDM1A;NAB1;EIF4A3;PRDM5;LOXL3;EHMT1;ENO1;IKZF1;NR3C1;ELK3;LOXL2;PAIP2B;DACH1;KAT5;TRIM28;DPF2;CAPN3;SOX7;MEN1;NANOS1;FBXW11;ZNF281;ZBTB38;ADIPOQ;SOX13;ARID5A;PASK;GTPBP4;DKK3;EID2;SFRP2;BRMS1;SELENOS;DDIT3;NCL;TIMELESS;CLOCK;TP53;NOTCH1;SHC1;SHMT1;PDGFB;PHB;PRDM11;ZNF24;PDS5A;MRPL13;GIGYF2;FOXO1;GLIS2;HMBOX1;LARP1;ATXN1;FXR2;ZNF706;NACC2;NACC1;DHX36;INPP5K;ZBTB7A;SNX6;HEXIM1;ZNF540;JUN;XRCC6…
intracellular protein transmembrane transport (GO:0065002)	19/44	0.0153642	0.30029	0	0	2.0507	8.56316	RTN2;PEX16;TOMM70;ZFAND2B;PAM16;SRP54;TIMM23;PEX1;DNAJC15;PEX12;TOMM40L;PEX26;TIMM50;CHCHD4;SEC61A1;AIFM1;GRPEL1;PEX5;TIMM17A
positive regulation of mRNA catabolic process (GO:0061014)	19/44	0.0153642	0.30029	0	0	2.0507	8.56316	NANOS1;YTHDF1;PNPT1;YTHDF2;YTHDF3;ROCK2;METTL3;ZC3HAV1;PUM1;GIGYF2;ZFP36L1;MOV10;METTL14;RIDA;CNOT1;KHSRP;DHX36;AGO2;CNOT8
aspartate family amino acid catabolic process (GO:0009068)	2022-10-19	0.0158874	0.306521	0	0	2.9964	12.4118	GCDH;GOT1;AADAT;OGDH;DLST;PIPOX;ALDH7A1;ASPA;DLD;AASS
regulation of exosomal secretion (GO:1903541)	2022-10-19	0.0158874	0.306521	0	0	2.9964	12.4118	SMPD3;PDCD6IP;TSG101;VPS4B;VPS4A;ATP13A2;SNF8;STAM;ATP9A;RAB7A
regulation of histone H3-K4 methylation (GO:0051569)	2022-10-19	0.0158874	0.306521	0	0	2.9964	12.4118	DNMT1;SMAD4;PAXIP1;SNW1;KDM1A;KMT2A;CTR9;DNMT3B;WDR5;CTNNB1
tRNA modification (GO:0006400)	26/65	0.015983	0.306521	0	0	1.79947	7.44302	PUS10;MOCS3;METTL2A;THUMPD2;THUMPD3;THUMPD1;THADA;MTO1;OSGEP;THG1L;LCMT2;PUSL1;PUS3;SSB;NSUN2;TYW3;BCDIN3D;NSUN6;ADAT3;ADAT2;TARBP1;QTRT2;TRMT5;TRMT6;TRMT12;TRMT61B
positive regulation of macroautophagy (GO:0016239)	22/53	0.0160386	0.306521	0	0	1.91519	7.91504	GPSM1;SH3GLB1;UVRAG;LRSAM1;CALCOCO2;VPS13D;GNAI3;HTT;SUPT5H;FYCO1;PINK1;SPTLC1;TBK1;LARP1;SESN3;SPTLC2;TRIM13;SMCR8;VDAC1;IKBKG;SLC25A5;RAB3GAP1
double-strand break repair via nonhomologous end joining (GO:0006303)	25/62	0.0160716	0.306521	0	0	1.8237	7.53315	DCLRE1B;PAXIP1;PSMD14;PRKDC;BRCC3;PRPF19;POLB;HERC2;KAT5;UIMC1;NBN;ZBTB7A;NHEJ1;BARD1;POLQ;UVRAG;XRCC6;XRCC4;XRCC5;LIG4;SETMAR;IFFO1;POLA1;RAD50;ERCC4
autophagosome organization (GO:1905037)	23/56	0.0161074	0.306521	0	0	1.88099	7.76562	ATG3;GABARAPL2;BECN1;RAB1A;UBXN2B;RAB1B;ATG9A;ATP2A2;WIPI1;WIPI2;AMBRA1;ATG13;MAP1LC3A;MAP1LC3C;RB1CC1;RAB23;UBQLN1;ATG2A;PIK3C3;ATP13A2;EMC6;RAB7A;UBQLN2
response to reactive oxygen species (GO:0000302)	24/59	0.0161156	0.306521	0	0	1.8507	7.63964	PLK3;JUN;GPX1;CHUK;HP;AKR1C3;HBB;FOS;GLRX2;HBA1;AGAP3;PKD2;SOD2;EGFR;CAMKK2;PRDX3;STK24;HYAL1;PDCD10;HYAL2;CAT;ADAM9;HMOX1;PDK2
fatty-acyl-CoA biosynthetic process (GO:0046949)	14/30	0.0167631	0.310459	0	0	2.36028	9.65019	SLC25A1;GCDH;ELOVL1;HACD1;ACSL1;HSD17B12;HACD2;HSD17B8;ACACA;ACLY;SCD;FASN;ACSBG1;ACSBG2
negative regulation of cytoskeleton organization (GO:0051494)	14/30	0.0167631	0.310459	0	0	2.36028	9.65019	ARFGEF1;PLEKHH2;SMAD4;PRKCD;HIP1R;TWF1;SSH2;LIMA1;PIK3CA;SLIT2;ARPIN;CLASP1;KANK4;SHANK1
positive regulation of protein import (GO:1904591)	14/30	0.0167631	0.310459	0	0	2.36028	9.65019	SMAD3;PRKCD;PIK3R1;PSEN1;IPO5;MAVS;TRIM28;HYAL2;TPR;UBR5;HCLS1;ECT2;RAN;ZPR1
2-oxoglutarate metabolic process (GO:0006103)	2022-08-14	0.0169252	0.310459	0	0	3.59509	14.6642	GOT1;AADAT;MRPS36;ADHFE1;IDH1;OGDH;DLST;D2HGDH
antiviral innate immune response (GO:0140374)	2022-08-14	0.0169252	0.310459	0	0	3.59509	14.6642	RNF135;CXCL10;CLPB;DDX58;MX1;PHB;IFIT1;AKAP1
histone H3-K4 trimethylation (GO:0080182)	2022-08-14	0.0169252	0.310459	0	0	3.59509	14.6642	KMT2D;KMT2A;WDR82;SETD1B;CTR9;SETD1A;TET2;BEND3
maturation of LSU-rRNA from tricistronic rRNA transcript (SSU-rRNA, 5.8S rRNA, LSU-rRNA) (GO:0000463)	2022-08-14	0.0169252	0.310459	0	0	3.59509	14.6642	DDX18;NIFK;PES1;RPL7L1;NOL9;URB1;WDR12;FTSJ3
negative regulation of translational initiation (GO:0045947)	2022-08-14	0.0169252	0.310459	0	0	3.59509	14.6642	PAIP2B;LARP1;EIF2AK1;AGO2;TPR;EIF4EBP1;EIF4EBP2;EIF2AK4
positive regulation of mitochondrial translation (GO:0070131)	2022-08-14	0.0169252	0.310459	0	0	3.59509	14.6642	RPUSD4;TRUB2;MRPS27;TRMT10C;FASTKD2;FASTKD3;C1QBP;RPUSD3
regulation of trophoblast cell migration (GO:1901163)	2022-08-14	0.0169252	0.310459	0	0	3.59509	14.6642	GJA1;ACVR1C;SMURF2;YTHDF3;C1QBP;AGO2;CALR;ACVR1B
response to X-ray (GO:0010165)	2022-08-14	0.0169252	0.310459	0	0	3.59509	14.6642	BLM;XRCC6;NIPBL;XRCC4;XRCC5;LIG4;NUCKS1;BRCC3
microtubule cytoskeleton organization involved in mitosis (GO:1902850)	46/128	0.0171068	0.312779	0	0	1.51533	6.1648	DYNC1I2;SETD2;DCTN2;AURKA;CENPC;CDC20;MECP2;CCNB1;DSN1;KIF3B;RCC1;KNTC1;PCNT;CLASP1;CENPT;RANBP2;SUN2;DYNC1H1;NUP133;PLK2;NDE1;RMDN1;RANGAP1;TUBG1;CKAP5;EML4;DYNC1LI1;SGO2;CLIP1;DYNC1LI2;KIF2A;INCENP;CENPI;ZW10;EFHC1;CENPL;TACC3;CENPN;NUP98;CENPP;KPNB1;ITGB3BP;RAN;SPC24;CENPS;NUP37
neuron projection extension (GO:1990138)	15/33	0.0177858	0.3161	0	0	2.24799	9.05796	NLGN3;SEMA5A;CYFIP1;NRP1;SEMA5B;CDKL3;USP9X;IQGAP1;SEMA3F;EIF2AK4;SLC9A6;TNN;CPNE1;CTNNB1;LLPH
very long-chain fatty acid metabolic process (GO:0000038)	15/33	0.0177858	0.3161	0	0	2.24799	9.05796	ABCD4;ELOVL1;ABCD2;HACD1;ABCD3;ACSL1;HACD3;HACD2;HACD4;ACOX1;ACOT2;ACOT1;ACSBG1;SLC27A5;SLC27A4
chromosome organization (GO:0051276)	39/106	0.0179276	0.3161	0	0	1.57194	6.32144	HDAC2;SATB1;CETN2;PHF1;SUPT4H1;EHMT1;COPS7B;NUCKS1;COPS7A;HMGN4;SOX15;BAHD1;UBC;GATAD1;HMGN2;HMGN3;ZBTB7A;RAE1;HMGN1;CENPT;TCF7L2;TCF7L1;NUP155;NUP133;PARP1;LIG4;AXIN2;LRWD1;GEM;SMARCA4;COPS4;DDB1;CUL4A;COPS3;COPS5;RFWD3;MTF2;POLE3;CUL4B
RNA export from nucleus (GO:0006405)	39/106	0.0179276	0.3161	0	0	1.57194	6.32144	NUP205;POM121;SMG1;YTHDC1;EIF4A3;CASC3;AAAS;SMG5;U2AF1L4;GLE1;RBM15B;TPR;NUP62;NUP88;RAE1;AGFG1;NUP214;NDC1;RANBP2;NUP155;NUP133;NCBP2;CPSF3;CPSF2;THOC1;THOC5;CDC40;SRRM1;NUP93;MCM3AP;NUP50;HNRNPA2B1;SRSF2;SRSF3;NUP98;SRSF5;SLU7;RAN;NUP37
amino acid import (GO:0043090)	2022-11-22	0.0183329	0.3161	0	0	2.69689	10.785	SLC36A1;SLC25A38;SLC7A8;SFXN3;SLC1A3;SH3BP4;SFXN1;SFXN2;SLC6A1;SLC16A2;SLC7A1
maturation of 5.8S rRNA from tricistronic rRNA transcript (SSU-rRNA, 5.8S rRNA, LSU-rRNA) (GO:0000466)	2022-11-22	0.0183329	0.3161	0	0	2.69689	10.785	ABT1;NOP14;PES1;RPP40;RRS1;NOL9;UTP20;URB1;WDR12;NOP9;FTSJ3
mRNA modification (GO:0016556)	2022-11-22	0.0183329	0.3161	0	0	2.69689	10.785	PUS3;TRUB2;METTL14;TRMT10C;NSUN2;RPUSD2;METTL3;TRMT6;ZC3H13;CBLL1;TRMT61B
regulation of viral release from host cell (GO:1902186)	2022-11-22	0.0183329	0.3161	0	0	2.69689	10.785	DDB1;TSG101;TRIM28;VPS4A;TRIM13;TRIM35;TRIM26;TRIM21;TRIM32;PML;TRIM11
histone H3-K4 dimethylation (GO:0044648)	2022-05-07	0.0183481	0.3161	0	0	6.73891	26.9437	KMT2D;KMT2A;SETD1B;KMT2B;SETD1A
leucine metabolic process (GO:0006551)	2022-05-07	0.0183481	0.3161	0	0	6.73891	26.9437	MCCC2;MCCC1;BCAT1;HMGCLL1;BCAT2
membrane biogenesis (GO:0044091)	2022-05-07	0.0183481	0.3161	0	0	6.73891	26.9437	PEX16;SERINC1;TLCD2;ANK3;SPTBN1
mitochondrion-endoplasmic reticulum membrane tethering (GO:1990456)	2022-05-07	0.0183481	0.3161	0	0	6.73891	26.9437	AHCYL1;PSEN2;ATP2A2;CALM1;PDZD8
negative regulation of glycogen metabolic process (GO:0070874)	2022-05-07	0.0183481	0.3161	0	0	6.73891	26.9437	GSK3B;GSK3A;SELENOS;INPP5K;PASK
negative regulation of mitochondrial outer membrane permeabilization involved in apoptotic signaling pathway (GO:1901029)	2022-05-07	0.0183481	0.3161	0	0	6.73891	26.9437	SLC35F6;ACAA2;SLC25A5;TMEM14A;HSPA1A
negative regulation of protein K63-linked ubiquitination (GO:1900045)	2022-05-07	0.0183481	0.3161	0	0	6.73891	26.9437	PARP10;UBR5;GPS2;PLAA;TRIP12
regulation of glucocorticoid receptor signaling pathway (GO:2000322)	2022-05-07	0.0183481	0.3161	0	0	6.73891	26.9437	PER1;CRY2;PHB;CLOCK;ARNTL
regulation of ketone biosynthetic process (GO:0010566)	2022-05-07	0.0183481	0.3161	0	0	6.73891	26.9437	H6PD;PPTC7;DGKQ;AKR1C3;CLCN2
tRNA transcription by RNA polymerase III (GO:0042797)	2022-05-07	0.0183481	0.3161	0	0	6.73891	26.9437	GTF3C1;GTF3C2;GTF3C3;GTF3C4;GTF3C6
very long-chain fatty acid catabolic process (GO:0042760)	2022-05-07	0.0183481	0.3161	0	0	6.73891	26.9437	ABCD4;ABCD2;ABCD3;ACOX1;SLC27A4
positive regulation of telomere maintenance via telomere lengthening (GO:1904358)	16/36	0.018591	0.31835	0	0	2.15818	8.6005	CCT3;CCT2;XRCC5;MAPK15;CCT6A;HMBOX1;DHX36;HNRNPA2B1;TCP1;CTNNB1;PRKCQ;CCT8;CCT7;CCT5;CCT4;ATR
regulation of protein import into nucleus (GO:0042306)	16/36	0.018591	0.31835	0	0	2.15818	8.6005	SMAD3;PRKCD;PIK3R1;PSEN1;IPO5;MAVS;TRIM28;HYAL2;RAB23;TPR;UBR5;CHP1;HCLS1;ECT2;RAN;ZPR1
response to ionizing radiation (GO:0010212)	28/72	0.0191926	0.326942	0	0	1.71772	6.79054	BRSK1;BLM;PRKAA1;PAXIP1;BRCC3;TANK;MRNIP;KAT5;SMPD1;UIMC1;TNKS1BP1;TOPBP1;ECT2;NHEJ1;MEN1;XRCC4;GADD45A;LIG4;INO80;SPIDR;RAD51;RFWD3;TRIM13;GRB2;RAD1;CLOCK;TP53;RAD9A
protein acylation (GO:0043543)	17/39	0.0192081	0.326942	0	0	2.0847	8.23963	ZDHHC5;ZDHHC12;ZDHHC13;ZDHHC7;ZDHHC8;ZDHHC16;ZDHHC17;FOXO1;ZDHHC3;ZDHHC14;ZDHHC15;HHAT;ZDHHC18;KAT2A;EP300;GLUL;CLOCK
mitotic metaphase plate congression (GO:0007080)	21/51	0.0202786	0.330263	0	0	1.88886	7.36312	BECN1;PDCD6IP;DCTN2;CDCA5;CUL3;VPS4B;VPS4A;RMDN1;RAB11A;CENPC;EML4;CCNB1;ZW10;NUP62;CHAMP1;ANKRD53;RRS1;CHMP7;PIBF1;CEP55;KPNB1
RNA splicing, via transesterification reactions with bulged adenosine as nucleophile (GO:0000377)	83/251	0.0203044	0.330263	0	0	1.33584	5.20565	ISY1;DBR1;EIF4A3;CASC3;PRPF19;USP39;EFTUD2;PNN;SYNCRIP;METTL14;RAVER1;CLP1;RAVER2;RBM5;RBM6;RBM17;AQR;IK;USP49;NCBP2;METTL3;TFIP11;PLRG1;GTF2F1;CRNKL1;CDC40;SRRM1;SFPQ;HNRNPUL1;PRPF3;SNRPG;SRSF2;CD2BP2;GEMIN5;SRSF3;GEMIN6;SRSF5;SNRNP200;SLU7;SRSF8;SF3B4;SF3B3;DHX8;DHX9;YTHDC1;CSTF3;CSTF2;DDX23;CSTF2T;RBM4B;PRPF8;U2AF1L4;RBM15B;RNF113A;ZMAT2;PABPN1;PUF60;POLR2B;PCBP1;POLR2C;PCBP2;POLR2D;CSTF1;POLR…
peroxisome organization (GO:0007031)	2022-12-25	0.0203114	0.330263	0	0	2.48956	9.70074	ABCD4;PEX16;SEC16B;ABCD2;TMEM135;ABCD3;PEX19;PEX3;PEX11A;PEX11B;PEX1;PEX12
protein quality control for misfolded or incompletely synthesized proteins (GO:0006515)	2022-12-25	0.0203114	0.330263	0	0	2.48956	9.70074	POMT2;BAG6;ATXN3;VCP;TOR1A;CUL3;CLPP;DERL1;LONP1;UGGT1;RNF185;HDAC6
receptor signaling pathway via STAT (GO:0097696)	2022-12-25	0.0203114	0.330263	0	0	2.48956	9.70074	STAT5A;STAT5B;CTR9;STAT3;STAT4;CCL2;STAT6;STAMBP;PKD2;SOCS6;CCR2;PIAS1
regulation of proteolysis involved in cellular protein catabolic process (GO:1903050)	2022-12-25	0.0203114	0.330263	0	0	2.48956	9.70074	EFNA1;EPHA4;NUB1;PINK1;GPX1;PSMD14;PSME3;GBA;PSME1;PTK2B;UBE3A;NUDT15
RNA splicing, via transesterification reactions (GO:0000375)	2022-12-25	0.0203114	0.330263	0	0	2.48956	9.70074	SF3B4;DBR1;SF3B3;KHSRP;PRPF3;DDX23;LSM1;MPHOSPH10;PRPF8;SRSF10;SLU7;SRRM1
regulation of autophagy (GO:0010506)	77/231	0.0203686	0.330263	0	0	1.35172	5.26329	VPS29;GSK3B;GSK3A;USP33;PRKAG1;KEAP1;PRKAG2;RPTOR;KAT5;RB1CC1;LEPR;GPR137;EP300;VPS35;TRIM27;CAPN1;ATP6V1E1;TRIM21;SH3GLB1;ATP6V0E1;ATP6V1G2;EXOC8;EXOC7;FBXW7;ATG13;PRKAB1;ERN1;RRAGA;DDIT3;ATP6V1B2;VDAC1;SMCR8;PRKD1;ATP6V0D1;DEPDC5;ATF6;ATP6V1A;PRKAA1;USP10;GBA;MTMR8;HTRA2;VPS26A;VPS26B;MTMR4;WDR24;FOXO1;HDAC6;MTDH;DRAM1;UBQLN1;ATP6V1H;TBC1D14;SH3BP4;SLC38A9;ATP6V0E2;ATP6V1D;ATP6V1C1;SNX6;MCL1;UB…
negative regulation of growth (GO:0045926)	45/126	0.0203842	0.330263	0	0	1.50052	5.84151	NOTCH2;ACVRL1;NOTCH1;NPR1;EI24;JADE1;NAIF1;WFDC1;MT1X;ENO1;PHB;PRDM11;ACVR1B;RERG;DNAJB2;GJA1;MT2A;WNT11;HYAL1;CCDC85B;HYAL2;SH3BP4;SLIT3;RBBP7;SLIT2;IP6K2;SMAD4;PNPT1;SMAD3;SPHK2;MUL1;CGRRF1;ALOX15B;ESR2;PML;SMARCA4;SFRP2;ADAM15;BCL6;NME6;MT1F;TP53;HSPA1B;MT1E;HSPA1A
retrograde transport, endosome to Golgi (GO:0042147)	33/88	0.0208823	0.330263	0	0	1.61984	6.26694	VPS29;TMEM87A;DCTN1;STX16;GOSR2;CLTC;GOSR1;SNX12;VPS26A;VPS26B;SNX2;VPS51;VPS52;RAB29;STX6;STX5;TBC1D14;VPS35;ERC1;TRIM27;YKT6;PLEKHJ1;SNX6;VTI1B;TRAPPC10;SURF4;RBSN;BAIAP3;RGP1;HEATR5B;SGSM2;RAB7B;RAB7A
mitochondrion organization (GO:0007005)	60/175	0.0209587	0.330263	0	0	1.40982	5.44922	PID1;ALAS1;GABPB1;IFIT2;THG1L;CHCHD4;CHCHD3;AIFM1;OPA1;AIFM2;LONP1;TIMM17A;MTERF1;ATP7A;FBXO7;TOMM70;MIGA2;CLUH;PARP1;TWNK;VPS13D;MUL1;TIMM23;TFB2M;DNM1;HCFC1;PISD;DNM3;AFG3L2;WDR81;TFAM;RAB38;NDUFS1;ATPAF1;STOML2;MTFP1;GBA;PHB;MIEF1;SPG7;HIGD1A;TRAK1;MTM1;TIMM50;TRAK2;PRDX3;SAMM50;RAB29;MFN2;WASF1;ESRRA;BCAP31;PNPT1;MTX1;MTX2;MX2;MX1;PINK1;SSBP1;SLC25A33
regulation of cholesterol biosynthetic process (GO:0045540)	2022-09-17	0.0209676	0.330263	0	0	3.0335	11.7238	MBTPS1;PRKAA1;LPCAT3;ERLIN1;SCAP;FGF1;KPNB1;MBTPS2;RAN
retrograde protein transport, ER to cytosol (GO:0030970)	2022-09-17	0.0209676	0.330263	0	0	3.0335	11.7238	VCP;NPLOC4;OS9;SELENOS;FAF2;SEL1L;TMEM129;DERL1;DERL2
gene expression (GO:0010467)	114/356	0.0209925	0.330263	0	0	1.27459	4.92451	RPL3;RPL32;EIF4A3;SCX;CASC3;PWP1;YARS2;GLE1;CLP1;AGFG1;NUP214;RPL22;RPS6;MRPS18B;THOC1;THOC5;CDC40;MRPS18C;SRRM1;THAP1;NUP93;HNRNPUL1;XRN2;SRSF2;SRSF3;NUP98;SRSF5;NUP205;POM121;DHX8;YTHDC1;DTX1;AAAS;GSPT2;MRPL13;GSPT1;MRPL10;ATXN1;TPR;EIF4EBP2;TASP1;NUP88;NUP155;CPSF3;CPSF2;SETX;NR4A2;PPP5C;HNRNPK;COPS5;HNRNPF;AGO2;HNRNPD;MPHOSPH10;EIF4G1;NFKBIB;MRPS17;HBS1L;SMG1;MRPS16;FASTKD2;MRPS11;CELF2;MRPS1…
extracellular exosome biogenesis (GO:0097734)	2022-04-05	0.0210348	0.330263	0	0	10.781	41.6317	COPS5;ATP13A2;CD34;RAB11A
negative regulation of protein polyubiquitination (GO:1902915)	2022-04-05	0.0210348	0.330263	0	0	10.781	41.6317	PARP10;GPS2;PLAA;TRIM44
phenol-containing compound metabolic process (GO:0018958)	2022-04-05	0.0210348	0.330263	0	0	10.781	41.6317	SULT1B1;RNF180;ATP7A;SULT1A2
postsynaptic endocytosis (GO:0140239)	2022-04-05	0.0210348	0.330263	0	0	10.781	41.6317	DNM3;MX2;MX1;DNM1
postsynaptic neurotransmitter receptor internalization (GO:0098884)	2022-04-05	0.0210348	0.330263	0	0	10.781	41.6317	DNM3;MX2;MX1;DNM1
prostaglandin transport (GO:0015732)	2022-04-05	0.0210348	0.330263	0	0	10.781	41.6317	ABCC4;NOS2;LEP;SLCO2A1
receptor-mediated virion attachment to host cell (GO:0046813)	2022-04-05	0.0210348	0.330263	0	0	10.781	41.6317	ACE2;LRRC15;CD81;ICAM1
regulation of granulocyte colony-stimulating factor production (GO:0071655)	2022-04-05	0.0210348	0.330263	0	0	10.781	41.6317	TSLP;LILRA2;CD34;HAVCR2
regulation of histone H2B ubiquitination (GO:2001166)	2022-04-05	0.0210348	0.330263	0	0	10.781	41.6317	CDK9;RNF20;CTR9;RNF40
regulation of inflammatory response to wounding (GO:0106014)	2022-04-05	0.0210348	0.330263	0	0	10.781	41.6317	GRN;MDK;ALOX5;SIGLEC10
response to mitochondrial depolarisation (GO:0098780)	2022-04-05	0.0210348	0.330263	0	0	10.781	41.6317	BECN1;GPS2;AMBRA1;SQSTM1
spliceosomal conformational changes to generate catalytic conformation (GO:0000393)	2022-04-05	0.0210348	0.330263	0	0	10.781	41.6317	ISY1;PRPF18;PRPF19;SNRNP200
succinyl-CoA metabolic process (GO:0006104)	2022-04-05	0.0210348	0.330263	0	0	10.781	41.6317	SUCLA2;OGDH;DLST;SUCLG2
vesicle fusion with Golgi apparatus (GO:0048280)	2022-04-05	0.0210348	0.330263	0	0	10.781	41.6317	GOSR2;SEC22B;BET1;VTI1B
G1/S transition of mitotic cell cycle (GO:0000082)	32/85	0.0213767	0.334704	0	0	1.62995	6.26791	PCNA;CCNH;CUL3;CUL2;CUL1;ACVR1B;GSPT1;PPP6C;NPAT;CDC45;CCND1;ORC1;EIF4EBP1;RCC1;E2F3;FBXO5;POLE;CDK17;PLK3;PLK2;CDC6;CDC25A;HINFP;CUL4A;POLA1;CDK7;TFDP2;CCNE1;CDK4;BCAT1;CDK16;CUL4B
cellular response to epidermal growth factor stimulus (GO:0071364)	13/28	0.0218811	0.336986	0	0	2.33753	8.93435	MED1;STAT5B;PDPK1;PTPN11;IQGAP1;KNSTRN;EGFR;ZFP36L1;DUSP22;INPP5K;SNAI2;PDE8A;ZPR1
glycogen metabolic process (GO:0005977)	13/28	0.0218811	0.336986	0	0	2.33753	8.93435	GSK3B;GBE1;AGL;PRKAG2;PYGL;NR1D1;PER2;GYS1;UGP2;STBD1;NHLRC1;CALM1;PGM1
phagosome acidification (GO:0090383)	13/28	0.0218811	0.336986	0	0	2.33753	8.93435	ATP6V1A;ATP6V0E1;ATP6V1G2;RAB20;ATP6V1B2;ATP6V1H;RAB38;ATP6V0E2;ATP6V1E1;ATP6V0D1;ATP6V1D;ATP6V1C1;RAB7A
photoperiodism (GO:0009648)	13/28	0.0218811	0.336986	0	0	2.33753	8.93435	USP2;RBM4B;PML;PPP1CA;PER2;PER1;PER3;ID2;BHLHE40;CRY2;FBXL3;CLOCK;TP53
autophagy of peroxisome (GO:0030242)	2022-07-12	0.0221764	0.336986	0	0	3.77441	14.3757	RB1CC1;NBR1;PEX5;PIK3R4;PIK3C3;TRAPPC8;SQSTM1
homocysteine metabolic process (GO:0050667)	2022-07-12	0.0221764	0.336986	0	0	3.77441	14.3757	MPST;MTRR;TST;CBS;CTH;CBSL;BLMH
negative regulation of leukocyte apoptotic process (GO:2000107)	2022-07-12	0.0221764	0.336986	0	0	3.77441	14.3757	CXCL12;CCL21;SELENOS;AXL;IRF7;HCLS1;MERTK
nonribosomal peptide biosynthetic process (GO:0019184)	2022-07-12	0.0221764	0.336986	0	0	3.77441	14.3757	GCLC;CHAC2;HAGH;GCLM;GGT1;OPLAH;CNDP2
regulation of sister chromatid cohesion (GO:0007063)	2022-07-12	0.0221764	0.336986	0	0	3.77441	14.3757	FEN1;CDCA5;RAD21;CTNNB1;AXIN2;CTCF;WAPL
serine family amino acid biosynthetic process (GO:0009070)	2022-07-12	0.0221764	0.336986	0	0	3.77441	14.3757	MTHFD1;CBS;CTH;GGT1;SERINC3;SEPHS2;PSPH
tricarboxylic acid metabolic process (GO:0072350)	2022-07-12	0.0221764	0.336986	0	0	3.77441	14.3757	ACLY;IDH1;IREB2;ACO1;ACO2;ASS1;IDH3A
receptor-mediated endocytosis (GO:0006898)	50/143	0.0228355	0.345301	0	0	1.45226	5.48874	ITGB1;CXCL8;ITGAM;CD81;CLTC;ITGB2;HP;AP4E1;CLTA;HBB;AP2A1;AP1G1;MRC1;STAB1;CUBN;FCER1G;HBA1;HSPG2;DNM1;DNM3;CANX;MASP1;NLGN3;COLEC11;LRP1;FPR2;HPR;LRP6;HPX;CLN3;AP2S1;APOB;FCGR1A;WASF1;PDLIM7;SNCA;MSR1;CD163;MX2;MX1;M6PR;HIP1R;IGF2R;MARCO;SAA1;ACKR3;GRB2;HYOU1;CALR;PI4KB
negative regulation of neuron death (GO:1901215)	36/98	0.0228454	0.345301	0	0	1.56771	5.92438	GSK3B;GRN;GBA;AGAP2;HTRA2;NENF;NRBP2;CLN3;SIX4;GPNMB;MDK;NTF3;CCL2;PTK2B;VPS35;IKBKG;FBXO7;CD34;SNX6;SNCA;NTRK1;NTRK2;MEF2C;BDNF;TGFB3;LIG4;TRAF2;HLA-F;SOD2;BTBD10;MAG;PINK1;TYRO3;ATP13A2;CD200;EIF4G1
negative regulation of axon extension (GO:0030517)	14/31	0.0231005	0.347304	0	0	2.22129	8.36959	SEMA5A;SEMA5B;CDKL3;SEMA4A;PTPRS;SEMA6A;SEMA3C;SEMA3D;SEMA6D;SEMA3B;RNF6;SEMA4F;SEMA3F;MAG
positive regulation of leukocyte cell-cell adhesion (GO:1903039)	14/31	0.0231005	0.347304	0	0	2.22129	8.36959	NFAT5;ITGB2;THY1;RELA;SIRPB1;IRAK1;MDK;HLA-DPB1;CCL2;SIRPA;PRKCQ;CD47;CCR2;HLA-DPA1
ubiquitin-dependent ERAD pathway (GO:0030433)	28/73	0.0232741	0.348988	0	0	1.67943	6.31537	VCP;FAF2;SEL1L;DERL1;DERL2;FBXO44;USP19;BAG6;DNAJB2;OS9;TMEM129;UBQLN1;MAN1A1;UBQLN2;AMFR;FBXO17;EDEM2;DNAJB12;ERLIN1;UBE4A;UBE4B;TMUB2;NPLOC4;SELENOS;JKAMP;TRIM13;MAN1B1;RNF185
protein localization to chromosome (GO:0034502)	15/34	0.0240235	0.358918	0	0	2.12953	7.94043	XRCC4;MCM8;XRCC5;TINF2;RPA1;CTCF;ESR1;TERF2;IFFO1;WAPL;MRNIP;RAD21;TPP1;CHMP7;ATR
cellular modified amino acid biosynthetic process (GO:0042398)	2022-10-20	0.0241896	0.358918	0	0	2.69658	10.0362	GAMT;GATM;GCLC;PTDSS1;CHAC2;HAGH;OPLAH;GCLM;GGT1;CNDP2
cellular response to misfolded protein (GO:0071218)	2022-10-20	0.0241896	0.358918	0	0	2.69658	10.0362	POMT2;BAG6;ATXN3;VCP;TOR1A;CUL3;DERL1;DNAJB12;RNF185;UGGT1
negative regulation of axon extension involved in axon guidance (GO:0048843)	2022-10-20	0.0241896	0.358918	0	0	2.69658	10.0362	SEMA5A;SEMA4A;SEMA5B;SEMA6A;SEMA3C;SEMA3D;SEMA6D;SEMA3B;SEMA4F;SEMA3F
phospholipid biosynthetic process (GO:0008654)	16/37	0.0246972	0.365493	0	0	2.05527	7.60667	DPAGT1;FDPS;SAMD8;PCYT2;AGK;SPHK2;MBOAT1;FITM2;DOLK;HDHD5;AGPAT3;DHDDS;CLN3;GNPAT;GPAM;CPNE1
regulation of tumor necrosis factor-mediated signaling pathway (GO:0010803)	23/58	0.0251347	0.369473	0	0	1.77326	6.53182	CHUK;SPPL2B;SPPL2A;ADIPOQ;LAPTM5;GPS2;SPATA2;TRAF2;TRAIP;MADD;CASP1;CPNE1;TAX1BP1;RIPK1;IKBKG;CARD16;FADD;CCDC3;RFFL;UBE2K;HSPA1B;BIRC3;HSPA1A
bone development (GO:0060348)	17/40	0.0251617	0.369473	0	0	1.99393	7.3425	PTGER4;LRRC17;LRP5;STC1;LRP6;SKI;SFRP4;CYP26B1;GJA1;BGLAP;SH3PXD2B;DYM;PLS3;TP53;FGFR2;MBTPS2;TGM2
fatty acid derivative biosynthetic process (GO:1901570)	17/40	0.0251617	0.369473	0	0	1.99393	7.3425	SLC25A1;GGT5;GCDH;ACSS3;HSD17B8;AACS;ACACA;ACAT1;ACLY;BDH1;SCD;ALOX5;FASN;ALOX5AP;GGT1;HMGCLL1;SLC27A5
positive regulation of cellular metabolic process (GO:0031325)	38/105	0.0252275	0.369482	0	0	1.53135	5.63511	LIPT2;RAB1A;PID1;CXCL8;RAB1B;PDGFB;ECE1;GHITM;ACACA;CCNB1;NTF3;RAB29;RIPK1;SNCA;NSF;CBR1;PRELID1;GADD45A;IL10RB;DCXR;AKR1C1;NR1H2;ADIPOQ;AKR1C3;KLF4;RNF41;TGFBR2;NFKBIA;ACE2;ACLY;SFRP4;AHI1;FASN;GRB2;PPARG;PPARA;TP53;EIF4G1
signal transduction in response to DNA damage (GO:0042770)	21/52	0.0255352	0.37133	0	0	1.8278	6.70382	PAXIP1;USP10;GADD45A;DONSON;CDC5L;PRPF19;NDRG1;BATF;HINFP;CASP9;TIPRL;GRB2;MDM4;RAD1;NBN;CEP63;CLSPN;CLOCK;TP53;ATR;RAD9A
positive regulation of nucleocytoplasmic transport (GO:0046824)	19/46	0.0255946	0.37133	0	0	1.89854	6.95886	GSK3B;TCF7L2;SMAD3;DHX9;NCBP2;PRKCD;PIK3R1;PSEN1;IPO5;MAVS;TRIM28;HYAL2;TPR;UBR5;HCLS1;ECT2;TP53;RAN;ZPR1
spliceosomal complex assembly (GO:0000245)	19/46	0.0255946	0.37133	0	0	1.89854	6.95886	SF3A1;YTHDC1;CELF2;DDX1;DDX23;CELF6;PRPF19;USP39;CRNKL1;SRPK1;SETX;PUF60;SNRPG;LUC7L;LUC7L3;SRSF5;SNRNP200;SRSF10;RBM5
RNA catabolic process (GO:0006401)	20/49	0.0256157	0.37133	0	0	1.86073	6.81872	FEN1;RNH1;PNPT1;YTHDF2;PABPC4;METTL3;RNASE6;RNASE2;SND1;ERN1;RIDA;RNASEH1;XRN2;PPP1R8;HNRNPD;SKIV2L;NUDT16;HSPA1B;HSPA1A;ZPR1
mitotic sister chromatid segregation (GO:0000070)	37/102	0.025988	0.375765	0	0	1.53686	5.60972	BECN1;DCTN2;CDCA5;CUL3;VPS4B;NCAPG2;VPS4A;PDS5A;SMC4;NCAPH;SMC2;CCNB1;DSN1;NIPBL;RAD21;POGZ;NUP62;RRS1;ANKRD53;PIBF1;CEP55;PDCD6IP;CSNK2A1;INO80;SMC1A;TUBG1;KNSTRN;RAB11A;REC8;EML4;SGO2;ZW10;NCAPD2;NCAPD3;CHMP7;KPNB1;RAN
positive regulation of cytokine production (GO:0001819)	107/335	0.0264574	0.381579	0	0	1.26935	4.61056	TBK1;DHX58;EP300;TRIM27;IL6R;SLC11A1;SERPINF2;ADIPOQ;HLA-A;DDIT3;PRKCQ;PRKD2;DHX9;PRKDC;EBI3;PHB;AGER;IRAK1;DHX36;G3BP1;S100A13;HMOX1;SLAMF6;RIPK1;TNFRSF14;FADD;ZBTB7B;PIBF1;SPTBN1;SIGLEC16;AFAP1L2;XRCC6;CADM1;FZD5;TSLP;XRCC5;ISG15;ALOX15B;NFKB2;LACC1;MAVS;HPSE;CD200;MYD88;FLT4;C1QTNF4;C1QTNF3;MDK;HYAL2;LBP;CD34;CCR2;HAVCR2;HLA-DPA1;FCER1G;BTN3A1;SPHK2;DDX58;NFAM1;TRAF2;TIRAP;IL17RA;TLR1;FGR;KAT2…
nucleotide-excision repair, DNA damage recognition (GO:0000715)	2022-11-23	0.0266995	0.384093	0	0	2.47198	8.95626	COPS4;CUL4A;DDB1;COPS3;COPS5;PARP1;CETN2;UBC;COPS7B;COPS7A;CUL4B
cellular response to UV (GO:0034644)	29/77	0.027361	0.392613	0	0	1.63067	5.86818	PCNA;KDM1A;CRIP1;CASP9;YY1;HYAL1;HYAL2;RUVBL2;SMPD1;POLD1;DHX36;EP300;N4BP1;PARP1;METTL3;PRKCD;EIF2AK4;INO80;EIF2S1;CDC25A;DDB1;MFAP4;ERCC4;CARD16;TP53;CERS1;PPID;ATR;CUL4B
modulation by host of viral genome replication (GO:0044827)	2022-08-15	0.0277803	0.392665	0	0	3.0813	11.0416	CCL8;IFI27;VAPA;ZBED1;NUCKS1;EIF2AK4;PHB;FBXL2
mRNA methylation (GO:0080009)	2022-08-15	0.0277803	0.392665	0	0	3.0813	11.0416	METTL14;TRMT10C;NSUN2;METTL3;TRMT6;ZC3H13;CBLL1;TRMT61B
positive regulation of chromosome organization (GO:2001252)	2022-08-15	0.0277803	0.392665	0	0	3.0813	11.0416	FEN1;RAD50;PPP1R10;RAD21;DHX36;LIG4;NBN;PML
positive regulation of response to cytokine stimulus (GO:0060760)	2022-08-15	0.0277803	0.392665	0	0	3.0813	11.0416	MAVS;TSLP;DDX58;DHX9;AXL;LRRC70;AGPAT2;TRIM44
regulation of sequestering of triglyceride (GO:0010889)	2022-08-15	0.0277803	0.392665	0	0	3.0813	11.0416	PLIN3;FITM2;PPARG;ABHD5;OSBPL11;PPARA;PLIN5;PNPLA2
tRNA 5'-end processing (GO:0099116)	2022-08-15	0.0277803	0.392665	0	0	3.0813	11.0416	SSB;TRMT10C;POP1;POP4;RPP40;RPP25;RPP25L;RPP38
cytoplasmic pattern recognition receptor signaling pathway in response to virus (GO:0039528)	2022-06-10	0.0290759	0.398073	0	0	4.04354	14.3054	RNF135;CLPB;IRF3;DDX58;IRF7;PHB
fatty acid beta-oxidation using acyl-CoA dehydrogenase (GO:0033539)	2022-06-10	0.0290759	0.398073	0	0	4.04354	14.3054	GCDH;ACADVL;ETFDH;ETFA;ACAD11;ACADS
formation of translation preinitiation complex (GO:0001731)	2022-06-10	0.0290759	0.398073	0	0	4.04354	14.3054	EIF2S3;EIF5;EIF4H;DHX29;EIF2S2;EIF4B
lipoprotein transport (GO:0042953)	2022-06-10	0.0290759	0.398073	0	0	4.04354	14.3054	UNC119B;LRP1;MIA3;PPARG;APOB;ZDHHC17
modulation by symbiont of host process (GO:0044003)	2022-06-10	0.0290759	0.398073	0	0	4.04354	14.3054	MRC1;UBC;PGK1;ENO1;B2M;TLR2
morphogenesis of an epithelial sheet (GO:0002011)	2022-06-10	0.0290759	0.398073	0	0	4.04354	14.3054	DLL4;NOTCH1;BMP7;ARHGAP12;LRP6;PHACTR4
negative regulation of inclusion body assembly (GO:0090084)	2022-06-10	0.0290759	0.398073	0	0	4.04354	14.3054	DNAJB2;DNAJB1;DNAJB6;HSPA2;HSPA1B;HSPA1A
primary miRNA processing (GO:0031053)	2022-06-10	0.0290759	0.398073	0	0	4.04354	14.3054	SMAD1;PUS10;SMAD3;HNRNPA2B1;METTL3;MRPL44
protein deneddylation (GO:0000338)	2022-06-10	0.0290759	0.398073	0	0	4.04354	14.3054	COPS4;COPS3;COPS5;TOR1A;COPS7B;COPS7A
protein insertion into ER membrane by stop-transfer membrane-anchor sequence (GO:0045050)	2022-06-10	0.0290759	0.398073	0	0	4.04354	14.3054	MMGT1;EMC1;EMC3;EMC6;EMC7;EMC8
regulation of attachment of spindle microtubules to kinetochore (GO:0051988)	2022-06-10	0.0290759	0.398073	0	0	4.04354	14.3054	CDC42;CCNB1;APC;RACGAP1;ECT2;KNSTRN
regulation of carbohydrate biosynthetic process (GO:0043255)	2022-06-10	0.0290759	0.398073	0	0	4.04354	14.3054	USP7;ZNF692;SELENOS;DGKQ;SIRT7;PDK2
regulation of hair cycle (GO:0042634)	2022-06-10	0.0290759	0.398073	0	0	4.04354	14.3054	PER1;NIPBL;HPSE;CLOCK;TSKU;ARNTL
interferon-gamma-mediated signaling pathway (GO:0060333)	26/68	0.0292375	0.39836	0	0	1.67059	5.90103	PTAFR;ICAM1;OASL;MT2A;TRIM26;FCGR1A;B2M;TRIM21;GBP1;HLA-DQA1;HLA-DPA1;JAK1;VCAM1;IFNGR1;PRKCD;HLA-B;HLA-A;HLA-F;PML;HCK;IRF3;OAS2;IRF1;IRF7;HLA-DPB1;HLA-DQB1
negative regulation of transforming growth factor beta receptor signaling pathway (GO:0030512)	26/68	0.0292375	0.39836	0	0	1.67059	5.90103	HTRA3;MTMR4;SPRED2;SPRED1;PEG10;UBC;PMEPA1;SKIL;ZBTB7A;BCL9L;SNX6;SMAD3;SMURF2;PDPK1;SLC2A10;IL17RD;ASPN;TGFBR2;SKI;PPM1A;EID2;CD109;STRAP;SPRY1;PPARA;HSPA1A
regulation of translation (GO:0006417)	60/178	0.0296356	0.402817	0	0	1.37369	4.8337	EIF4A2;CYFIP1;EIF4A3;GLE1;SYNCRIP;PAIP2B;METTL14;OGFOD1;EIF2A;NANOS1;TSFM;NCBP2;METTL3;PASK;NEMF;NCL;CSDE1;PRR16;GEMIN5;ETF1;EIF4E2;DHX9;PRKDC;SHMT2;DDX1;SHMT1;NOLC1;RBM4B;MTIF2;MALSU1;MRPL13;GIGYF2;GSPT1;ATXN2;RIDA;FXR2;LARP1;RNF139;TCOF1;DHX36;EIF4H;EIF4B;PAIP1;ZNF540;YTHDF1;YTHDF3;EIF2AK4;MTOR;EIF5;CNOT1;HNRNPD;CALR;VIM;CNOT8;EIF3C;EIF4G3;EIF3D;EIF4G2;EIF4G1;EIF3B
aggrephagy (GO:0035973)	13/29	0.030039	0.405383	0	0	2.19128	7.68102	DYNC1I2;DYNC1H1;HDAC6;DYNC1LI1;DYNC1LI2;WDR81;MAP1LC3C;UBC;UBQLN1;WDFY3;VIM;PCNT;SQSTM1
negative regulation of transferase activity (GO:0051348)	13/29	0.030039	0.405383	0	0	2.19128	7.68102	EIF4A2;GSK3B;GSK3A;IRS2;PRDX3;BAG5;ERCC4;INPP5K;FBXO5;PHPT1;TP53;CERS1;MEN1
regulation of gluconeogenesis (GO:0006111)	13/29	0.030039	0.405383	0	0	2.19128	7.68102	ZNF692;USP7;ADIPOQ;MST1;SIRT7;DDB1;C1QTNF3;SELENOS;C1QTNF12;DGKQ;PGP;EP300;PDK2
antigen processing and presentation of exogenous peptide antigen (GO:0002478)	37/103	0.0302357	0.406104	0	0	1.51347	5.29523	DCTN5;DYNC1I2;SEC23A;DCTN2;SAR1B;DCTN1;DCTN4;CLTC;CLTA;AP2A1;ACTR1A;HLA-DMA;KIF3B;RACGAP1;KIF3A;AP1G1;AP2S1;CTSD;HLA-DQA1;AP1M1;HLA-DPA1;DYNC1H1;LAG3;FCER1G;AP1B1;HLA-A;HLA-F;CLEC4A;DYNC1LI1;DYNC1LI2;KIF2A;CANX;CAPZA2;HLA-DPB1;SEC24C;HLA-DQB1;RAB7A
chromatin remodeling (GO:0006338)	37/103	0.0302357	0.406104	0	0	1.51347	5.29523	SMARCD1;KDM5C;HDAC2;SMARCD2;SRCAP;SATB1;CHD8;CHD4;NUDT5;PAK1;CHRAC1;RUVBL2;BAHD1;RUVBL1;GATAD1;JARID2;MTA2;ZBTB7A;KDM6A;KDM6B;KDM4A;PBRM1;ACTL6A;SMARCA5;INO80;ACTR8;ARID1A;BAZ1B;ESR1;ARID1B;HCFC1;SMARCA4;TADA2B;TAF6L;KAT2A;POLE3;TOP1
negative regulation of nucleic acid-templated transcription (GO:1903507)	144/464	0.0306665	0.409453	0	0	1.21784	4.24368	EIF4A2;SPI1;KDM1A;NAB1;PRDM5;LOXL3;EHMT1;ENO1;IKZF1;NR3C1;ELK3;LOXL2;DACH1;KAT5;TRIM28;DPF2;CAPN3;SOX7;MEN1;FBXW11;ZNF281;ZBTB38;ADIPOQ;SOX13;ARID5A;DKK3;EID2;NIF3L1;SFRP2;BRMS1;DDIT3;TIMELESS;CLOCK;TP53;NOTCH1;SHC1;PDGFB;PHB;PRDM11;ZNF24;FOXO1;GLIS2;HMBOX1;ATXN1;ZNF706;NACC2;NACC1;INPP5K;ZBTB7A;SNX6;HEXIM1;ZNF540;JUN;XRCC6;SMAD4;CBX5;MTERF3;ZBTB14;CBX4;SMURF2;XRCC5;ZBTB16;NONO;NR1D1;PA2G4;BMP7;S…
sphingolipid metabolic process (GO:0006665)	41/116	0.030715	0.409453	0	0	1.47602	5.14099	HACD1;SAMD8;CERK;PDXDC1;PPM1L;GBA;HACD3;GBA2;HACD2;HACD4;SMPD3;SGPL1;SPTLC1;SPTLC2;SPTLC3;SMPD1;ORMDL2;NEU1;CTSA;B3GALNT1;ELOVL1;CERS5;CERS6;SPHK2;AGK;TEX2;SUMF2;ALDH3A2;VAPA;GLB1;VAPB;PRKD2;SERINC1;PRKD1;ESYT1;ST6GALNAC3;PLPP1;CERS1;NSMAF;CERS2;ST6GALNAC6
nuclear export (GO:0051168)	31/84	0.0308606	0.409453	0	0	1.57872	5.49124	WASHC4;POM121;CSE1L;EIF4A3;PHAX;CASC3;U2AF1L4;ATXN1;XPO6;NUP62;TPR;CHP1;CCHCR1;RAE1;NUP214;DESI1;NUP155;NCBP2;STRADA;THOC1;THOC5;CDC40;SRRM1;LSG1;NEMF;SRSF2;SRSF3;SRSF5;CALR;SLU7;RAN
negative regulation of chemotaxis (GO:0050922)	14/32	0.0310629	0.409453	0	0	2.09774	7.28281	ROBO2;SEMA5A;SEMA5B;SEMA4A;NOTCH1;SEMA6A;SEMA3C;SEMA3D;SEMA6D;SEMA3B;SEMA4F;SEMA3F;CORO1B;SLIT2
negative regulation of intracellular steroid hormone receptor signaling pathway (GO:0033144)	14/32	0.0310629	0.409453	0	0	2.09774	7.28281	VPS18;PHB;PIAS2;ARNTL;SMARCA4;PER1;NCOR1;CNOT1;CNOT2;CRY2;VPS11;CALR;ZBTB7A;CLOCK
positive regulation of lamellipodium organization (GO:1902745)	14/32	0.0310629	0.409453	0	0	2.09774	7.28281	ACTR3;CYFIP1;NCKAP1;ACTR2;AKIRIN1;MSTN;PIK3R1;CORO1B;CDC42;ABI2;PIK3CA;FSCN1;ARHGEF7;WASF2
protein K63-linked deubiquitination (GO:0070536)	14/32	0.0310629	0.409453	0	0	2.09774	7.28281	USP8;USP7;ZRANB1;USP27X;PSMD14;SHMT2;USP33;OTUD7B;SPATA2;BRCC3;ATXN3;STAMBPL1;UIMC1;STAMBP
regulation of transcription involved in G1/S transition of mitotic cell cycle (GO:0000083)	14/32	0.0310629	0.409453	0	0	2.09774	7.28281	CDK17;PCNA;CDC6;HINFP;NPAT;POLA1;CDC45;ORC1;TFDP2;CCNE1;ID2;FBXO5;CDK16;ZPR1
regulation of mitotic spindle organization (GO:0060236)	15/35	0.0317596	0.414657	0	0	2.02292	6.97817	DYNC1H1;BORA;PDCD6IP;DCTN1;VPS4B;CLTC;GNAI1;NUP62;TPR;ANKRD53;DRG1;TACC3;RAE1;HSPA1B;HSPA1A
endothelial cell proliferation (GO:0001935)	2022-09-18	0.0320377	0.414657	0	0	2.69626	9.27742	ACVRL1;SEMA5A;ERN1;ANGPT4;HMOX1;NRARP;CD34;LOXL2;THAP1
mitochondrial fission (GO:0000266)	2022-09-18	0.0320377	0.414657	0	0	2.69626	9.27742	DNM3;MTFP1;OPA1;MX2;MX1;MUL1;MIEF1;DNM1;SLC25A46
mitochondrial fusion (GO:0008053)	2022-09-18	0.0320377	0.414657	0	0	2.69626	9.27742	AFG3L2;STOML2;MIGA2;CHCHD3;OPA1;MFN2;MIEF1;SPG7;THG1L
regulation of cartilage development (GO:0061035)	2022-09-18	0.0320377	0.414657	0	0	2.69626	9.27742	KAT2A;BMP1;WNT11;MDK;ZBTB16;MBOAT2;SCX;PTHLH;SOX5
regulation of fatty acid metabolic process (GO:0019217)	2022-09-18	0.0320377	0.414657	0	0	2.69626	9.27742	PANK2;NCOR1;ADIPOQ;PDK4;PRKAG2;PPARG;ADIPOR1;PPARA;ADIPOR2
iron ion transport (GO:0006826)	20/50	0.0320933	0.414657	0	0	1.79858	6.18551	ATP6V1A;STEAP3;ATP6V0E1;ATP6V1G2;ATP6AP1;ABCB7;TTYH1;SLC11A1;CLTC;IREB2;MCOLN1;HEPH;FTH1;ATP6V1B2;ATP6V1H;ATP6V1E1;ATP6V0D1;ATP6V0E2;ATP6V1D;ATP6V1C1
DNA replication initiation (GO:0006270)	16/38	0.0321893	0.414657	0	0	1.96171	6.74067	MCM7;MCM8;PRIM1;RPA1;MCM10;CDC6;LRWD1;POLA1;CDC45;ORC1;POLE3;MCM3;MCM4;MCM5;TOPBP1;POLE
histone exchange (GO:0043486)	16/38	0.0321893	0.414657	0	0	1.96171	6.74067	CENPT;SRCAP;ACTR6;SMARCA5;SPTY2D1;CENPC;MIS18BP1;CENPI;RUVBL1;ANP32E;CENPL;CENPN;RBBP7;CENPP;ITGB3BP;CENPS
mRNA destabilization (GO:0061157)	16/38	0.0321893	0.414657	0	0	1.96171	6.74067	YTHDF1;YTHDF2;YTHDF3;ROCK2;METTL3;PUM1;GIGYF2;ZFP36L1;MOV10;METTL14;RIDA;CNOT1;PDE12;KHSRP;DHX36;POLR2D
regulation of interleukin-6 production (GO:0032675)	39/110	0.0327924	0.421468	0	0	1.48298	5.06816	DHX9;C5AR2;GBA;LILRA2;AGER;CX3CL1;LILRA5;C1QTNF4;C1QTNF3;HYAL2;SIRPA;LBP;IL6R;SIGLEC16;IL33;AFAP1L2;TSLP;NOS2;DDX58;SPHK2;STAT3;HLA-B;PTPN11;SCIMP;TIRAP;IL17RA;TLR1;MAVS;SELENOS;LEP;TLR8;BPI;CD47;RAB7B;IL17D;CD200;MYD88;TLR3;TLR2
regulation of signal transduction by p53 class mediator (GO:1901796)	53/156	0.0337997	0.432937	0	0	1.38976	4.70754	DYRK2;TP53RK;PRKAG1;EHMT1;PRKAG2;CHD4;KAT5;EP300;NBN;TOPBP1;PRMT5;SUPT16H;USP7;CSNK2A1;PDPK1;RMI1;USP2;PRKAB1;SGK1;TP53;BLM;HDAC2;PRKAA1;RNF34;MEAF6;MAPKAP1;AURKA;NUAK1;RRS1;RBBP8;RBBP7;BRD7;MTA2;RFFL;BARD1;HEXIM1;PLK3;BRPF1;RPA1;SSRP1;MTOR;PML;HIPK2;RAD50;TTC5;JMY;CCNG1;MDM4;RAD1;TAF6;TAF2;ATR;RAD9A
defense response to virus (GO:0051607)	46/133	0.0338376	0.432937	0	0	1.42775	4.83464	FCN3;SETD2;TRIM52;CLPB;PHB;IFIT1;SAMHD1;IFI44L;IFIT3;RELA;IFIT2;OASL;AKAP1;RNF135;EXOSC4;G3BP1;FADD;SKP2;MICA;RSAD2;DDX58;MX2;MX1;RNASE6;ISG15;RNASE2;RNASE1;CXCL10;MOV10;MAVS;IFI27;IRF3;PDE12;OAS2;NDUFAF4;IRF1;TTC4;IRF7;TLR8;SERINC3;ZMYND11;MAP3K14;MYD88;TLR3;TLR2;TRIM56
protein transport (GO:0015031)	116/369	0.0340057	0.434109	0	0	1.24008	4.193	VPS29;STEAP3;RAB3A;SYS1;TMEM167A;RAB3D;GOLGA4;HERC2;VPS35;ATP6V1E1;WLS;NSF;ARL11;TANGO6;ATP6V0E1;ATP6V1G2;COG7;ARRDC1;TANGO2;VPS33A;ARRDC3;STX7;GOLPH3L;ANK3;SCAMP3;SCAMP2;RUFY1;ADPRH;TXNIP;TBC1D25;RAB38;ATP6V0D1;ATP6V1A;UNC119B;COPB2;COPA;TBC1D9B;RAB5C;SAR1B;STXBP2;SEL1L;VPS26A;VPS26B;KIF3B;SCFD2;KIF3A;TBC1D13;ATP6V1H;TBC1D14;APOB;ATP6V1D;ATP6V1C1;SPTBN1;GPIHBP1;SNX6;TBC1D16;ABCA1;CTSA;RABGAP1L;R…
mitochondrial calcium ion transmembrane transport (GO:0006851)	2022-10-21	0.0352009	0.446351	0	0	2.45127	8.20361	LETM1;AFG3L2;STOML2;PMPCB;MICU3;PMPCA;PHB;SPG7;MAIP1;MCU
protein localization to chromatin (GO:0071168)	2022-10-21	0.0352009	0.446351	0	0	2.45127	8.20361	NIPBL;MRNIP;MCM8;RAD21;RUVBL2;LRWD1;SGF29;ESR1;CHMP7;WAPL
regulation of transcription by RNA polymerase III (GO:0006359)	2022-10-21	0.0352009	0.446351	0	0	2.45127	8.20361	RPTOR;CEBPA;BRF2;ICE1;POLR3C;CHD8;NAB2;DHX36;ZNF76;MTOR
transmembrane receptor protein tyrosine kinase signaling pathway (GO:0007169)	126/404	0.0355021	0.449166	0	0	1.22603	4.09268	CYFIP1;NCKAP1;IRS1;ITSN1;SLA;IRS2;PLAT;FGF1;FGFRL1;TIAL1;ZFYVE27;FGF9;PDK4;ATP6V1E1;EPHB4;PDK2;ANKS1B;EPHB3;EPHA4;ATP6V0E1;ATP6V1G2;CYBB;GTF2F1;MAPKAPK3;KIF16B;ANOS1;TYRO3;ELMO1;PRKD2;PRKD1;ATP6V0D1;NGEF;EPHA3;ATP6V1A;SHC1;SH2D2A;PDGFB;PSEN2;FOXO4;PIK3R1;PSEN1;GIGYF2;FOXO1;EFNB1;NCSTN;ATP6V1H;ATP6V1D;ATP6V1C1;BDNF;RARRES2;IGF2;ARPC4;PILRB;COL1A1;SETX;EFNA1;AHI1;ARPC3;HNRNPF;GRB2;FGFR2;RET;NRP1;GS…
positive regulation of cell death (GO:0010942)	25/66	0.0359821	0.450646	0	0	1.64532	5.47026	GSK3B;C1QA;ITGAM;LRP1;FAF1;ITGB2;HP;HBB;HPR;PHB;ZNF746;RIPK1;PRODH;HTATIP2;MAP3K5;SNCA;NTRK1;AKR1C3;AXIN2;FOS;HBA1;EIF2S1;APC;TRIM13;EIF4G1
regulation of protein localization (GO:0032880)	25/66	0.0359821	0.450646	0	0	1.64532	5.47026	KDM1A;VPS4A;TESK1;ZDHHC7;DNAJB6;TPR;DZIP1L;STX6;TRIM27;CEP290;CTSD;TRIM21;USP8;RABGAP1L;BORA;PARP1;FBXW7;CSNK1E;TMEM231;AFDN;RSL1D1;KIAA0586;PLEKHM2;WDPCP;SLC26A4
negative regulation of defense response (GO:0031348)	31/85	0.0363051	0.450646	0	0	1.54938	5.13744	PTGER4;TNFAIP6;GBA;GPS2;FPR2;C1QTNF3;MAPK7;C1QBP;ALOX5;DHX58;PCBP2;SIRPA;VPS35;ENPP3;TNFAIP8L2;TRIM21;RNF26;ADIPOQ;PRKCD;MUL1;TRAFD1;NR1D1;KLF4;PPM1B;FNDC4;SELENOS;LPCAT3;TYRO3;SAA1;PPARG;PPARA
organonitrogen compound catabolic process (GO:1901565)	24/63	0.0368048	0.450646	0	0	1.66043	5.48295	MPST;LRSAM1;ENPEP;ACE;PDXDC1;CPQ;PNPLA8;IDE;NPL;ADO;CLPX;MTOR;BCKDK;NPEPPS;RIDA;SGPL1;ADAMTS13;GNPDA1;TST;ANPEP;AMDHD2;CTH;CAPN3;TPP1
cellular response to interleukin-15 (GO:0071350)	2022-07-13	0.0369835	0.450646	0	0	3.14512	10.3704	STAT5A;IL15RA;STAT5B;SHC1;STAT3;GRB2;JAK1
glucan biosynthetic process (GO:0009250)	2022-07-13	0.0369835	0.450646	0	0	3.14512	10.3704	PER2;GYS1;UGP2;GBE1;NHLRC1;NR1D1;PGM1
glycogen biosynthetic process (GO:0005978)	2022-07-13	0.0369835	0.450646	0	0	3.14512	10.3704	PER2;GYS1;UGP2;GBE1;NHLRC1;NR1D1;PGM1
interleukin-15-mediated signaling pathway (GO:0035723)	2022-07-13	0.0369835	0.450646	0	0	3.14512	10.3704	STAT5A;IL15RA;STAT5B;SHC1;STAT3;GRB2;JAK1
positive regulation of purine nucleotide biosynthetic process (GO:1900373)	2022-07-13	0.0369835	0.450646	0	0	3.14512	10.3704	VCP;PINK1;PID1;NOS2;TMSB4X;ENO1;PPARA
regulation of autophagosome maturation (GO:1901096)	2022-07-13	0.0369835	0.450646	0	0	3.14512	10.3704	UVRAG;CLN3;FYCO1;CALCOCO2;PHF23;TBC1D25;SMCR8
ribosomal subunit export from nucleus (GO:0000054)	2022-07-13	0.0369835	0.450646	0	0	3.14512	10.3704	LTV1;LSG1;RRS1;NUP88;SDAD1;NOP9;RAN
spliceosomal tri-snRNP complex assembly (GO:0000244)	2022-07-13	0.0369835	0.450646	0	0	3.14512	10.3704	PRPF3;DDX20;CD2BP2;PRPF19;PRPF8;SRSF10;AAR2
tRNA 5'-leader removal (GO:0001682)	2022-07-13	0.0369835	0.450646	0	0	3.14512	10.3704	SSB;POP1;POP4;RPP40;RPP25;RPP25L;RPP38
axon extension (GO:0048675)	2022-11-24	0.0374978	0.450646	0	0	2.28167	7.49181	NLGN3;SEMA5A;CYFIP1;NRP1;SEMA5B;SLC9A6;USP9X;SLIT1;SLIT3;SEMA3F;SLIT2
porphyrin-containing compound biosynthetic process (GO:0006779)	2022-11-24	0.0374978	0.450646	0	0	2.28167	7.49181	SLC25A38;ALAS1;SUCLA2;ABCB6;FECH;RSAD1;HMBS;FLVCR1;PPOX;COX10;NFE2L1
positive regulation of viral life cycle (GO:1903902)	2022-11-24	0.0374978	0.450646	0	0	2.28167	7.49181	DDB1;TSG101;LGALS1;AXL;VPS4A;KPNA6;TYRO3;P4HB;KPNA2;CLEC4G;TRIM11
regulation of axon extension involved in axon guidance (GO:0048841)	2022-11-24	0.0374978	0.450646	0	0	2.28167	7.49181	SEMA5A;NRP1;SEMA4A;SEMA5B;SEMA6A;SEMA3C;SEMA3D;SEMA6D;SEMA3B;SEMA4F;SEMA3F
response to gamma radiation (GO:0010332)	2022-11-24	0.0374978	0.450646	0	0	2.28167	7.49181	PRKAA1;XRCC6;KDM1A;XRCC5;HSF1;TRIM13;LIG4;TP53;ATR;MEN1;TSPYL5
sulfur amino acid metabolic process (GO:0000096)	2022-11-24	0.0374978	0.450646	0	0	2.28167	7.49181	MPST;GCLC;AHCY;MTRR;MTHFD1;TST;ADI1;CBS;CTH;ADO;CDO1
autophagosome-lysosome fusion (GO:0061909)	2022-05-08	0.0380839	0.450646	0	0	4.4923	14.6807	CLN3;PLEKHM1;ATP13A2;VPS39;ARL8B
axon extension involved in axon guidance (GO:0048846)	2022-05-08	0.0380839	0.450646	0	0	4.4923	14.6807	NRP1;SLIT1;SLIT3;SEMA3F;SLIT2
dynamin family protein polymerization involved in membrane fission (GO:0003373)	2022-05-08	0.0380839	0.450646	0	0	4.4923	14.6807	DNM3;OPA1;MX2;MX1;DNM1
dynamin family protein polymerization involved in mitochondrial fission (GO:0003374)	2022-05-08	0.0380839	0.450646	0	0	4.4923	14.6807	DNM3;OPA1;MX2;MX1;DNM1
ER overload response (GO:0006983)	2022-05-08	0.0380839	0.450646	0	0	4.4923	14.6807	GSK3B;SELENOS;DDIT3;TP53;TMCO1
establishment of protein localization to peroxisome (GO:0072663)	2022-05-08	0.0380839	0.450646	0	0	4.4923	14.6807	PEX16;PEX19;HACL1;PEX1;PEX12
macromolecule modification (GO:0043412)	2022-05-08	0.0380839	0.450646	0	0	4.4923	14.6807	ST6GAL1;PARP1;ST3GAL4;ST3GAL1;ST3GAL2
negative regulation by symbiont of host programmed cell death (GO:0052041)	2022-05-08	0.0380839	0.450646	0	0	4.4923	14.6807	SFPQ;RNF213;CTSG;TRIM27;RAB7A
negative regulation of glucose import (GO:0046325)	2022-05-08	0.0380839	0.450646	0	0	4.4923	14.6807	GSK3A;PID1;SELENOS;LEP;APPL2
neuron projection extension involved in neuron projection guidance (GO:1902284)	2022-05-08	0.0380839	0.450646	0	0	4.4923	14.6807	NRP1;SLIT1;SLIT3;SEMA3F;SLIT2
positive regulation of aspartic-type peptidase activity (GO:1905247)	2022-05-08	0.0380839	0.450646	0	0	4.4923	14.6807	EFNA1;EPHA4;GRN;ROCK2;AGER
synaptic vesicle budding (GO:0070142)	2022-05-08	0.0380839	0.450646	0	0	4.4923	14.6807	DNM3;MX2;MX1;AP3D1;DNM1
recombinational repair (GO:0000725)	29/79	0.0384982	0.454468	0	0	1.56522	5.09816	FEN1;BLM;PSMD14;MCM8;NUCKS1;SAMHD1;YY1;RECQL4;ZFYVE26;SLX4;RBBP8;NBN;AP5S1;POLQ;HELQ;PARP1;RMI1;XRCC3;RECQL;RPA1;INO80;SPIDR;PALB2;RAD51B;SFPQ;RAD50;RAD51;ERCC4;RFWD3
mRNA metabolic process (GO:0016071)	34/95	0.0385673	0.454468	0	0	1.50443	4.89745	SF3B4;RNH1;CSTF3;SUPT4H1;USP39;PRPF8;TBRG4;RIDA;LSM11;PCBP3;HSF1;PCBP2;NUDT16;SF3A1;PNPT1;SSB;YTHDF2;NCBP2;CPSF3;NONO;METTL3;HIPK3;ERN1;SFPQ;PRPF18;SON;PRPF3;HNRNPA2B1;SNRPG;SRSF2;SRSF5;TP53;HSPA1B;HSPA1A
entrainment of circadian clock by photoperiod (GO:0043153)	2022-12-27	0.0391128	0.45994	0	0	2.15732	6.99254	PER2;PER1;PER3;ID2;USP2;BHLHE40;CRY2;RBM4B;FBXL3;TP53;PML;PPP1CA
positive regulation of interleukin-6 production (GO:0032755)	28/76	0.0396193	0.464932	0	0	1.57414	5.08203	DHX9;LILRA2;AGER;LILRA5;C1QTNF4;HYAL2;LBP;IL6R;IL33;SIGLEC16;NOS2;TSLP;DDX58;SPHK2;STAT3;PTPN11;SCIMP;TIRAP;IL17RA;TLR1;MAVS;LEP;TLR8;RAB7B;IL17D;TLR3;MYD88;TLR2
DNA duplex unwinding (GO:0032508)	20/51	0.0397157	0.465101	0	0	1.74044	5.61468	BLM;MCM7;PARP1;DHX9;CETN2;DDX1;TWNK;RECQL;RPA1;GTF2H1;DDB1;RECQL4;CUL4A;RAD50;RAD51;UBC;MCM4;NBN;SSBP1;CUL4B
mRNA splice site selection (GO:0006376)	13/30	0.0401911	0.468731	0	0	2.06224	6.62827	ISY1;SF3A1;SFSWAP;YTHDC1;CELF2;CELF6;SETX;PUF60;LUC7L;LUC7L3;SRSF5;SRSF10;SLU7
regulation of type I interferon-mediated signaling pathway (GO:0060338)	13/30	0.0401911	0.468731	0	0	2.06224	6.62827	YTHDF2;YTHDF3;METTL3;MUL1;ISG15;PTPN11;SAMHD1;USP18;MAVS;CDC37;FADD;TTLL12;UBE2K
nucleotide-excision repair (GO:0006289)	37/105	0.0403184	0.46925	0	0	1.46875	4.71609	ISY1;PCNA;CCNH;CETN2;COPS7B;COPS7A;PRPF19;POLB;ATXN3;SLX4;POLR2B;POLD1;POLR2C;UBC;POLR2D;EP300;POLR2F;POLE;RNF111;HMGN1;AQR;USP7;PARP1;RPA1;LIG4;RAD23A;GTF2H1;COPS4;DDB1;CUL4A;COPS3;POLA1;CDK7;COPS5;ERCC4;TP53;CUL4B
regulation of DNA repair (GO:0006282)	18/45	0.0407372	0.471986	0	0	1.79828	5.75561	TIGAR;PARG;PCNA;DHX9;CEBPG;WRNIP1;BRCC3;AXIN2;SIRT7;EGFR;NPAS2;PML;CDK9;TRIM28;UBR5;UIMC1;USP1;TRIP12
lytic vacuole organization (GO:0080171)	14/33	0.0408461	0.471986	0	0	1.9872	6.35494	ABCA1;MBTPS1;VPS18;GRN;GBA;HPS1;HPS4;MTOR;CLN3;GNPTAB;HOOK1;ACP2;TPP1;LAMTOR1
positive regulation of telomere maintenance via telomerase (GO:0032212)	14/33	0.0408461	0.471986	0	0	1.9872	6.35494	CCT3;CCT2;XRCC5;MAPK15;CCT6A;HMBOX1;TCP1;CTNNB1;PRKCQ;CCT8;CCT7;CCT5;CCT4;ATR
ATP-dependent chromatin remodeling (GO:0043044)	17/42	0.0410624	0.471986	0	0	1.83416	5.85586	HDAC2;SMARCD2;PBRM1;SRCAP;ACTR6;CHD8;ACTL6A;SMARCA5;CHD4;ACTR8;INO80;SPTY2D1;ARID1A;ARID1B;SMARCA4;ANP32E;MTA2
cellular response to heat (GO:0034605)	15/36	0.0411658	0.471986	0	0	1.92646	6.14567	VCP;CLPB;HTRA2;FGF1;ATXN3;ANO1;DHX36;HSF1;POLR2D;TPR;HMOX1;RBBP7;SLU7;HSPA1B;HSPA1A
positive regulation of cytokine-mediated signaling pathway (GO:0001961)	15/36	0.0411658	0.471986	0	0	1.92646	6.14567	TSLP;LAPTM5;PARP14;AGPAT2;C1QTNF4;MAVS;AXL;CASP1;CPNE1;RIPK1;FADD;UBE2K;TRIM44;HSPA1B;HSPA1A
DNA integrity checkpoint signaling (GO:0031570)	16/39	0.0412197	0.471986	0	0	1.87629	5.98318	DONSON;CDC5L;SETMAR;CDC6;PRPF19;HINFP;CDC45;TIPRL;TIMELESS;RAD1;CLSPN;NBN;CEP63;CLOCK;ATR;RAD9A
organophosphate biosynthetic process (GO:0090407)	16/39	0.0412197	0.471986	0	0	1.87629	5.98318	G6PD;MOCS3;PCYT2;MBOAT1;FITM2;AGPAT3;GPHN;GNPAT;GPAM;PPIP5K2;PNPO;IP6K1;TKT;MOCS1;IP6K3;IP6K2
positive regulation of transferase activity (GO:0051347)	50/148	0.0421976	0.47639	0	0	1.37769	4.36094	RET;GSK3A;FLT3;DSCC1;FLT4;DBI;BMI1;CHTF18;UBE2L3;EPM2AIP1;DSTYK;NBN;EPHB4;EPHB3;EPHA4;CCT2;FBXW7;ADIPOQ;ARRDC3;ZNF16;TCP1;TYRO3;PRKCQ;EPHA3;VAC14;PCNA;DCUN1D1;EGFR;HMBOX1;CHTF8;PABPN1;ZNF622;DRD4;CCT4;NTRK1;NTRK2;XRCC5;IGF2;KLF4;MERTK;MAPK15;PINK1;RAD50;AXL;HNRNPA2B1;HNRNPD;CTNNB1;SERINC1;CD200;FGFR2
regulation of mitotic cell cycle (GO:0007346)	59/178	0.0424052	0.47639	0	0	1.3391	4.2322	BTG3;TTC28;CDC20;PSMD8;PSMD9;PSMD6;PSMD7;PSMD4;PSMD5;CDC26;PSMD2;PSMD3;PSMD1;RCC1;FBXO5;TMEM8B;PRMT5;BORA;USP2;RNF40;THAP1;DDB1;PSMA5;PSMA6;PSMA3;PSMA4;PSMA1;PSME3;PSME4;PSME1;TTLL12;ANAPC1;PSMD12;PSMD11;PSMD14;CUL1;IQGAP1;PSMA7;PSMB6;CCNB1;FZR1;PSMB5;PSMB2;HSF1;EIF4EBP1;PSMF1;RNF20;AFAP1L2;SMAD3;USP22;CDK11B;CDK9;PSMC5;PSMC3;PSMC4;PSMC1;PSMC2;TRIM35;NEK11
glucose homeostasis (GO:0042593)	31/86	0.0424445	0.47639	0	0	1.52111	4.80602	CEBPA;CRTC2;PRKAA1;IRS1;NUCKS1;PYGL;PIK3R1;ADIPOR1;ADIPOR2;FOXO1;HK3;CYB5R4;ALOX5;LEPR;PDK4;INPP5K;LRRC8D;LRRC8A;APPL2;PDK2;TCF7L2;MBD5;KCNB1;ADIPOQ;RPS6;STAT3;NR1D1;CRY2;PPARG;SELENOT;MCU
cellular protein-containing complex assembly (GO:0034622)	56/168	0.0424798	0.47639	0	0	1.35035	4.26537	HIP1;CLTC;SRP54;CLTA;CHCHD4;PSMD4;AIFM1;POGZ;LONP1;NCK2;NDC1;CCT2;MKKS;GPX4;DNAAF2;DNAJB12;TRAF2;NUP93;EID2;SHQ1;BBS12;TCP1;NUP98;VAMP2;CCDC40;NUP205;TBCEL;PSMD11;DHX9;HIGD1A;DNAJC28;CENPC;SAMM50;TPR;HSF1;AP2S1;EIF4H;EIF4B;SNCA;CENPT;SMAD1;UVRAG;SMAD4;SMAD3;HSPA4;MID1IP1;ADRM1;HIP1R;TBCC;PDE4DIP;PILRB;ANLN;PSMG3;TCF4;NDUFAF1;HSPA1A
histone H2A acetylation (GO:0043968)	2022-08-16	0.0426271	0.47639	0	0	2.69595	8.50644	MEAF6;SPHK2;TRRAP;MORF4L2;RUVBL2;ACTL6A;RUVBL1;EP400
mitotic sister chromatid cohesion (GO:0007064)	2022-08-16	0.0426271	0.47639	0	0	2.69595	8.50644	NIPBL;CDCA5;DSCC1;RAD21;POGZ;PDS5A;SMC1A;REC8
negative regulation of type I interferon-mediated signaling pathway (GO:0060339)	2022-08-16	0.0426271	0.47639	0	0	2.69595	8.50644	YTHDF2;YTHDF3;METTL3;MUL1;ISG15;TTLL12;SAMHD1;USP18
positive regulation of leukocyte adhesion to vascular endothelial cell (GO:1904996)	2022-08-16	0.0426271	0.47639	0	0	2.69595	8.50644	NFAT5;IRAK1;MDK;ALOX5;ITGB2;ST3GAL4;FUT4;RELA
protein localization to endoplasmic reticulum (GO:0070972)	2022-08-16	0.0426271	0.47639	0	0	2.69595	8.50644	BCAP31;PPP1R15A;GABARAPL2;SEC16B;VAPA;DDRGK1;ANK2;MIA3
regulation of ATP biosynthetic process (GO:2001169)	2022-08-16	0.0426271	0.47639	0	0	2.69595	8.50644	VCP;PINK1;PID1;PARP1;SPHK2;TMSB4X;ENO1;PPARA
regulation of cellular carbohydrate metabolic process (GO:0010675)	2022-08-16	0.0426271	0.47639	0	0	2.69595	8.50644	BCKDK;ADIPOQ;PDK4;GNB3;PDK3;MLYCD;ADIPOR1;PDK2
regulation of phosphate metabolic process (GO:0019220)	2022-08-16	0.0426271	0.47639	0	0	2.69595	8.50644	BARD1;IGBP1;TIGAR;MCM7;PGAM1;GNB3;PSEN1;SMG5
mRNA processing (GO:0006397)	95/300	0.0426969	0.47639	0	0	1.25261	3.95028	ISY1;DBR1;CCNH;EIF4A3;CASC3;PRPF19;USP39;EFTUD2;PNN;SYNCRIP;METTL14;RAVER1;CLP1;RAVER2;RBM5;RBM6;RBM17;AQR;IK;USP49;NCBP2;METTL3;THOC1;TFIP11;PLRG1;GTF2F1;THOC5;CRNKL1;CDC40;SRRM1;ERN1;SFPQ;PRPF18;HNRNPUL1;PRPF3;SNRPG;SRSF2;CD2BP2;GEMIN5;SRSF3;GEMIN6;SRSF5;SNRNP200;SLU7;SRSF8;SF3B4;SF3B3;DHX8;DHX9;YTHDC1;CSTF3;CSTF2;DDX23;SUPT4H1;CSTF2T;RBM4B;PRPF8;TBRG4;U2AF1L4;RBM15B;RNF113A;ZMAT2;PABPN1;PUF60;…
positive regulation of catabolic process (GO:0009896)	25/67	0.0430423	0.479189	0	0	1.60604	5.05191	GSK3B;GSK3A;VCP;IDE;FOXO1;NKD1;OAZ2;FZR1;STX5;DACT1;NSF;BARD1;EGLN2;CSNK2A1;SMURF2;PLK2;TNFSF12;HUWE1;SNF8;RNF41;DDB1;APC;SEC22B;TRIM32;RAB7A
protein-containing complex subunit organization (GO:0043933)	39/112	0.0431169	0.479189	0	0	1.44215	4.53388	NUP205;KMT2A;GPAA1;LAMC1;SPG7;TPR;REPS2;CAPN3;PTK2B;KNTC1;HES1;IKBKG;WASF1;KPNA3;TEAD1;MDN1;TEAD2;WASF3;NDC1;NUP133;NIFK;TRAF2;PML;TAPBP;AFG3L2;APC;DLG4;PARD3;ZW10;CAPZA2;GEMIN5;FAS;MDM4;NUP98;NDUFAF1;TP53;PPID;VAMP2;SHANK1
antigen receptor-mediated signaling pathway (GO:0050851)	61/185	0.043747	0.483991	0	0	1.3287	4.15795	PSMD8;PSMD9;PSMD6;PSMD7;PSMD4;PSMD5;PSMD2;PSMD3;PSMD1;CD38;IKBKG;HLA-DPA1;MEF2C;BTN3A1;CHUK;FBXW11;PDPK1;NFAM1;BTN3A3;HLA-A;PSMA5;PSMA6;PSMA3;PSMA4;PIK3CA;PSMA1;PSME3;PSME4;PSME1;PRKCQ;PRKD2;LCP2;HLA-DQB1;PSMD12;STOML2;PSMD11;PSMD14;CUL1;PIK3R1;THY1;PSMA7;RELA;PSMB6;PAK1;PSMB5;PSMB2;PSMF1;PAK3;PAK2;HLA-DQA1;BTN2A2;NFATC2;PSMC5;PSMC3;WNK1;PSMC4;PSMC1;PSMC2;HLA-DPB1;NFKBID;SPG21
positive regulation of plasma membrane bounded cell projection assembly (GO:0120034)	30/83	0.0438052	0.483991	0	0	1.52751	4.77807	CYFIP1;NCKAP1;NRP1;MSTN;HTT;PIK3R1;ARHGAP35;EPS8;CDC42;DOCK11;MIEN1;DPYSL3;WASF2;ACTR3;ACTR2;AKIRIN1;CCL21;TGFB3;P2RX7;ANLN;PIK3CA;ABI2;APC;CDC42EP5;CDC42EP4;CROCC;FSCN1;PLEKHM1;FAM98A;RHOQ
regulation of defense response (GO:0031347)	30/83	0.0438052	0.483991	0	0	1.52751	4.77807	GRN;SETD6;SPATA2;PTGS2;SAMHD1;USP18;RELA;RNF135;NLRP6;TMSB4X;ALOX5;DHX58;CASP1;GGT1;APPL2;N4BP1;CCR2;CMA1;TIRAP;FGR;ACE2;HCK;PSMA6;BST1;LACC1;BCL6;IRF1;PIK3AP1;MYD88;BIRC3
regulation of protein ubiquitination (GO:0031396)	38/109	0.0446423	0.488079	0	0	1.44468	4.49162	GSK3A;PAXIP1;UBXN1;CUL3;PHF23;MYCBP2;FAM107A;DCUN1D1;DERL1;UBE3A;PTTG1IP;PRICKLE1;UBE2L3;DNAJB2;BAG5;UBQLN1;CHP1;N4BP1;FANCI;FBXW7;PRMT3;HUWE1;LAPTM5;ISG15;SIRT7;SENP2;GTPBP4;PER2;PINK1;ADGRB1;TBC1D7;SPRTN;SQSTM1;HSPA1B;TSPYL5;BIRC3;CENPS;HSPA1A
iron ion homeostasis (GO:0055072)	23/61	0.0453236	0.488079	0	0	1.63293	5.05217	ATP6V1A;SMAD4;ATP6AP1;GLRX3;ABCB6;ABCB7;SLC11A1;IREB2;CUL1;CYB561A3;NUBP1;TMEM199;HEPH;FTH1;FLVCR1;LCN2;HMOX1;ACO1;ATP13A2;ATP6V0D1;FBXL5;B2M;HMOX2
regulation of endocytosis (GO:0030100)	23/61	0.0453236	0.488079	0	0	1.63293	5.05217	LRPAP1;LRSAM1;RAB4A;HIP1;RAB5C;RAB4B;LRP1;SNX12;STON1;HIP1R;STON2;ARFGAP1;RUFY1;OPHN1;SNX17;SMPD1;AP2S1;CDH13;PRKD1;CBLL1;EPHA3;CD22;SNCA
cellular iron ion homeostasis (GO:0006879)	22/58	0.046442	0.488079	0	0	1.64863	5.06055	ATP6V1A;SMAD4;ATP6AP1;GLRX3;ABCB6;ABCB7;SLC11A1;IREB2;CUL1;CYB561A3;NUBP1;TMEM199;HEPH;FTH1;FLVCR1;LCN2;HMOX1;ACO1;ATP13A2;ATP6V0D1;FBXL5;HMOX2
cellular response to interleukin-7 (GO:0098761)	2022-09-19	0.0465729	0.488079	0	0	2.42647	7.44135	STAT5A;STAT5B;SOCS1;TSLP;IRS1;STAT3;IRS2;SMARCA4;JAK1
fatty acid transmembrane transport (GO:1902001)	2022-09-19	0.0465729	0.488079	0	0	2.42647	7.44135	ABCD4;ABCD2;ABCD3;CPT2;MID1IP1;PRKAG2;SLC25A20;ACACA;SLC27A5
glycerolipid catabolic process (GO:0046503)	2022-09-19	0.0465729	0.488079	0	0	2.42647	7.44135	ABHD12;PLA2G4B;PLA2G4C;GDE1;ABHD6;GDPD3;PNPLA6;GPCPD1;PRDX6
histone deubiquitination (GO:0016578)	2022-09-19	0.0465729	0.488079	0	0	2.42647	7.44135	USP7;KAT2A;USP49;TRRAP;ATXN7;USP22;UIMC1;BRCC3;ATXN7L3
interleukin-7-mediated signaling pathway (GO:0038111)	2022-09-19	0.0465729	0.488079	0	0	2.42647	7.44135	STAT5A;STAT5B;SOCS1;TSLP;IRS1;STAT3;IRS2;SMARCA4;JAK1
neuromuscular process (GO:0050905)	2022-09-19	0.0465729	0.488079	0	0	2.42647	7.44135	CLN3;PRRT2;GCH1;DCTN1;NRXN1;MYCBP2;TPP1;SHANK1;STRA6
peptidyl-lysine dimethylation (GO:0018027)	2022-09-19	0.0465729	0.488079	0	0	2.42647	7.44135	KMT2D;SETD2;KMT2A;SETD1B;KMT2B;SETD1A;EHMT1;SETMAR;ASH1L
positive regulation of establishment of protein localization (GO:1904951)	2022-09-19	0.0465729	0.488079	0	0	2.42647	7.44135	CCT3;CCT6A;CCT2;TCP1;CHP1;CCT8;CCT7;CCT5;CCT4
Rac protein signal transduction (GO:0016601)	2022-09-19	0.0465729	0.488079	0	0	2.42647	7.44135	EPS8;CYFIP1;NCKAP1;ABI2;RHOG;ELMO1;CDH13;HACD3;WASF1
regulation of stem cell population maintenance (GO:2000036)	2022-09-19	0.0465729	0.488079	0	0	2.42647	7.44135	TAF6L;KAT2A;ZNF706;CNOT1;NCOA3;CNOT2;PTN;ZC3H13;LOXL2
positive regulation of protein modification by small protein conjugation or removal (GO:1903322)	28/77	0.046624	0.488079	0	0	1.54191	4.72695	GSK3A;PAXIP1;PHF23;CUL3;MYCBP2;FAM107A;DCUN1D1;DERL1;UBE3A;PRICKLE1;PTTG1IP;TANK;UBE2L3;UBQLN1;FANCI;FBXW7;HUWE1;LAPTM5;MUL1;SENP2;PIAS1;PINK1;TBC1D7;SPRTN;SAE1;BIRC3;TSPYL5;CENPS
cytosolic transport (GO:0016482)	40/116	0.0473977	0.488079	0	0	1.42071	4.332	VPS29;TMEM87A;BECN1;SYS1;DCTN1;STX16;GOSR2;CLTC;GOSR1;VPS26A;AP2A1;VPS26B;CLN3;SNX2;VPS51;AP1G1;VPS52;RAB29;STX6;STX5;VPS35;TRIM27;ERC1;YKT6;PLEKHJ1;SNX6;VTI1B;ANKRD27;SORT1;LAPTM5;SNF8;RBSN;BAIAP3;RGP1;WDR81;KIF16B;HOOK1;HEATR5B;PIK3C3;RAB7A
negative regulation of translation (GO:0017148)	32/90	0.0477014	0.488079	0	0	1.48893	4.5305	ROCK2;SHMT1;EIF4A3;MALSU1;MRPL13;GIGYF2;SYNCRIP;METTL14;PAIP2B;RIDA;FXR2;LARP1;UNK;RNF139;DHX36;TPR;EIF4EBP1;EIF4EBP2;NANOS1;ZNF540;YTHDF1;YTHDF2;YTHDF3;METTL3;EIF2AK4;PUM1;CNOT1;NCL;AGO2;CALR;EIF4E2;CNOT8
DNA damage response, signal transduction by p53 class mediator (GO:0030330)	27/74	0.0480791	0.488079	0	0	1.55004	4.70423	PAXIP1;PCNA;USP10;NDRG1;AURKA;CCNB1;KAT5;PCBP4;PLAGL1;EP300;TNKS1BP1;NBN;E2F4;PLK3;CRADD;GADD45A;PLK2;PML;BATF;HIPK2;TFDP2;CNOT1;CNOT11;CNOT2;MDM4;CNOT8;TP53
axon guidance (GO:0007411)	66/203	0.0490616	0.488079	0	0	1.30124	3.92283	RET;ROBO2;SEMA5A;CYFIP1;NRP1;ROBO3;SEMA5B;USP33;PTPRM;IRS2;ARHGAP35;OPHN1;NPTN;EPHB4;EPHB3;EPHA4;SEMA6A;SEMA6D;GAB1;RHOG;GFRA3;GFRA2;SMO;PIK3CA;DOK6;ANOS1;PRKCQ;EVL;EZR;DSCAML1;EPHA3;RNF165;NOTCH2;NOTCH1;LAMA2;SEMA3C;SHC1;SEMA3D;NRXN1;SEMA3B;NTN4;NEXN;NTN5;PIK3R1;SEMA3F;EFNB1;MAPK7;GPC1;SLIT1;SLIT3;SLIT2;SPTBN1;PLXNA4;PDLIM7;PLXNA3;SEMA4A;BDNF;PTPN11;SEMA4F;L1CAM;EFNA1;CXCL12;NFIB;GRB2;PLXNB1;CNT…
fatty-acyl-CoA metabolic process (GO:0035337)	2022-10-22	0.0492577	0.488079	0	0	2.24684	6.76454	SLC25A1;GCDH;ACLY;DGAT1;SCD;FASN;HSD17B4;FITM2;HSD17B8;ACACA
glutamate metabolic process (GO:0006536)	2022-10-22	0.0492577	0.488079	0	0	2.24684	6.76454	GCLC;ALDH5A1;GOT1;AADAT;NAGS;GCLM;GGT1;PRODH;GLUL;GLS
mitochondrial calcium ion homeostasis (GO:0051560)	2022-10-22	0.0492577	0.488079	0	0	2.24684	6.76454	BCAP31;LETM1;AFG3L2;RAP1GDS1;ANXA6;MICU3;MAIP1;PDZD8;MCU;TGM2
organelle fusion (GO:0048284)	2022-10-22	0.0492577	0.488079	0	0	2.24684	6.76454	VPS18;AFG3L2;MIGA2;CHCHD3;OPA1;VPS11;MFN2;MIEF1;SPG7;THG1L
proteasomal ubiquitin-independent protein catabolic process (GO:0010499)	2022-10-22	0.0492577	0.488079	0	0	2.24684	6.76454	PSMA5;PSMB6;PSMA6;PSMA3;PSMA4;PSMB5;PSMA1;PSMB2;PSME4;PSMA7
cellular response to increased oxygen levels (GO:0036295)	2022-06-11	0.0495349	0.488079	0	0	3.23461	9.72025	ATP6V1A;TMEM199;ATP6AP1;FAS;ATP6V0D1;FOXO1
humoral immune response mediated by circulating immunoglobulin (GO:0002455)	2022-06-11	0.0495349	0.488079	0	0	3.23461	9.72025	C1QB;C1QA;C1S;C1R;CD81;C1QC
ketone body metabolic process (GO:1902224)	2022-06-11	0.0495349	0.488079	0	0	3.23461	9.72025	ACSS3;BDH1;HMGCLL1;AACS;SLC27A5;ACAT1
mitochondrial protein processing (GO:0034982)	2022-06-11	0.0495349	0.488079	0	0	3.23461	9.72025	MIPEP;AFG3L2;STOML2;PMPCB;PMPCA;SPG7
nucleus localization (GO:0051647)	2022-06-11	0.0495349	0.488079	0	0	3.23461	9.72025	DYNC1H1;SUN2;DCTN1;FBXW11;MTOR;SYNE2
positive regulation of actin nucleation (GO:0051127)	2022-06-11	0.0495349	0.488079	0	0	3.23461	9.72025	CYFIP1;NCKAP1;ABI2;WASF1;WASF2;WASF3
positive regulation of macrophage differentiation (GO:0045651)	2022-06-11	0.0495349	0.488079	0	0	3.23461	9.72025	ID2;IL34;HSF1;LIF;RIPK1;FADD
protein localization to phagophore assembly site (GO:0034497)	2022-06-11	0.0495349	0.488079	0	0	3.23461	9.72025	ATG9A;MFN2;TRAPPC8;WIPI1;WIPI2;ATG13
regulation of mRNA 3'-end processing (GO:0031440)	2022-06-11	0.0495349	0.488079	0	0	3.23461	9.72025	BARD1;AHCYL1;NCBP2;DHX36;PAF1;ZFP36L1
regulation of G1/S transition of mitotic cell cycle (GO:2000045)	26/71	0.0495616	0.488079	0	0	1.5589	4.68376	FAM107A;JADE1;PKD2;EGFR;RPTOR;CCND3;CCND2;LSM11;CCND1;GPNMB;HYAL1;CCL2;BRD7;APPL2;DACT1;CDKN2B;UBE2E2;INO80;KLF4;APC;CDK4;PSME3;ID2;PSME1;CDK2AP2;EIF4G1
positive regulation of reactive oxygen species metabolic process (GO:2000379)	19/49	0.0495658	0.488079	0	0	1.70833	5.13261	CBR1;ITGAM;PID1;GADD45A;DCXR;AKR1C1;ITGB2;PRKCD;PDGFB;AKR1C3;FPR2;SLC5A3;RNF41;TGFBR2;ACE2;ADGRB1;RIPK1;GRB2;TP53
acetyl-CoA biosynthetic process from pyruvate (GO:0006086)	2022-04-06	0.0496001	0.488079	0	0	5.39013	16.1907	PDHA1;DLAT;PDHB;DLD
aromatic amino acid transport (GO:0015801)	2022-04-06	0.0496001	0.488079	0	0	5.39013	16.1907	SLC25A29;SLC7A8;SLC3A2;SLC36A4
cell junction disassembly (GO:0150146)	2022-04-06	0.0496001	0.488079	0	0	5.39013	16.1907	C1QB;C1QA;CX3CL1;C1QC
cellular response to cold (GO:0070417)	2022-04-06	0.0496001	0.488079	0	0	5.39013	16.1907	DNAJC3;NFKBIA;EIF2AK4;FOXO1
cellular response to lipoteichoic acid (GO:0071223)	2022-04-06	0.0496001	0.488079	0	0	5.39013	16.1907	LBP;RELA;TIRAP;TLR2
cellular response to X-ray (GO:0071481)	2022-04-06	0.0496001	0.488079	0	0	5.39013	16.1907	NIPBL;XRCC6;XRCC5;NUCKS1
double-strand break repair via classical nonhomologous end joining (GO:0097680)	2022-04-06	0.0496001	0.488079	0	0	5.39013	16.1907	UVRAG;XRCC6;LIG4;ZBTB7A
enzyme-directed rRNA pseudouridine synthesis (GO:0000455)	2022-04-06	0.0496001	0.488079	0	0	5.39013	16.1907	RPUSD4;RPUSD1;RPUSD2;RPUSD3
hydrogen sulfide metabolic process (GO:0070813)	2022-04-06	0.0496001	0.488079	0	0	5.39013	16.1907	MPST;CBS;CTH;CBSL
imitative learning (GO:0098596)	2022-04-06	0.0496001	0.488079	0	0	5.39013	16.1907	NRXN1;HTT;NRXN2;STRA6
maintenance of DNA methylation (GO:0010216)	2022-04-06	0.0496001	0.488079	0	0	5.39013	16.1907	DNMT1;USP7;UHRF2;ZNF445
melanosome assembly (GO:1903232)	2022-04-06	0.0496001	0.488079	0	0	5.39013	16.1907	ABCB6;HPS1;HPS4;RAB38
mitotic DNA replication initiation (GO:1902975)	2022-04-06	0.0496001	0.488079	0	0	5.39013	16.1907	POLA1;GINS3;MCM3;MCM4
negative regulation of cellular response to hypoxia (GO:1900038)	2022-04-06	0.0496001	0.488079	0	0	5.39013	16.1907	HYOU1;TMBIM6;ENO1;CD34
negative regulation of endoplasmic reticulum calcium ion concentration (GO:0032471)	2022-04-06	0.0496001	0.488079	0	0	5.39013	16.1907	BCAP31;RAP1GDS1;THADA;TGM2
negative regulation of sequestering of triglyceride (GO:0010891)	2022-04-06	0.0496001	0.488079	0	0	5.39013	16.1907	PPARG;ABHD5;PPARA;PNPLA2
nuclear cell cycle DNA replication initiation (GO:1902315)	2022-04-06	0.0496001	0.488079	0	0	5.39013	16.1907	POLA1;GINS3;MCM3;MCM4
peroxisome proliferator activated receptor signaling pathway (GO:0035357)	2022-04-06	0.0496001	0.488079	0	0	5.39013	16.1907	RXRA;FAM120B;PDK3;PPARG
positive regulation of autophagosome maturation (GO:1901098)	2022-04-06	0.0496001	0.488079	0	0	5.39013	16.1907	FYCO1;UVRAG;CALCOCO2;SMCR8
protein-DNA covalent cross-linking repair (GO:0106300)	2022-04-06	0.0496001	0.488079	0	0	5.39013	16.1907	VCPIP1;VCP;SPRTN;TRAIP
radial glial cell differentiation (GO:0060019)	2022-04-06	0.0496001	0.488079	0	0	5.39013	16.1907	METTL14;METTL3;STAT3;HES1
response to lipoteichoic acid (GO:0070391)	2022-04-06	0.0496001	0.488079	0	0	5.39013	16.1907	LBP;RELA;TIRAP;TLR2
retinal ganglion cell axon guidance (GO:0031290)	2022-04-06	0.0496001	0.488079	0	0	5.39013	16.1907	ROBO2;NRP1;PTPRM;SLIT2
sialylation (GO:0097503)	2022-04-06	0.0496001	0.488079	0	0	5.39013	16.1907	ST6GAL1;ST3GAL4;ST3GAL1;ST3GAL2
taurine metabolic process (GO:0019530)	2022-04-06	0.0496001	0.488079	0	0	5.39013	16.1907	STAT5A;STAT5B;CDO1;CSAD
tRNA pseudouridine synthesis (GO:0031119)	2022-04-06	0.0496001	0.488079	0	0	5.39013	16.1907	PUS3;RPUSD4;PUS10;PUSL1
vacuole organization (GO:0007033)	2022-04-06	0.0496001	0.488079	0	0	5.39013	16.1907	VPS18;VPS4A;VPS11;ATP13A2
vocal learning (GO:0042297)	2022-04-06	0.0496001	0.488079	0	0	5.39013	16.1907	NRXN1;HTT;NRXN2;STRA6
negative regulation of cellular carbohydrate metabolic process (GO:0010677)	2022-11-25	0.0510013	0.500788	0	0	2.11855	6.3046	C1QTNF3;GSK3A;TIGAR;NCOR1;C1QTNF12;PLEK;ADIPOQ;MST1;PGP;EP300;PPARA
positive regulation of protein localization to nucleus (GO:1900182)	25/68	0.0510683	0.500788	0	0	1.56858	4.66589	MEPCE;TESK1;PIK3R1;PSEN1;IPO5;TRIM28;HYAL2;TPR;UBR5;CCT8;CCT7;ECT2;CCT5;CCT4;CCT3;CCT2;SMAD3;PRKCD;LIF;CCT6A;MAVS;TCP1;HCLS1;RAN;ZPR1
negative regulation of type I interferon production (GO:0032480)	17/43	0.0512696	0.501893	0	0	1.7635	5.23874	PTPRS;UBA7;DDX58;ISG15;GPATCH3;RNF135;YY1;MAVS;PPM1B;TBK1;NPLOC4;IRF3;DHX58;PCBP2;TAX1BP1;SIRPA;HAVCR2
regulation of multicellular organismal development (GO:2000026)	2022-12-28	0.0520366	0.506385	0	0	2.02235	5.97768	BAG6;NIPBL;KAT2A;RACGAP1;OAS2;DHX36;EHMT1;SCX;TRIP12;PTN;HPSE;ALOX15B
phagocytosis, engulfment (GO:0006911)	15/37	0.0523945	0.506385	0	0	1.83876	5.42243	MSR1;ITGAM;ITGB2;RHOG;ARHGAP12;GULP1;CDC42;XKR8;MARCO;VAMP7;ADGRB1;ELMO1;MYH9;FCGR1A;XKR4
regulation of glucose import (GO:0046324)	15/37	0.0523945	0.506385	0	0	1.83876	5.42243	RTN2;GSK3A;PID1;IRS1;ADIPOQ;PRKAG2;IRS2;PTPN11;PIK3R1;SORBS1;SELENOS;C1QTNF12;LEP;APPL2;RHOQ
regulation of vascular associated smooth muscle cell proliferation (GO:1904705)	15/37	0.0523945	0.506385	0	0	1.83876	5.42243	DNMT1;JUN;MEF2C;TGFB3;ADIPOQ;PDGFB;SOD2;APLN;ERN1;EFEMP2;GJA1;FGF9;PDCD4;MFN2;PPARG
receptor signaling pathway via JAK-STAT (GO:0007259)	13/31	0.0525344	0.506385	0	0	1.94754	5.73801	STAT5A;STAT5B;CTR9;STAT3;PKD2;PIAS1;LEP;STAT4;CCL2;STAT6;STAMBP;SOCS6;CCR2
cellular response to vascular endothelial growth factor stimulus (GO:0035924)	14/34	0.0526218	0.506385	0	0	1.88771	5.55858	NRP1;NOTCH1;SEMA6A;FLT4;GAB1;VEGFC;VEGFD;RELA;DLL4;ERN1;NR4A1;PIK3CA;PRKD2;PRKD1
negative regulation of mitochondrion organization (GO:0010823)	14/34	0.0526218	0.506385	0	0	1.88771	5.55858	VAT1;SLC35F6;PRELID1;ACAA2;GPX1;HUWE1;MUL1;GHITM;PINK1;OPA1;PPIF;SLC25A5;TMEM14A;HSPA1A
positive regulation of pri-miRNA transcription by RNA polymerase II (GO:1902895)	14/34	0.0526218	0.506385	0	0	1.88771	5.55858	JUN;SPI1;SMAD3;STAT3;PDGFB;FOS;NR3C1;KLF4;RELA;APLN;SMARCA4;PPARG;TEAD1;TP53
protein destabilization (GO:0031648)	14/34	0.0526218	0.506385	0	0	1.88771	5.55858	FBXW11;CUL3;DERL1;HTT;MUL1;RAD23A;NR1D1;SENP2;RNF139;CAPN3;EP300;FBXL3;TRIM21;SNCA
regulation of lamellipodium assembly (GO:0010591)	14/34	0.0526218	0.506385	0	0	1.88771	5.55858	ACTR3;CYFIP1;NCKAP1;ACTR2;AKIRIN1;MSTN;TWF1;PIK3R1;CDC42;ABI2;PIK3CA;FSCN1;SLIT2;WASF2
regulation of cytokine production (GO:0001817)	50/150	0.052741	0.506671	0	0	1.34995	3.97205	TRIL;MAST2;C1QTNF3;TBK1;NPTN;SIRPA;TRIM21;CCR2;BTN3A1;DDX58;SLC11A1;NFAM1;HLA-B;BTN3A3;CLEC4A;FGR;ACE2;KAT2A;IRF3;IRF7;CD47;TRIM56;PTGER4;C5AR2;PLD4;DTX4;AGPAT2;HDAC9;GPNMB;ALOX5;S100A13;LURAP1;N4BP1;IL33;AFAP1L2;BTN2A2;CADM1;NOS2;RNF26;ISG15;ATP2B1;BATF;POLA1;PER1;BCL6;LEP;SAA1;SNAI2;TRIM32;ASB1
hemopoiesis (GO:0030097)	33/94	0.053141	0.50965	0	0	1.45991	4.28456	NOTCH2;CEBPA;KMT2A;FLT3;FLT4;NOTCH4;PLEK;PDGFB;PLD4;ASH2L;BMI1;PRDX3;ARIH2;PGM3;AHSP;CD34;KIRREL3;WNT10B;YTHDF2;NCOA6;ZNF160;ZBTB16;TET2;FLT3LG;TIRAP;TGFBR2;TGFBR3;KITLG;SNRK;SFRP2;ARMC6;TP53;FGFR2
mitotic spindle organization (GO:0007052)	52/157	0.0545629	0.521651	0	0	1.33713	3.88892	SMC3;CDC20;MECP2;RCC1;KNTC1;ARHGEF10;SUN2;NUP133;RANGAP1;SMC1A;TUBG1;CKAP5;EML4;DYNC1LI1;SGO2;CLIP1;DYNC1LI2;KIF2A;INCENP;ZW10;EFHC1;NUP98;KPNB1;ITGB3BP;DYNC1I2;VCP;DCTN2;AAAS;AURKA;CENPC;CCNB1;DSN1;KIF3B;PCNT;PIBF1;CLASP1;CENPT;RANBP2;DYNC1H1;PLK2;NDE1;RMDN1;RAB11A;STAG1;CENPI;CENPL;CENPN;CENPP;RAN;SPC24;CENPS;NUP37
negative regulation of macromolecule metabolic process (GO:0010605)	63/194	0.0545764	0.521651	0	0	1.2988	3.7771	ACVRL1;SPI1;CXCL8;SNX12;CRKL;MECP2;YY1;CPNE1;ANXA7;FLOT2;DIP2A;CD34;HAVCR2;MEF2C;MAP2K2;ABCC2;SLC2A10;FBXW7;ZNF281;TET1;CNPY2;TERF2;SFRP2;SMO;PTRH2;DGKQ;APLNR;SMCR8;NOTCH2;LRPAP1;DNMT1;PRKAA1;NOTCH1;ROCK2;PDGFB;PSEN1;AURKA;DLL4;ATXN2;PDCD10;DDRGK1;STC2;NOCT;TCEAL1;VHL;CCR1;MSR1;KDM4A;SETDB1;NOS2;PARP14;KLF4;ESR1;HINFP;APLN;PARP10;MOV10;PINK1;PC;DLG4;ID2;AGO2;CCDC3
ncRNA processing (GO:0034470)	65/201	0.0557797	0.532255	0	0	1.2908	3.72569	INTS12;PUS10;RPL3;RPL32;POP1;POP4;WDR3;RPLP0;FCF1;WDR46;RRP9;THG1L;NOB1;UTP14A;UTP15;UTP11;DIS3;METTL3;RPL22;RPS6;WDR74;DDX54;IMP4;DDX52;SENP3;MRPL44;EBNA1BP2;XRN2;MRTO4;HEATR1;NOLC1;NOL8;NOL9;RPF1;EMG1;EXOSC4;PES1;BMS1;DHX37;RRP36;UTP20;RPL18;MDN1;DCAF13;NOP56;SMAD1;NOP14;HELQ;SMAD3;SSB;UTP4;UTP3;ADAT1;WDR12;WDR55;BYSL;RCL1;TBL3;AGO2;HNRNPA2B1;INTS5;MPHOSPH10;ESF1;NOL11;INTS8
response to amino acid starvation (GO:1990928)	27/75	0.0563195	0.532666	0	0	1.51764	4.36583	ATP6V1A;WDR24;RPTOR;LARP1;SESN3;ATP6V1H;SLC38A9;ATP6V1E1;ATP6V0E2;ATP6V1D;ATP6V1C1;GCN1;MAP3K5;SH3GLB1;ATP6V0E1;ATP6V1G2;MIOS;EIF2AK4;EIF2S1;MTOR;RRAGA;ATP6V1B2;FAS;PRKD1;LAMTOR1;ATP6V0D1;DEPDC5
branching involved in blood vessel morphogenesis (GO:0001569)	2022-07-14	0.0570419	0.532666	0	0	2.69564	7.72022	DLL4;NRP1;SFRP2;NOTCH4;CTNNB1;NRARP;TGFBR2
cellular response to low-density lipoprotein particle stimulus (GO:0071404)	2022-07-14	0.0570419	0.532666	0	0	2.69564	7.72022	ABCA1;ITGB1;FCER1G;CD81;ITGB2;CDH13;PPARG
coenzyme A metabolic process (GO:0015936)	2022-07-14	0.0570419	0.532666	0	0	2.69564	7.72022	ACLY;PANK2;PANK1;PPCS;CROT;COASY;ACAT1
positive regulation of cellular response to insulin stimulus (GO:1900078)	2022-07-14	0.0570419	0.532666	0	0	2.69564	7.72022	IRS1;C1QTNF12;IGF2;PTPN11;ECHDC3;SORBS1;ZBTB7B
positive regulation of glycogen biosynthetic process (GO:0045725)	2022-07-14	0.0570419	0.532666	0	0	2.69564	7.72022	EPM2AIP1;DYRK2;IRS1;PPP1R3E;IGF2;IRS2;SORBS1
positive regulation of lymphocyte migration (GO:2000403)	2022-07-14	0.0570419	0.532666	0	0	2.69564	7.72022	CXCL10;TMEM102;CXCL12;CCL21;CCL20;TNFRSF14;JAM2
positive regulation of sodium ion transmembrane transporter activity (GO:2000651)	2022-07-14	0.0570419	0.532666	0	0	2.69564	7.72022	WNK1;TESC;FXYD2;CHP1;GLRX;ANK3;DRD4
protein localization to vacuole (GO:0072665)	2022-07-14	0.0570419	0.532666	0	0	2.69564	7.72022	SH3GLB1;CD81;GLMP;MFSD1;SH3BP4;ATP13A2;GBP1
protein modification by small protein conjugation or removal (GO:0070647)	2022-07-14	0.0570419	0.532666	0	0	2.69564	7.72022	SENP6;DESI1;UBA7;UBA3;UBA1;NAE1;SAE1
regulation of histone methylation (GO:0031060)	2022-07-14	0.0570419	0.532666	0	0	2.69564	7.72022	NSD1;CTR9;TET1;PAF1;TTLL12;JARID2;AASS
response to chemokine (GO:1990868)	2022-07-14	0.0570419	0.532666	0	0	2.69564	7.72022	CXCL12;LRCH1;CCL21;DUSP1;WNK1;STK39;OXSR1
negative regulation of metabolic process (GO:0009892)	21/56	0.0572324	0.532666	0	0	1.61846	4.62984	TLE3;FOXC2;WNT10B;NOTCH1;BTN2A2;NR1H2;ADIPOQ;ARRDC3;TFE3;NRDC;PCTP;ZDHHC7;ABHD6;NR1D1;ARNTL;DDIT3;ALDH1A1;ID1;PGAM5;CCDC3;IP6K1
positive regulation of establishment of protein localization to mitochondrion (GO:1903749)	21/56	0.0572324	0.532666	0	0	1.61846	4.62984	SH3GLB1;GSK3A;FZD5;YWHAB;FBXW7;UBE2D3;HPS4;HUWE1;HTRA2;ATG13;UBE2L3;NPEPPS;PINK1;TFDP2;ARIH2;MICALL2;VPS11;NMT1;RHOU;SAE1;TP53
telomere maintenance (GO:0000723)	21/56	0.0572324	0.532666	0	0	1.61846	4.62984	DCLRE1B;BLM;XRCC6;PCNA;PARP1;PRKDC;XRCC5;TINF2;ZBTB48;XRCC3;RPA1;TERF2;RECQL4;RAD50;RAD51;TEP1;ERCC4;POLD1;APEX1;NBN;ATR
positive regulation of I-kappaB kinase/NF-kappaB signaling (GO:0043123)	56/171	0.0578654	0.537674	0	0	1.31485	3.74683	TRAF3IP2;CX3CL1;GJA1;LGALS1;TBK1;NUP62;CASP1;TRIM27;IKBKG;TRIM21;WLS;CHUK;PLEKHG5;ADIPOQ;TNFRSF19;MUL1;ZDHHC13;TRAF2;IRAK4;ZDHHC17;TIRAP;PPM1A;TRAF5;TRIM13;PELI1;S100A4;CARD16;PRKD1;BIRC3;CANT1;TRIM52;DDX1;PELI2;CXXC5;RELA;MTDH;IRAK1;DHX36;S100A13;HMOX1;RIPK1;FADD;ECT2;LURAP1;MAP3K3;CCL21;PLK2;MAVS;PPP5C;PINK1;VAPA;TNIP2;LTBR;MAP3K14;TRIM32;MYD88
antigen processing and presentation of exogenous peptide antigen via MHC class II (GO:0019886)	34/98	0.0587422	0.544928	0	0	1.43361	4.06372	DCTN5;DYNC1I2;SEC23A;DCTN2;SAR1B;DCTN1;DCTN4;CLTC;CLTA;AP2A1;ACTR1A;HLA-DMA;KIF3B;RACGAP1;KIF3A;AP1G1;AP2S1;CTSD;HLA-DQA1;AP1M1;HLA-DPA1;DYNC1H1;LAG3;FCER1G;AP1B1;DYNC1LI1;DYNC1LI2;KIF2A;CANX;CAPZA2;HLA-DPB1;SEC24C;HLA-DQB1;RAB7A
DNA replication (GO:0006260)	37/108	0.0599217	0.554961	0	0	1.4064	3.95862	BLM;FEN1;MCM7;MCM8;MCM10;POLB;RECQL4;CDC45;KAT5;ORC1;POLD1;RBBP8;MCMBP;NBN;CLSPN;TOPBP1;POLE;POLG;BARD1;RMI1;DONSON;RPA1;WRNIP1;NAP1L1;CDC6;POLA1;RAD50;GRWD1;POLE3;TIMELESS;MCM3;MCM4;MCM5;RAD1;TOP1;ATR;RAD9A
ephrin receptor signaling pathway (GO:0048013)	29/82	0.0611068	0.561176	0	0	1.47632	4.12651	ROCK2;ITSN1;PSEN2;AP2A1;PSEN1;CDC42;EFNB1;NCSTN;PAK1;SIPA1L1;NCK2;AP2S1;PAK3;EPHB4;ANKS1B;EPHB3;ACTR3;ACTR2;EPHA4;ARPC4;PTPN11;DNM1;VAV2;EFNA1;ARPC3;ARHGEF7;CRK;EPHA3;NGEF
regulation of cyclin-dependent protein serine/threonine kinase activity (GO:0000079)	29/82	0.0611068	0.561176	0	0	1.47632	4.12651	CEBPA;BLM;CCNJ;CCNH;PDGFB;PKD2;IPO7;EGFR;IPO5;CCND3;CCNB1;CCND2;CCND1;CNPPD1;MEN1;HEXIM1;CDKN2B;GADD45A;GTF2H1;CDC6;CDC25A;GTPBP4;CDK7;APC;CCNE1;CDC37;CCNG1;CCNYL1;MAPRE3
histone deacetylation (GO:0016575)	18/47	0.0617365	0.561176	0	0	1.67403	4.66198	HDAC2;PRDM5;PHB;SIRT7;HDAC9;HDAC6;ELK4;PER2;PER1;SFPQ;BRMS1;SIN3B;SIN3A;TBL1XR1;MORF4L2;TBL1X;MTA2;RCOR2
negative regulation of cold-induced thermogenesis (GO:0120163)	18/47	0.0617365	0.561176	0	0	1.67403	4.66198	FOXC2;TLE3;WNT10B;NOTCH1;NR1H2;ADIPOQ;ARRDC3;NRDC;TFE3;ABHD6;PCTP;NR1D1;ARNTL;DDIT3;ALDH1A1;ID1;PGAM5;IP6K1
cellular modified amino acid catabolic process (GO:0042219)	2022-08-17	0.0618799	0.561176	0	0	2.39624	6.66767	GGT5;ABHD12;ALDH4A1;SARDH;CHAC2;HOGA1;GGT1;PRODH
diol biosynthetic process (GO:0034312)	2022-08-17	0.0618799	0.561176	0	0	2.39624	6.66767	QDPR;SPTLC1;GCH1;SPR;SPTLC2;SPHK2;SPTLC3;GBA
DNA replication checkpoint signaling (GO:0000076)	2022-08-17	0.0618799	0.561176	0	0	2.39624	6.66767	CDC45;ORC1;TIMELESS;CDC6;CLSPN;NAE1;TOPBP1;RAD9A
maturation of 5.8S rRNA (GO:0000460)	2022-08-17	0.0618799	0.561176	0	0	2.39624	6.66767	EXOSC4;PRKDC;PES1;NOL9;URB1;WDR12;FTSJ3;RPF1
negative regulation of vascular associated smooth muscle cell proliferation (GO:1904706)	2022-08-17	0.0618799	0.561176	0	0	2.39624	6.66767	MEF2C;EFEMP2;TGFB3;ADIPOQ;PDCD4;PPARG;SOD2;APLN
positive regulation of cyclin-dependent protein serine/threonine kinase activity (GO:0045737)	2022-08-17	0.0618799	0.561176	0	0	2.39624	6.66767	CCND3;CCND2;CCND1;PDGFB;CCNYL1;MAPRE3;PKD2;EGFR
regulation of cellular respiration (GO:0043457)	2022-08-17	0.0618799	0.561176	0	0	2.39624	6.66767	PRELID1;VCP;PNPT1;NOS2;IL10RB;SHMT2;NOA1;IDE
tail-anchored membrane protein insertion into ER membrane (GO:0071816)	2022-08-17	0.0618799	0.561176	0	0	2.39624	6.66767	UBL4A;BAG6;MMGT1;EMC1;EMC3;EMC6;EMC7;EMC8
vasculature development (GO:0001944)	2022-08-17	0.0618799	0.561176	0	0	2.39624	6.66767	ACVRL1;ERRFI1;PIK3CA;FBXW7;FLT4;NOTCH4;APLNR;STRA6
positive regulation of cell cycle (GO:0045787)	24/66	0.0620881	0.561836	0	0	1.54151	4.28417	USP22;USP2;PDGFB;RAD23A;PKD2;EGFR;USP19;HCFC1;LRP6;CCND3;CCNB1;CCND2;CCND1;CDK4;HSF1;RARA;EIF4EBP1;CCNYL1;MAPRE3;NUDT16;CALR;TRIM21;TRIM32;FGFR2
cellular amide metabolic process (GO:0043603)	39/115	0.0629233	0.561836	0	0	1.38493	3.83051	MIPEP;CPM;ALDH1L1;PANK2;MTRR;ACSM3;CERK;ABHD4;SHMT2;SHMT1;DBI;ABCB9;SMPD3;NLN;SGPL1;DNPEP;HLCS;GPAT4;SMPD1;ORMDL2;MLYCD;ST3GAL1;MCCC2;ACOT9;ACBD6;ST6GAL1;MCCC1;SLC5A6;PC;MTHFD1;PCCA;CPD;PCCB;ACOT2;ACOT1;CPE;PLPP1;GNE;NSMAF
positive regulation of protein metabolic process (GO:0051247)	39/115	0.0629233	0.561836	0	0	1.38493	3.83051	GSK3B;RAB1A;VCP;GSK3A;ROCK2;RAB1B;GBA;PSEN1;IDE;LILRA2;FOXO1;OAZ2;NKD1;FZR1;MAPK7;STX5;DACT1;NSF;BARD1;EGLN2;CSNK2A1;SMURF2;DDX58;PLK2;TNFSF12;NR1H2;HUWE1;SNF8;KLF4;RNF41;NFKBIA;DDB1;SLC25A37;APC;SEC22B;IL17D;TRIM32;EIF4G1;RAB7A
intracellular steroid hormone receptor signaling pathway (GO:0030518)	17/44	0.0631287	0.561836	0	0	1.69806	4.69104	MED1;CALCOCO1;RHOXF1;EGLN2;RNF14;NCOA4;DDX54;UBE3A;PHB;NR3C1;ARID1A;ESR1;ESR2;NR3C2;UBR5;PMEPA1;PLPP1
mRNA 3'-end processing (GO:0031124)	28/79	0.0632768	0.561836	0	0	1.48124	4.08858	AHCYL1;CSTF3;EIF4A3;CSTF2;CSTF2T;CASC3;U2AF1L4;SCAF8;LSM11;PABPN1;CLP1;POLR2D;CSTF1;RPRD1B;NCBP2;CPSF3;CPSF2;SSU72;THOC1;THOC5;CDC40;SRRM1;SRSF2;SRSF3;PAF1;SRSF5;GRSF1;SLU7
nucleobase-containing compound catabolic process (GO:0034655)	16/41	0.0644204	0.561836	0	0	1.72595	4.73311	ENTPD2;PNPT1;PABPC4;RNASE6;NUDT5;RNASE2;SND1;RNASEH1;PPP1R8;XRN2;HNRNPD;SKIV2L;NUDT16;DNASE1;NUDT15;DNASE1L1
regulation of viral transcription (GO:0046782)	16/41	0.0644204	0.561836	0	0	1.72595	4.73311	HEXIM1;CTDP1;DHX9;SUPT4H1;GTF2F1;SUPT5H;CDK9;POLR2B;POLR2C;POLR2D;TRIM13;POLR2F;TRIM27;TRIM21;TRIM32;TRIM11
regulation of inflammatory response (GO:0050727)	66/206	0.0644227	0.561836	0	0	1.2731	3.4912	TNFAIP6;SETD6;CX3CL1;C1QTNF3;MDK;HYAL2;TMSB4X;CASP1;SIRPA;VPS35;TNFAIP8L2;ENPP3;GGT1;CCR2;PRKCD;ADIPOQ;IL17RA;ACE2;HCK;PSMA6;FNDC4;SELENOS;TYRO3;PPARG;CD47;DNASE1;PPARA;S100A9;TLR3;VAMP2;TLR2;BIRC3;PTGER4;CEBPA;GRN;DHX9;GBA;GPS2;SPATA2;FPR2;PTGS2;USP18;RELA;LILRA5;MAPK7;NLRP6;ALOX5;RIPK1;SNX6;SNCA;IL33;TSLP;CMA1;PLA2G2A;NR1D1;KLF4;NFKBIA;BST1;LACC1;BCL6;LPCAT3;SAA1;PDCD4;PIK3AP1;CD200;MYD88
regulation of cell death (GO:0010941)	35/102	0.0644856	0.561836	0	0	1.40967	3.86435	LRPAP1;BECN1;LRP1;FAF1;VPS4B;HP;HBB;HPR;PHB;NPAS2;TBK1;WNT11;RAB29;CHP1;VPS35;PRODH;PDE8A;SLC25A24;SNCA;PACRG;AKR1C3;GPR75;DHCR24;AXIN2;HBA1;WNT16;BMP7;APC;PDE12;NOA1;TRIM13;PRKD1;HSPA1B;EIF4G1;HSPA1A
rRNA metabolic process (GO:0016072)	53/162	0.0645346	0.561836	0	0	1.31272	3.59757	RPL3;RPL32;POP4;WDR3;DIS3L;RPLP0;FCF1;WDR46;RRP9;NOB1;UTP14A;UTP15;UTP11;DIS3;RPL22;RPS6;WDR74;DDX54;IMP4;DDX52;SENP3;EBNA1BP2;MRTO4;XRN2;HEATR1;NOLC1;NOL8;NOL9;RPF1;EMG1;EXOSC4;BMS1;PES1;DHX37;RRP36;UTP20;RPL18;MDN1;DCAF13;NOP56;NOP14;HELQ;NIFK;UTP4;UTP3;WDR12;WDR55;BYSL;RCL1;TBL3;MPHOSPH10;ESF1;NOL11
endoplasmic reticulum calcium ion homeostasis (GO:0032469)	2022-09-20	0.0648865	0.561836	0	0	2.20573	6.03293	BCAP31;CCDC47;RAP1GDS1;ATP2A2;PSEN1;THADA;PML;TMCO1;TGM2
granulocyte differentiation (GO:0030851)	2022-09-20	0.0648865	0.561836	0	0	2.20573	6.03293	CEBPA;JAGN1;SPI1;RXRA;CDK4;SRP54;RARA;EP300;PML
positive regulation of G2/M transition of mitotic cell cycle (GO:0010971)	2022-09-20	0.0648865	0.561836	0	0	2.20573	6.03293	MECP2;RAD51B;CCNB1;CCND1;CDK4;VPS4B;FBXO5;CDC25A;RAB11A
water-soluble vitamin metabolic process (GO:0006767)	27/76	0.0655217	0.561836	0	0	1.48657	4.05146	ABCD4;SLC23A2;ALDH1L1;PANK2;MTRR;SHMT2;SHMT1;SLC2A3;THTPA;FLAD1;HLCS;PNPO;SLC19A3;AOX1;MCCC2;CUBN;GSTO2;SLC52A2;MCCC1;SLC5A6;PC;MTHFD1;PCCA;TCN2;SLC25A19;PCCB;MMADHC
chromatin organization (GO:0006325)	47/142	0.0655421	0.561836	0	0	1.33546	3.63921	SMARCD1;KDM5C;SETD2;HDAC2;SMARCD2;SPI1;SATB1;PHF1;SUPT4H1;EHMT1;NUCKS1;NUDT5;LOXL2;HMGN4;PAK1;CHRAC1;RUVBL2;SOX15;RUVBL1;GATAD1;HMGN2;JARID2;MTA2;HMGN3;ZBTB7A;HMGN1;KDM6A;KDM6B;KDM4A;PBRM1;TCF7L1;SETDB1;ACTL6A;SMARCA5;INO80;LRWD1;ARID1A;BAZ1B;ESR1;HCFC1;SMARCA4;TADA2B;TAF6L;KAT2A;MCM3AP;MTF2;TOP1
connective tissue development (GO:0061448)	15/38	0.0655717	0.561836	0	0	1.7587	4.79176	ZBTB16;COL11A2;LRP5;SCX;PGRMC2;SPTLC2;DDRGK1;HYAL1;HYAL2;SH3PXD2B;ZNF516;CHI3L1;TRIP11;ATP7A;SOX5
lysosome organization (GO:0007040)	15/38	0.0655717	0.561836	0	0	1.7587	4.79176	ABCA1;MBTPS1;VPS18;GRN;VPS33A;GBA;HPS1;HPS4;MTOR;CLN3;GNPTAB;HOOK1;ACP2;TPP1;LAMTOR1
negative regulation of innate immune response (GO:0045824)	15/38	0.0655717	0.561836	0	0	1.7587	4.79176	GRN;CR1;YTHDF2;YTHDF3;METTL3;MUL1;TRAFD1;ISG15;SAMHD1;USP18;DHX58;TYRO3;VSIG4;TTLL12;TRIM21
spliceosomal snRNP assembly (GO:0000387)	15/38	0.0655717	0.561836	0	0	1.7587	4.79176	PRMT5;DDX20;PRPF19;PRPF8;WDR77;TGS1;PRPF3;GEMIN4;SNRPG;CD2BP2;GEMIN5;STRAP;GEMIN6;SRSF10;AAR2
positive regulation of cell cycle G1/S phase transition (GO:1902808)	14/35	0.06653	0.561836	0	0	1.79769	4.87193	STXBP4;UBE2E2;GLI1;EGFR;PAGR1;RPTOR;CCND3;CCND2;LSM11;CCND1;DDRGK1;HYAL1;PAF1;EIF4G1
semaphorin-plexin signaling pathway (GO:0071526)	14/35	0.06653	0.561836	0	0	1.79769	4.87193	SEMA5A;NRP1;SEMA5B;SEMA4A;SEMA6A;SEMA3C;SEMA3D;SEMA6D;SEMA3B;SEMA4F;SEMA3F;PLXNB1;PLXNA4;PLXNA3
artery development (GO:0060840)	2022-10-23	0.0666101	0.561836	0	0	2.07386	5.61788	ACVRL1;ROBO2;NRP1;EFEMP2;HECTD1;SLC2A10;APLNR;HES1;PKD2;STRA6
glucose 6-phosphate metabolic process (GO:0051156)	2022-10-23	0.0666101	0.561836	0	0	2.07386	5.61788	HK3;G6PD;H6PD;G6PC3;TALDO1;PGLS;PGD;TKT;RBKS;DERA
nucleotide metabolic process (GO:0009117)	2022-10-23	0.0666101	0.561836	0	0	2.07386	5.61788	DCTD;NMNAT1;GUK1;CMPK1;ME1;CMPK2;NMNAT3;AK5;ENPP3;NUDT5
peptidyl-L-cysteine S-palmitoylation (GO:0018230)	2022-10-23	0.0666101	0.561836	0	0	2.07386	5.61788	GOLGA7B;ZDHHC18;ZDHHC12;ZDHHC7;ZDHHC8;ZDHHC11B;ZDHHC14;ZDHHC3;ZDHHC15;ZDHHC4
peptidyl-S-diacylglycerol-L-cysteine biosynthetic process from peptidyl-cysteine (GO:0018231)	2022-10-23	0.0666101	0.561836	0	0	2.07386	5.61788	GOLGA7B;ZDHHC18;ZDHHC12;ZDHHC7;ZDHHC8;ZDHHC11B;ZDHHC14;ZDHHC3;ZDHHC15;ZDHHC4
positive regulation of transcription initiation from RNA polymerase II promoter (GO:0060261)	2022-10-23	0.0666101	0.561836	0	0	2.07386	5.61788	MED1;MED14;PSMC5;PAXIP1;PSMC3;PSMC4;DHX36;PSMC2;ESR1;TP53
regulation of protein export from nucleus (GO:0046825)	2022-10-23	0.0666101	0.561836	0	0	2.07386	5.61788	BARD1;GSK3B;TCF7L2;IFI27;TPR;SIRT7;RANGAP1;PTPN14;TP53;UHMK1
associative learning (GO:0008306)	2022-05-09	0.0668741	0.561836	0	0	3.36899	9.11293	BRSK1;CLN3;ADCY3;SLC6A1;SHANK1
ATF6-mediated unfolded protein response (GO:0036500)	2022-05-09	0.0668741	0.561836	0	0	3.36899	9.11293	MBTPS1;DDIT3;CALR;ATF6;MBTPS2
complement activation, classical pathway (GO:0006958)	2022-05-09	0.0668741	0.561836	0	0	3.36899	9.11293	C1QB;C1QA;C1S;C1R;C1QC
endosome to melanosome transport (GO:0035646)	2022-05-09	0.0668741	0.561836	0	0	3.36899	9.11293	AP1G1;BLOC1S3;AP3D1;RAB38;AP1M1
endosome to pigment granule transport (GO:0043485)	2022-05-09	0.0668741	0.561836	0	0	3.36899	9.11293	AP1G1;BLOC1S3;AP3D1;RAB38;AP1M1
glucosamine-containing compound catabolic process (GO:1901072)	2022-05-09	0.0668741	0.561836	0	0	3.36899	9.11293	OVGP1;GNPDA1;AMDHD2;CHI3L2;CHI3L1
inositol metabolic process (GO:0006020)	2022-05-09	0.0668741	0.561836	0	0	3.36899	9.11293	IMPA1;IMPA2;PPIP5K2;ITPK1;SLC5A3
mitochondrial tRNA modification (GO:0070900)	2022-05-09	0.0668741	0.561836	0	0	3.36899	9.11293	RPUSD4;TRMT10C;TRMT5;MTO1;TRMT61B
negative regulation of exocytosis (GO:0045920)	2022-05-09	0.0668741	0.561836	0	0	3.36899	9.11293	VPS4B;ATP9A;RAB33B;RAB7A;SNCA
negative regulation of smooth muscle cell differentiation (GO:0051151)	2022-05-09	0.0668741	0.561836	0	0	3.36899	9.11293	NFATC3;PDCD4;PDGFB;NFATC2;FOXO4
peroxisomal transport (GO:0043574)	2022-05-09	0.0668741	0.561836	0	0	3.36899	9.11293	PEX16;PEX19;HACL1;PEX1;PEX12
phosphorylation of RNA polymerase II C-terminal domain (GO:0070816)	2022-05-09	0.0668741	0.561836	0	0	3.36899	9.11293	CDK9;CDK7;CCNH;GTF2H1;CDK12
positive regulation of fatty acid beta-oxidation (GO:0032000)	2022-05-09	0.0668741	0.561836	0	0	3.36899	9.11293	ABCD2;IRS1;IRS2;PPARA;PLIN5
positive regulation of smooth muscle cell apoptotic process (GO:0034393)	2022-05-09	0.0668741	0.561836	0	0	3.36899	9.11293	PDCD4;MFN2;E2F3;PPARG;SOD2
regulation of cellular response to oxidative stress (GO:1900407)	2022-05-09	0.0668741	0.561836	0	0	3.36899	9.11293	PINK1;GCH1;AIFM2;ALOX5;BMP7
regulation of RNA polymerase II regulatory region sequence-specific DNA binding (GO:1903025)	2022-05-09	0.0668741	0.561836	0	0	3.36899	9.11293	DDRGK1;DDIT3;NSD1;TMSB4X;EP300
regulation of sterol biosynthetic process (GO:0106118)	2022-05-09	0.0668741	0.561836	0	0	3.36899	9.11293	MBTPS1;LPCAT3;KPNB1;MBTPS2;RAN
response to leptin (GO:0044321)	2022-05-09	0.0668741	0.561836	0	0	3.36899	9.11293	CCND1;LEP;STAT3;LEPR;NR1D1
response to magnesium ion (GO:0032026)	2022-05-09	0.0668741	0.561836	0	0	3.36899	9.11293	SLC41A1;D2HGDH;ANK3;RYR3;SNCA
sensory organ morphogenesis (GO:0090596)	2022-05-09	0.0668741	0.561836	0	0	3.36899	9.11293	SKI;NIPBL;INTU;WDPCP;STRA6
synapse pruning (GO:0098883)	2022-05-09	0.0668741	0.561836	0	0	3.36899	9.11293	C1QB;C1QA;ITGAM;CX3CL1;C1QC
response to UV (GO:0009411)	34/99	0.0669089	0.561836	0	0	1.41146	3.81719	BRSK1;FEN1;PCNA;KDM1A;EGFR;RELA;YY1;CASP9;CCND1;RUVBL2;SMPD1;POLD1;DHX36;USP1;EP300;N4BP1;MEN1;GPX1;PARP1;METTL3;PRKCD;UBE4B;EIF2AK4;INO80;UBE2A;EIF2S1;CDC25A;MFAP4;ERCC4;CAT;SPRTN;TP53;TRIM32;ATR
RNA biosynthetic process (GO:0032774)	13/32	0.0672254	0.561953	0	0	1.84491	4.98071	PRMT5;BRF2;BRF1;NCOA6;PRIM1;SMARCA5;TTF2;TTF1;SETX;POLA1;TCEA2;MTERF1;TAF6
DNA geometric change (GO:0032392)	2022-11-26	0.0674185	0.561953	0	0	1.97718	5.33212	RECQL4;BLM;RAD50;DHX9;DDX1;DHX36;HNRNPA2B1;RECQL;HMGB3;MTERF1;NBN
positive regulation of G1/S transition of mitotic cell cycle (GO:1900087)	2022-11-26	0.0674185	0.561953	0	0	1.97718	5.33212	RPTOR;MTBP;CCND3;CCND2;LSM11;CCND1;HYAL1;UBE2E2;CDC6;EGFR;EIF4G1
purine-containing compound biosynthetic process (GO:0072522)	2022-11-26	0.0674185	0.561953	0	0	1.97718	5.33212	ADSL;MTHFD1;SHMT2;GMPR2;SHMT1;ADK;GMPS;AMPD2;PAICS;GART;APRT
TOR signaling (GO:0031929)	2022-11-26	0.0674185	0.561953	0	0	1.97718	5.33212	RPTOR;SMG1;PINK1;LARP1;MAPKAP1;RPS6;TIPRL;EIF4EBP1;EIF4EBP2;FNIP1;MTOR
hydrogen peroxide metabolic process (GO:0042743)	2022-12-29	0.0675643	0.562341	0	0	1.90326	5.12866	PRDX3;PRDX2;PRDX4;GPX1;GPX3;ACOX1;PRDX1;CAT;PXDN;HBB;HBD;HBA1
transcription-coupled nucleotide-excision repair (GO:0006283)	26/73	0.0678429	0.563832	0	0	1.49235	4.01527	ISY1;PCNA;CCNH;COPS7B;COPS7A;PRPF19;POLR2B;POLD1;POLR2C;POLR2D;UBC;EP300;POLR2F;HMGN1;AQR;USP7;RPA1;GTF2H1;DDB1;COPS4;CUL4A;COPS3;CDK7;COPS5;ERCC4;CUL4B
protein K48-linked ubiquitination (GO:0070936)	21/57	0.0682414	0.566314	0	0	1.5734	4.22411	RNF34;UBE2D4;CUL3;AMFR;FBXO38;UBE2D3;UBE2E2;UBE3A;RNF6;KLHL3;UBE2A;IFI27;UBE2R2;UBR5;TTC3;ARIH2;PELI1;SKP2;RFFL;TRIM32;UBE2K
cellular transition metal ion homeostasis (GO:0046916)	33/96	0.0694324	0.574515	0	0	1.41337	3.77003	ATP6V1A;ABCB6;ABCB7;IREB2;CUL1;MT1X;NUBP1;MT2A;HEPH;FTH1;FLVCR1;HMOX1;SLC39A7;ATP7A;PRND;HMOX2;SMAD4;ATP6AP1;GLRX3;SLC31A2;SLC31A1;SLC11A1;SLC30A5;SLC39A10;CYB561A3;TMEM199;MT1F;LCN2;ACO1;ATP13A2;ATP6V0D1;FBXL5;MT1E
regulation of vesicle-mediated transport (GO:0060627)	33/96	0.0694324	0.574515	0	0	1.41337	3.77003	NRP1;HIP1;RAB3A;RAB5C;RAB3D;SNX12;STON1;STON2;OPHN1;RNF139;RAB26;AP2S1;ATP9A;NSF;MBTPS1;USP7;RAB4A;MAP2K2;RAB4B;LGI3;HIP1R;ARFGAP1;RAB11A;RAB33B;FGR;RUFY1;RAB10;HCK;RAB15;SNX17;CDH13;VAMP2;CD22
regulation of I-kappaB kinase/NF-kappaB signaling (GO:0043122)	71/224	0.0697793	0.576544	0	0	1.25322	3.33659	TRAF3IP2;OTUD7B;SUMO4;CX3CL1;GJA1;LGALS1;TBK1;NUP62;CPNE1;CASP1;CAPN3;TRIM27;IKBKG;TRIM21;WLS;CHUK;SPHK2;PDPK1;PLEKHG5;ADIPOQ;TNFRSF19;ZDHHC13;MUL1;TRAF2;IRAK4;ZDHHC17;TIRAP;PPM1A;PPM1B;TRAF5;TRIM13;PELI1;S100A4;PRKD1;CARD16;ZMYND11;SQSTM1;BIRC3;CANT1;TRIM52;USP10;DDX1;PELI2;CXXC5;TANK;RELA;MTDH;IRAK1;DHX36;S100A13;HMOX1;RIPK1;FADD;ECT2;LURAP1;MAP3K3;CCL21;PLK2;NR1D1;ESR1;PER1;PPP5C;MAVS;PINK1;TR…
rRNA processing (GO:0006364)	56/173	0.0701887	0.579083	0	0	1.29219	3.43279	RPL3;RPL32;POP4;WDR3;RPLP0;FCF1;THUMPD1;WDR46;RRP9;NOB1;RIOK2;UTP14A;UTP15;UTP11;DIS3;RPL22;RPS6;WDR74;DDX54;IMP4;DDX52;SENP3;EBNA1BP2;MRTO4;XRN2;SRFBP1;PRKDC;HEATR1;NOLC1;NOL8;NOL9;RPF1;EMG1;EXOSC4;BMS1;PES1;DHX37;RRP36;UTP20;RPL18;MDN1;DCAF13;NOP56;NOP14;HELQ;UTP4;UTP3;WDR12;WDR55;BYSL;RCL1;RSL1D1;TBL3;MPHOSPH10;ESF1;NOL11
negative regulation of cell growth (GO:0030308)	42/126	0.0708401	0.583607	0	0	1.34943	3.57239	ACVRL1;GSK3A;PTPRS;NPR1;EI24;JADE1;NAIF1;WFDC1;RNF6;ENO1;PHB;PRDM11;ACVR1B;RERG;DNAJB2;GJA1;WNT11;HYAL1;CCDC85B;HYAL2;SH3BP4;SLIT3;RBBP7;SLIT2;IP6K2;CDKL3;SMAD4;SMAD3;SPHK2;MUL1;CGRRF1;ESR2;PML;SMARCA4;MAG;SFRP2;ADAM15;BCL6;NME6;TP53;HSPA1B;HSPA1A
transcription, DNA-templated (GO:0006351)	70/221	0.0722411	0.594286	0	0	1.25187	3.2896	THRA;CCNH;SCX;TTF2;TTF1;PWP1;ELOA;MTERF1;SOX5;ABT1;PRMT5;SUPT16H;KLF13;PARP1;TSC22D1;NCOA6;NCBP2;TWNK;TFB2M;GTF2F1;MLF1;THAP1;NFX1;TFAM;TP53;GTF3C1;GTF3C2;GTF3C3;CTDP1;GTF3C4;GTF3C6;CTR9;SUPT4H1;DTX1;RPAP1;GTF2E1;MNT;POLR2B;NOCT;POLR2C;HSF1;POLR2D;POLR2F;ZBTB7B;ZNF141;BRF2;BRF1;EAF1;SMARCA5;GTF2H1;SSRP1;SUPT5H;HIPK3;SETX;CDK9;NR4A2;PPP5C;CDK7;POLR3A;NFIC;TCEA2;DRG1;PAF1;TRIP11;POLR3H;TAF6;POLR3K;…
anion transmembrane transport (GO:0098656)	24/67	0.0727183	0.597344	0	0	1.50556	3.94631	SLC25A1;SLC35A2;SLC23A2;SLC13A3;SLC35B1;SLC1A3;SLC3A2;SLC7A1;SLC5A6;SLC25A38;SLC25A18;SLC25A29;SLC7A8;SLC25A19;SFXN3;LRRC8D;SLC25A10;LRRC8A;SFXN1;SFXN2;SLC25A12;SLC25A5;SLC36A4;SLC25A14
glycerophospholipid biosynthetic process (GO:0046474)	57/177	0.0742734	0.609235	0	0	1.28236	3.33413	ARF3;DGKB;MTMR14;PCTP;PIK3C2B;IMPA1;CPNE1;SBF1;PLA2G12A;PCYT2;PCYT1A;CSNK2A1;STARD7;SACM1L;PLA2G4B;PLA2G4C;OCRL;HDHD5;PISD;RUFY1;GNPAT;PIK3CA;DGKQ;GPD1;PIK3C3;VAC14;ABHD4;ABHD3;MTMR8;PIK3R4;LCAT;ABHD5;PIK3R1;MTMR4;AGPAT2;PIK3R6;AGPAT3;MTM1;PIK3R5;CLN3;PTDSS1;GPAT4;INPP5J;INPP5K;CEPT1;RAB4A;AGK;PLA2G2A;GPAM;ETNK2;ETNK1;LPCAT3;PI4KA;PEMT;PI4KB;GPD1L;LPIN1
histone H4 acetylation (GO:0043967)	18/48	0.074611	0.610238	0	0	1.61812	4.19978	KMT2A;MEAF6;TRRAP;ACTL6A;JADE1;MSL2;JADE2;HCFC1;PER1;KANSL2;RUVBL2;MORF4L2;RUVBL1;HAT1;BEND3;EP400;WDR5;EP300
regulation of mitochondrion organization (GO:0010821)	18/48	0.074611	0.610238	0	0	1.61812	4.19978	PRMT6;GSK3B;GSK3A;PID1;FZD5;FBXW7;HTRA2;MUL1;SIRT7;HDAC6;PISD;TMEM102;PINK1;EP300;VPS35;ATP13A2;VDAC1;SQSTM1
response to cytokine (GO:0034097)	49/150	0.0747594	0.610409	0	0	1.30952	3.39622	SETD2;PID1;CALCOCO2;FLT3;AFF3;NUB1;TMEM102;TBK1;KHSRP;SMPD1;DPYSL3;CASP1;TIMP2;GGT1;IL6R;TRIM21;TIMP4;SLC11A1;ADIPOQ;DDOST;MAPKAPK3;ADAM9;CHI3L1;HCLS1;TRIM56;ITIH4;NFAT5;SHMT2;AKAP6;RELA;IRAK1;RIPK1;MCL1;SNCA;GGT5;IGBP1;SMAD3;GCH1;MX2;MX1;STAT3;ISG15;PTPN11;PTPN14;PML;CDK9;XAF1;TRIM32;MYD88
antigen processing and presentation of peptide antigen via MHC class II (GO:0002495)	34/100	0.0758466	0.610409	0	0	1.38998	3.58482	DCTN5;DYNC1I2;SEC23A;DCTN2;SAR1B;DCTN1;DCTN4;CLTC;CLTA;AP2A1;ACTR1A;HLA-DMA;KIF3B;RACGAP1;KIF3A;AP1G1;AP2S1;CTSD;HLA-DQA1;AP1M1;HLA-DPA1;DYNC1H1;LAG3;FCER1G;AP1B1;DYNC1LI1;DYNC1LI2;KIF2A;CANX;CAPZA2;HLA-DPB1;SEC24C;HLA-DQB1;RAB7A
mitotic G2/M transition checkpoint (GO:0044818)	17/45	0.0767235	0.610409	0	0	1.63731	4.20386	BRSK1;BLM;DONSON;BRCC3;CDC6;CHFR;CDC14B;FZR1;MRNIP;ORC1;TAOK3;TRIM39;UIMC1;CLSPN;NAE1;NBN;TOPBP1
neural crest cell development (GO:0014032)	17/45	0.0767235	0.610409	0	0	1.63731	4.20386	SEMA5A;SEMA5B;SEMA4A;SEMA6A;SEMA3C;SEMA3D;SEMA6D;SEMA3B;NOLC1;KLHL12;SEMA4F;SEMA3F;TCOF1;ANXA6;SNAI2;RADIL;PHACTR4
positive regulation of RNA metabolic process (GO:0051254)	17/45	0.0767235	0.610409	0	0	1.63731	4.20386	UTP15;MAP2K2;PNPT1;HEATR1;PIK3R1;SIRT7;EGFR;RELA;ERN1;SETX;ZC3H18;RIOK2;RIPK1;GRSF1;TP53;HSPA1A;ZPR1
regulation of pri-miRNA transcription by RNA polymerase II (GO:1902893)	17/45	0.0767235	0.610409	0	0	1.63731	4.20386	JUN;SPI1;SMAD3;STAT3;PDGFB;NFATC3;FOS;NR3C1;KLF4;RELA;APLN;SMARCA4;NFIB;PPARG;PPARA;TEAD1;TP53
axonal fasciculation (GO:0007413)	2022-06-12	0.0768935	0.610409	0	0	2.69532	6.9144	SEMA5A;EPHA4;CNTN4;ARHGAP35;EPHA3;EPHB3
cellular response to fluid shear stress (GO:0071498)	2022-06-12	0.0768935	0.610409	0	0	2.69532	6.9144	MEF2C;MAPK7;KLF4;PKD2;ASS1;MTSS1
glycine metabolic process (GO:0006544)	2022-06-12	0.0768935	0.610409	0	0	2.69532	6.9144	RIDA;SHMT2;SHMT1;AMT;DLD;GCAT
Golgi localization (GO:0051645)	2022-06-12	0.0768935	0.610409	0	0	2.69532	6.9144	CDC42;UVRAG;TBCCD1;PDCD10;COPG1;ARCN1
intrinsic apoptotic signaling pathway in response to oxidative stress (GO:0008631)	2022-06-12	0.0768935	0.610409	0	0	2.69532	6.9144	STK24;PDCD10;PRKCD;ZNF622;PRODH;MAP3K5
keratan sulfate catabolic process (GO:0042340)	2022-06-12	0.0768935	0.610409	0	0	2.69532	6.9144	GALNS;GLB1;LUM;OGN;PRELP;GNS
maintenance of protein localization in endoplasmic reticulum (GO:0035437)	2022-06-12	0.0768935	0.610409	0	0	2.69532	6.9144	PDIA2;OS9;RER1;GPAA1;KDELR1;KDELR3
negative regulation of cardiac muscle hypertrophy (GO:0010614)	2022-06-12	0.0768935	0.610409	0	0	2.69532	6.9144	GSK3A;SMAD4;NOTCH1;GLRX3;LMNA;FOXO1
negative regulation of glucose transmembrane transport (GO:0010829)	2022-06-12	0.0768935	0.610409	0	0	2.69532	6.9144	GSK3A;PID1;SELENOS;LEP;INPP5K;APPL2
positive regulation of fatty acid oxidation (GO:0046321)	2022-06-12	0.0768935	0.610409	0	0	2.69532	6.9144	ABCD2;IRS1;IRS2;MLYCD;PPARA;PLIN5
protein import into peroxisome matrix (GO:0016558)	2022-06-12	0.0768935	0.610409	0	0	2.69532	6.9144	PEX16;PEX5;PEX1;PEX12;PEX13;PEX26
protein localization to synapse (GO:0035418)	2022-06-12	0.0768935	0.610409	0	0	2.69532	6.9144	DLG4;NRXN1;ZDHHC12;NRXN2;SHANK1;ZDHHC15
regulation of axon regeneration (GO:0048679)	2022-06-12	0.0768935	0.610409	0	0	2.69532	6.9144	EPHA4;GRN;PTPRS;STK24;PTN;CERS2
regulation of leukocyte cell-cell adhesion (GO:1903037)	2022-06-12	0.0768935	0.610409	0	0	2.69532	6.9144	MDK;WNK1;MIA3;PPARA;ASS1;FUT4
toll-like receptor 3 signaling pathway (GO:0034138)	2022-06-12	0.0768935	0.610409	0	0	2.69532	6.9144	TNIP2;UNC93B1;RIPK1;FADD;SCIMP;TLR3
cellular response to amino acid starvation (GO:0034198)	26/74	0.0785483	0.620937	0	0	1.46116	3.71726	ATP6V1A;WDR24;RPTOR;SESN3;ATP6V1H;SLC38A9;ATP6V1E1;ATP6V0E2;ATP6V1D;ATP6V1C1;GCN1;MAP3K5;SH3GLB1;ATP6V0E1;ATP6V1G2;MIOS;EIF2AK4;EIF2S1;MTOR;RRAGA;ATP6V1B2;FAS;PRKD1;LAMTOR1;ATP6V0D1;DEPDC5
mitotic nuclear division (GO:0140014)	26/74	0.0785483	0.620937	0	0	1.46116	3.71726	CTDP1;NCAPG2;SMC3;AAAS;SMC4;EPS8;DSN1;KIF3B;NUP62;PIBF1;CLASP1;ARHGEF10;NDE1;KLHDC8B;INO80;SMC1A;TUBG1;KNSTRN;RAB11A;SGO2;STAG1;KIF2A;ZW10;CHMP7;KPNB1;RAN
sphingolipid biosynthetic process (GO:0030148)	26/74	0.0785483	0.620937	0	0	1.46116	3.71726	HACD1;SAMD8;PPM1L;GBA;HACD3;HACD2;HACD4;SGPL1;SPTLC1;SPTLC2;SPTLC3;SMPD1;ELOVL1;CERS5;CERS6;SPHK2;AGK;ST8SIA1;ALDH3A2;VAPA;VAPB;PRKD2;PRKD1;CERS1;PLPP1;CERS2
receptor metabolic process (GO:0043112)	21/58	0.0806141	0.635129	0	0	1.53077	3.8546	ITGB1;SH3GLB1;BECN1;ARFGEF2;UVRAG;CXCL8;FCER1G;LRP1;CD81;MX2;CLTC;ITGB2;MX1;PIK3R4;DNM1;DNM3;KIF16B;ACKR3;GRB2;PLEKHJ1;SNCA
DNA replication-independent nucleosome assembly (GO:0006336)	15/39	0.0807918	0.635129	0	0	1.6853	4.24002	CENPT;SMARCA5;IPO4;CENPC;MIS18BP1;CENPI;RUVBL1;UBN1;HAT1;CENPL;CENPN;RBBP7;CENPP;ITGB3BP;CENPS
protein monoubiquitination (GO:0006513)	15/39	0.0807918	0.635129	0	0	1.6853	4.24002	RNF20;MGRN1;UBE3D;FANCL;CUL3;CTR9;UBE2D3;HUWE1;KLHL12;PEX12;RNF40;UBE2R2;PAF1;ATXN7L3;TRIM21
regulation of protein tyrosine kinase activity (GO:0061097)	15/39	0.0807918	0.635129	0	0	1.6853	4.24002	EPHA4;ACE;SHC1;MVP;IL34;PDGFB;THY1;SRCIN1;LILRA5;EFNA1;SH3BP5L;DLG4;HYAL2;NCK2;FCGR1A
fatty acid biosynthetic process (GO:0006633)	25/71	0.0814807	0.635791	0	0	1.46598	3.67578	HACD1;ABCD3;ACSM3;ABHD3;ABHD1;HACD3;PTGS2;HACD2;HSD17B8;ACACA;HACD4;ALOX5;MLYCD;ELOVL1;OLAH;GPX4;EPHX2;MCAT;ACLY;CYP2C8;SCD;NDUFAB1;CYP1A1;ACSBG1;ACSBG2
negative regulation of cell death (GO:0060548)	32/94	0.0818259	0.635791	0	0	1.39248	3.48561	GSK3B;BECN1;LRPAP1;VPS4B;GBA;HTRA2;NENF;NPAS2;WNT11;GPNMB;NUP62;VPS35;IKBKG;CD34;PDE8A;SNCA;PACRG;TIGAR;TRAF2;HLA-F;WNT16;BMP7;BTBD10;PINK1;PSMC5;PDE12;ATP13A2;PRKD1;CD200;HSPA1B;EIF4G1;HSPA1A
defense response to symbiont (GO:0140546)	41/124	0.0820448	0.635791	0	0	1.33302	3.3332	FCN3;SETD2;TRIM52;IFIT1;SAMHD1;IFI44L;IFIT3;RELA;IFIT2;OASL;EXOSC4;G3BP1;FADD;SKP2;MICA;RSAD2;DDX58;MX2;MX1;RNASE6;ISG15;RNASE2;RNASE1;MOV10;MAVS;IFI27;IRF3;PDE12;OAS2;NDUFAF4;IRF1;TTC4;IRF7;TLR8;SERINC3;ZMYND11;MAP3K14;MYD88;TLR3;TLR2;TRIM56
cellular response to transforming growth factor beta stimulus (GO:0071560)	38/114	0.0823949	0.635791	0	0	1.34917	3.36785	ACVRL1;ITGB1;ZFYVE9;TGFBRAP1;FURIN;NR3C1;DUSP15;CRKL;ZFP36L1;CLEC3B;MAPK7;ZMIZ2;HYAL2;UBC;WNT2;APPL2;SOX5;SMAD1;WWOX;MEF2C;JUN;SMAD4;LEFTY1;SMAD3;TGFB3;USP9X;SMAD9;FOS;SMAD5;TGFBR2;DUSP22;TGFBR3;SKI;PARD3;ID1;PDE3A;ADAM9;LIMS1
histone modification (GO:0016570)	38/114	0.0823949	0.635791	0	0	1.34917	3.36785	HDAC2;TRRAP;PRDM5;EHMT1;PHB;SGF29;HDAC9;HDAC6;KAT5;SIN3B;ATXN7;HLCS;SIN3A;RUVBL2;NSD1;RUVBL1;EP300;TBL1X;MTA2;ATXN7L3;PRMT6;KDM4A;PARP2;USP22;PRKCD;HUWE1;UBE2A;SIRT7;BAZ1B;TAF6L;KAT2A;BRMS1;TBL1XR1;INCENP;MORF4L2;TAF6;RCOR2;NEK11
histone H3 deacetylation (GO:0070932)	2022-07-15	0.0826458	0.635791	0	0	2.35852	5.88024	ELK4;PER2;PER1;HDAC2;SFPQ;SIRT7;HDAC9
integrated stress response signaling (GO:0140467)	2022-07-15	0.0826458	0.635791	0	0	2.35852	5.88024	CXCL8;EIF2AK1;DDIT3;CCL2;QRICH1;EIF2AK4;EIF2S1
interleukin-27-mediated signaling pathway (GO:0070106)	2022-07-15	0.0826458	0.635791	0	0	2.35852	5.88024	OAS2;EBI3;MX1;STAT3;CANX;OASL;JAK1
mitochondrial RNA metabolic process (GO:0000959)	2022-07-15	0.0826458	0.635791	0	0	2.35852	5.88024	PNPT1;TWNK;FASTKD5;TFAM;MTERF1;TFB2M;SLC25A33
positive regulation of glycogen metabolic process (GO:0070875)	2022-07-15	0.0826458	0.635791	0	0	2.35852	5.88024	EPM2AIP1;DYRK2;IRS1;PPP1R3E;IGF2;IRS2;SORBS1
positive regulation of pattern recognition receptor signaling pathway (GO:0062208)	2022-07-15	0.0826458	0.635791	0	0	2.35852	5.88024	DHX58;ZDHHC5;DDX60;PUM1;TLR3;OASL;TLR2
RNA phosphodiester bond hydrolysis, endonucleolytic (GO:0090502)	2022-07-15	0.0826458	0.635791	0	0	2.35852	5.88024	ZC3H12C;RNASEH1;POP1;LACTB2;ZC3H12B;RPP40;NUDT16
axonal transport (GO:0098930)	14/36	0.0826708	0.635791	0	0	1.71586	4.27745	DYNC1H1;DCTN1;FBXW11;AP3D1;AP3B1;AP3M2;AP3M1;KIF3B;OPA1;KIF3A;BLOC1S3;AP3S2;KIF1B;SYBU
establishment of protein localization to plasma membrane (GO:0061951)	14/36	0.0826708	0.635791	0	0	1.71586	4.27745	NSF;SYS1;GOLPH3L;ANK3;RAB10;AFDN;GOLGA4;RAB26;GORASP2;GORASP1;NECTIN3;SPTBN1;VAMP2;RAB7A
mitochondrion disassembly (GO:0061726)	14/36	0.0826708	0.635791	0	0	1.71586	4.27745	BECN1;ATG3;GABARAPL2;ATG9A;WIPI1;AMBRA1;WIPI2;PINK1;MAP1LC3A;MAP1LC3C;RB1CC1;ATG2A;FBXO7;SQSTM1
transferrin transport (GO:0033572)	14/36	0.0826708	0.635791	0	0	1.71586	4.27745	ATP6V1A;STEAP3;ATP6V0E1;ATP6V1G2;ATP6AP1;CLTC;MCOLN1;ATP6V1B2;ATP6V1H;ATP6V0E2;ATP6V1E1;ATP6V0D1;ATP6V1D;ATP6V1C1
DNA-templated transcription, initiation (GO:0006352)	54/168	0.082822	0.636091	0	0	1.27862	3.18512	THRA;CCNH;NR3C1;NR3C2;TEAD1;TEAD2;MED1;NCOA6;TFB2M;GTF2F1;NCOR1;TBL1XR1;POLR1A;POLR1B;RARA;TFAM;PPARG;PPARA;NOTCH2;GTF3C1;NOTCH1;RRN3;NOTCH4;MAZ;GTF2E1;HDAC9;TAF1D;RXRA;POLR2B;POLR2C;POLR2D;POLR2F;E2F3;NRBF2;TBL1X;RXRG;ESRRA;BRF2;BRF1;NR1H2;SMARCA5;GTF2H1;NR1D1;ESR1;ESR2;CDK9;NR4A2;NR4A1;CDK7;SNW1;TAF8;POLR3H;TAF6;TAF2
negative regulation of cytokine-mediated signaling pathway (GO:0001960)	20/55	0.0833952	0.6379	0	0	1.54111	3.82837	YTHDF2;YTHDF3;NR1H2;ADIPOQ;METTL3;MUL1;GPS2;ISG15;SAMHD1;PARP14;USP18;TRAIP;RNF113A;PPARG;SLIT3;CARD16;TTLL12;SLIT2;CCDC3;RFFL
protein targeting to mitochondrion (GO:0006626)	20/55	0.0833952	0.6379	0	0	1.54111	3.82837	MIPEP;TOMM70;BCAP31;TIMM29;AGK;HSPA4;PAM16;TIMM23;DNAJC15;TOMM40L;TIMM50;CHCHD4;SAMM50;AIFM1;GRPEL1;TIMM17A;PMPCB;MFN2;PMPCA;FBXO7
pyruvate metabolic process (GO:0006090)	20/55	0.0833952	0.6379	0	0	1.54111	3.82837	PFKFB2;PDHA1;PGAM1;GLO1;ENO1;HOGA1;PDHB;HK3;LDHB;PC;ME1;PGK1;ME3;VDAC1;DLAT;ME2;HAGH;DLD;PGM1;PCK2
actin filament bundle assembly (GO:0051017)	13/33	0.084372	0.638305	0	0	1.75255	4.3332	FAM107A;ESPN;CORO1B;EPS8;LIMA1;BAIAP2L2;MYO1B;DPYSL3;FSCN1;PLS3;LCP1;EZR;PLS1
actin filament bundle organization (GO:0061572)	13/33	0.084372	0.638305	0	0	1.75255	4.3332	FAM107A;ESPN;CORO1B;EPS8;LIMA1;BAIAP2L2;MYO1B;DPYSL3;FSCN1;PLS3;LCP1;EZR;PLS1
keratan sulfate metabolic process (GO:0042339)	13/33	0.084372	0.638305	0	0	1.75255	4.3332	B4GALT3;B4GALT1;LUM;SLC35D2;PRELP;GNS;GALNS;GLB1;OGN;ST3GAL4;ST3GAL1;ST3GAL2;B4GALT4
mitotic G2 DNA damage checkpoint signaling (GO:0007095)	13/33	0.084372	0.638305	0	0	1.75255	4.3332	BRSK1;BLM;DONSON;BRCC3;CDC14B;FZR1;MRNIP;TAOK3;TRIM39;UIMC1;CLSPN;NBN;TOPBP1
positive regulation of histone modification (GO:0031058)	13/33	0.084372	0.638305	0	0	1.75255	4.3332	PAXIP1;KDM1A;AKAP8;TET1;CDK9;TADA2B;NIPBL;RUVBL2;APLNR;PAF1;BRD7;ZBTB7B;GLYR1
positive regulation of organelle organization (GO:0010638)	13/33	0.084372	0.638305	0	0	1.75255	4.3332	GSK3B;UVRAG;ATL3;CALCOCO2;STX18;SURF4;HTRA2;LIG4;P2RX7;FYCO1;KATNBL1;SMCR8;RAB3GAP1
toll-like receptor signaling pathway (GO:0002224)	31/91	0.085014	0.638305	0	0	1.39387	3.4358	ITGAM;UNC93B1;TRIL;ITGB2;UBE2D3;PIK3R4;IRAK1;UBC;EPG5;RIPK1;IKBKG;LBP;FADD;APOB;CTSB;MAP3K1;CHUK;IRAK4;SCIMP;TIRAP;TLR1;MAPKAPK3;TNIP2;TLR8;PIK3C3;PIK3AP1;S100A9;TLR3;MYD88;BIRC3;TLR2
cellular response to interferon-gamma (GO:0071346)	40/121	0.0852227	0.638305	0	0	1.33255	3.28139	PTAFR;CX3CL1;ICAM1;OASL;SYNCRIP;MT2A;CCL8;CASP1;SIRPA;CCL2;TRIM26;FCGR1A;B2M;TRIM21;GBP1;HLA-DQA1;GBP4;HLA-DPA1;JAK1;GBP3;CCL23;VCAM1;CCL21;IFNGR1;CCL20;PRKCD;HLA-B;HLA-A;HLA-F;PML;HCK;IRF3;PDE12;OAS2;IRF1;IRF7;HLA-DPB1;CD47;HLA-DQB1;TLR2
negative regulation of cytokine production (GO:0001818)	58/182	0.085642	0.638305	0	0	1.26265	3.10306	CD84;ABCD2;OTUD7B;GPATCH3;CX3CL1;C1QTNF3;TBK1;KAT5;C1QBP;TMSB4X;DHX58;NPTN;SIRPA;TRIM27;VSIG4;CD34;APPL2;HAVCR2;CR1;DDX58;SLC2A10;SLC11A1;CLEC4A;SELENOS;IRF3;DDIT3;RARA;TAX1BP1;TLR8;BPI;EZR;PPARA;PTGER4;UBA7;C5AR2;GBA;AGER;HDAC9;LILRA5;RNF135;GPNMB;PCBP2;PIBF1;GBP1;N4BP1;BTN2A2;LAPTM5;ISG15;SSC5D;ATP2B1;KLF4;MAVS;NPLOC4;AXL;PDCD4;INHA;CD200;ASB1
cellular response to alkaloid (GO:0071312)	2022-08-18	0.0857537	0.638305	0	0	2.15646	5.29687	CRHBP;BLM;GSTM2;RAD51;SPIDR;RYR3;SLC8A1;TGM2
DNA strand elongation (GO:0022616)	2022-08-18	0.0857537	0.638305	0	0	2.15646	5.29687	DCLRE1B;POLA1;RAD50;MCM7;GINS3;MCM3;MCM4;NBN
DNA strand elongation involved in DNA replication (GO:0006271)	2022-08-18	0.0857537	0.638305	0	0	2.15646	5.29687	POLA1;PCNA;MCM7;GINS3;POLE3;MCM3;MCM4;POLE
interleukin-6-mediated signaling pathway (GO:0070102)	2022-08-18	0.0857537	0.638305	0	0	2.15646	5.29687	CEBPA;SMAD4;SPI1;CTR9;STAT3;PTPN11;IL6R;JAK1
positive regulation of cell cycle phase transition (GO:1901989)	2022-08-18	0.0857537	0.638305	0	0	2.15646	5.29687	KLHL18;PAGR1;STXBP4;DDRGK1;CUL3;PAF1;GLI1;ZNF16
regulation of mRNA polyadenylation (GO:1900363)	2022-08-18	0.0857537	0.638305	0	0	2.15646	5.29687	RNF20;CDK9;NCBP2;CTR9;HSF1;SUPT5H;ZC3H14;RNF40
regulation of protein-containing complex disassembly (GO:0043244)	2022-08-18	0.0857537	0.638305	0	0	2.15646	5.29687	GLE1;CLN3;OGFOD1;GBA;TBC1D25;ETF1;GSPT1;HDAC6
regulation of telomere maintenance via telomere lengthening (GO:1904356)	2022-08-18	0.0857537	0.638305	0	0	2.15646	5.29687	SLX4;PARP1;ERCC4;TINF2;DHX36;HNRNPA2B1;TERF2;SMG5
regulation of vascular endothelial cell proliferation (GO:1905562)	2022-08-18	0.0857537	0.638305	0	0	2.15646	5.29687	MEF2C;PDPK1;MDK;SP1;IGF2;CCL2;PPARG;APLN
CENP-A containing chromatin organization (GO:0061641)	2022-12-30	0.085813	0.638305	0	0	1.7974	4.41366	CENPT;MIS18BP1;CENPI;RUVBL1;SMARCA5;CENPL;CENPN;RBBP7;CENPP;ITGB3BP;CENPC;CENPS
CENP-A containing nucleosome assembly (GO:0034080)	2022-12-30	0.085813	0.638305	0	0	1.7974	4.41366	CENPT;MIS18BP1;CENPI;RUVBL1;SMARCA5;CENPL;CENPN;RBBP7;CENPP;ITGB3BP;CENPC;CENPS
TRIF-dependent toll-like receptor signaling pathway (GO:0035666)	2022-12-30	0.085813	0.638305	0	0	1.7974	4.41366	TBK1;CHUK;IRF3;UBE2D3;UBC;IRF7;RIPK1;FADD;IKBKG;TANK;TLR3;BIRC3
protein homotetramerization (GO:0051289)	19/52	0.086244	0.64067	0	0	1.55271	3.80503	SHMT2;KCNJ12;SHMT1;CBY1;PKD2;SAMHD1;MCOLN1;SOD2;UPB1;RYR3;ACACA;GLS;THG1L;CRYZ;CTH;SSBP1;B2M;APPL2;TRPM4
nucleobase-containing small molecule interconversion (GO:0015949)	2022-11-27	0.0868787	0.641831	0	0	1.85348	4.52849	DCTD;RRM1;GUK1;TXNRD1;GSR;CMPK1;NME3;GLRX;CTPS1;NME4;AK5
negative regulation of response to wounding (GO:1903035)	2022-09-21	0.0871506	0.641831	0	0	2.02178	4.93338	EPHA4;PTPRS;MDK;ALOX5;CD109;SIGLEC10;CRK;AJAP1;CERS2
vacuolar acidification (GO:0007035)	2022-09-21	0.0871506	0.641831	0	0	2.02178	4.93338	TMEM199;CLN3;GRN;ATP6V0E1;SLC11A1;ATP6V1H;TMEM9;ATP6V0D1;ATP6V0E2
negative regulation of NIK/NF-kappaB signaling (GO:1901223)	2022-10-24	0.0874047	0.641831	0	0	1.9256	4.69308	C1QTNF3;PPM1A;PPM1B;SPI1;TMSB4X;CPNE1;ADIPOR1;BMP7;UACA;RELA
phospholipid catabolic process (GO:0009395)	2022-10-24	0.0874047	0.641831	0	0	1.9256	4.69308	ABHD12;PLA2G4B;SMPD1;PLA2G4C;GDE1;GDPD3;PNPLA6;GPCPD1;PRDX6;PLBD2
mitotic G1 DNA damage checkpoint signaling (GO:0031571)	23/65	0.0876923	0.641831	0	0	1.47701	3.59492	PLK3;PCNA;CRADD;PRKDC;GADD45A;PLK2;PML;AURKA;CCNB1;CCND1;TFDP2;PCBP4;CNOT1;CNOT11;PLAGL1;CNOT2;RFWD3;EP300;TNKS1BP1;MDM4;E2F4;CNOT8;TP53
negative regulation of response to external stimulus (GO:0032102)	39/118	0.08854	0.641831	0	0	1.33207	3.22933	PTGER4;PTPRS;TNFAIP6;GBA;GPS2;FPR2;LILRA2;C1QTNF3;MAPK7;C1QBP;ALOX5;DHX58;PCBP2;SIRPA;VPS35;ENPP3;TNFAIP8L2;TRIM21;EPHA4;RNF26;ADIPOQ;PRKCD;MUL1;TRAFD1;NR1D1;KLF4;AJAP1;PPM1B;FNDC4;SELENOS;CD109;LPCAT3;TYRO3;SAA1;PPARG;CARD16;PPARA;CRK;CERS2
inner mitochondrial membrane organization (GO:0007007)	18/49	0.0891534	0.641831	0	0	1.56582	3.7852	TOMM70;HSPA9;TIMM29;APOOL;MTX1;AGK;MTX2;DNAJC11;IMMT;GHITM;SPG7;MAIP1;LETM1;AFG3L2;CHCHD3;SAMM50;OPA1;CHCHD6
I-kappaB kinase/NF-kappaB signaling (GO:0007249)	22/62	0.090979	0.641831	0	0	1.48336	3.5558	CHUK;ROCK2;DEFB124;TRAF2;TANK;RELA;NFKBIA;IRAK1BP1;TBK1;PRDX4;NKIRAS2;UBC;TLR8;RIPK1;ERC1;IKBKG;AZI2;MAP3K14;TLR3;BIRC3;FAIM;TLR2
amino sugar catabolic process (GO:0046348)	2022-04-07	0.0912695	0.641831	0	0	3.59317	8.60184	GNPDA1;AMDHD2;ALDH1A1;NPL
antigen processing and presentation of endogenous peptide antigen via MHC class I via ER pathway (GO:0002484)	2022-04-07	0.0912695	0.641831	0	0	3.59317	8.60184	AZGP1;HLA-B;HLA-A;HLA-F
antigen processing and presentation of endogenous peptide antigen via MHC class I via ER pathway, TAP-independent (GO:0002486)	2022-04-07	0.0912695	0.641831	0	0	3.59317	8.60184	AZGP1;HLA-B;HLA-A;HLA-F
cation homeostasis (GO:0055080)	2022-04-07	0.0912695	0.641831	0	0	3.59317	8.60184	SLC7A8;COX11;ATP13A2;TRPM7
DNA ligation (GO:0006266)	2022-04-07	0.0912695	0.641831	0	0	3.59317	8.60184	XRCC6;XRCC4;MGMT;LIG4
G-quadruplex DNA unwinding (GO:0044806)	2022-04-07	0.0912695	0.641831	0	0	3.59317	8.60184	BLM;DHX9;DHX36;HNRNPA2B1
lymphoid progenitor cell differentiation (GO:0002320)	2022-04-07	0.0912695	0.641831	0	0	3.59317	8.60184	SPI1;FLT3;LIG4;BATF
modulation by symbiont of host apoptotic process (GO:0052150)	2022-04-07	0.0912695	0.641831	0	0	3.59317	8.60184	SFPQ;RNF213;CTSG;TRIM27
modulation by symbiont of host defense response (GO:0052031)	2022-04-07	0.0912695	0.641831	0	0	3.59317	8.60184	MRC1;UBC;B2M;TLR2
negative regulation by host of viral genome replication (GO:0044828)	2022-04-07	0.0912695	0.641831	0	0	3.59317	8.60184	CCL8;VAPA;ZBED1;EIF2AK4
negative regulation of RIG-I signaling pathway (GO:0039536)	2022-04-07	0.0912695	0.641831	0	0	3.59317	8.60184	NPLOC4;C1QBP;DHX58;GPATCH3
negative regulation of telomere capping (GO:1904354)	2022-04-07	0.0912695	0.641831	0	0	3.59317	8.60184	RAD50;ERCC4;NBN;TERF2
neurotransmitter receptor transport, endosome to plasma membrane (GO:0099639)	2022-04-07	0.0912695	0.641831	0	0	3.59317	8.60184	ARHGAP44;VPS35;GRIP2;RAB11A
nicotinamide nucleotide biosynthetic process (GO:0019359)	2022-04-07	0.0912695	0.641831	0	0	3.59317	8.60184	NMNAT1;HAAO;NMNAT3;NADSYN1
pericardium morphogenesis (GO:0003344)	2022-04-07	0.0912695	0.641831	0	0	3.59317	8.60184	DLL4;NOTCH1;BMP7;LRP6
positive regulation of aspartic-type endopeptidase activity involved in amyloid precursor protein catabolic process (GO:1902961)	2022-04-07	0.0912695	0.641831	0	0	3.59317	8.60184	EFNA1;EPHA4;ROCK2;AGER
positive regulation of miRNA mediated inhibition of translation (GO:1905618)	2022-04-07	0.0912695	0.641831	0	0	3.59317	8.60184	AGO2;STAT3;EIF4E2;EIF4G1
positive regulation of mitophagy in response to mitochondrial depolarization (GO:0098779)	2022-04-07	0.0912695	0.641831	0	0	3.59317	8.60184	PINK1;HUWE1;MFN2;HDAC6
positive regulation of mRNA binding (GO:1902416)	2022-04-07	0.0912695	0.641831	0	0	3.59317	8.60184	CDK9;EIF3C;EIF3D;EIF4G1
positive regulation of pinocytosis (GO:0048549)	2022-04-07	0.0912695	0.641831	0	0	3.59317	8.60184	CDC42;CLN3;AXL;APPL2
positive regulation of protein localization to centrosome (GO:1904781)	2022-04-07	0.0912695	0.641831	0	0	3.59317	8.60184	GSK3B;APC;NUP62;BICD1
positive regulation of trophoblast cell migration (GO:1901165)	2022-04-07	0.0912695	0.641831	0	0	3.59317	8.60184	SMURF2;C1QBP;AGO2;ACVR1B
protein localization to cytoplasmic stress granule (GO:1903608)	2022-04-07	0.0912695	0.641831	0	0	3.59317	8.60184	SSB;DHX9;DDX1;DCP1A
pyrimidine ribonucleotide biosynthetic process (GO:0009220)	2022-04-07	0.0912695	0.641831	0	0	3.59317	8.60184	CMPK1;CTPS1;AK5;UMPS
regulation of miRNA mediated inhibition of translation (GO:1905616)	2022-04-07	0.0912695	0.641831	0	0	3.59317	8.60184	AGO2;STAT3;EIF4E2;EIF4G1
regulation of systemic arterial blood pressure by renin-angiotensin (GO:0003081)	2022-04-07	0.0912695	0.641831	0	0	3.59317	8.60184	ACE2;ENPEP;ACE;SERPINF2
regulation of vascular associated smooth muscle cell differentiation (GO:1905063)	2022-04-07	0.0912695	0.641831	0	0	3.59317	8.60184	NFATC3;PDCD4;PDGFB;NFATC2
response to host defenses (GO:0052200)	2022-04-07	0.0912695	0.641831	0	0	3.59317	8.60184	MRC1;UBC;B2M;TLR2
response to increased oxygen levels (GO:0036296)	2022-04-07	0.0912695	0.641831	0	0	3.59317	8.60184	ATP6V1A;TMEM199;ATP6AP1;ATP6V0D1
ribosomal large subunit export from nucleus (GO:0000055)	2022-04-07	0.0912695	0.641831	0	0	3.59317	8.60184	RRS1;NUP88;SDAD1;RAN
ribosomal small subunit export from nucleus (GO:0000056)	2022-04-07	0.0912695	0.641831	0	0	3.59317	8.60184	LTV1;NUP88;NOP9;RAN
RIG-I signaling pathway (GO:0039529)	2022-04-07	0.0912695	0.641831	0	0	3.59317	8.60184	RNF135;CLPB;DDX58;PHB
SMAD protein complex assembly (GO:0007183)	2022-04-07	0.0912695	0.641831	0	0	3.59317	8.60184	SMAD1;EID2;SMAD4;SMAD3
synaptic vesicle budding from presynaptic endocytic zone membrane (GO:0016185)	2022-04-07	0.0912695	0.641831	0	0	3.59317	8.60184	DNM3;MX2;MX1;DNM1
vesicle organization (GO:0016050)	17/46	0.0921124	0.646955	0	0	1.58074	3.76966	WASHC4;WASHC5;ARFGEF2;USP8;VPS18;EXOC8;SAR1B;SORT1;RNF26;DNM1;ALS2CL;HOOK1;VPS11;LAMTOR1;CD34;SQSTM1;PLEKHJ1
apoptotic process (GO:0006915)	72/231	0.0923886	0.647812	0	0	1.22263	2.91201	IFI27L1;IFI27L2;NCKAP1;AHCYL1;HIP1;FASTKD2;ITGB2;JADE1;IFIT2;CASP9;AIFM1;AIFM2;DPF2;CASP1;CAPN3;EP300;IKBKG;IFT57;IER3;SEMA6A;PARP1;PRKCD;TNFRSF19;THOC1;LIG4;GLRX2;TRAIP;TGFBR2;TRAF7;IFI27;ADAM15;ADORA2A;IRF3;PIK3CA;IRF1;ELMO1;VDAC1;NDUFS1;TNFRSF25;RAF1;TLR2;NOTCH2;PPP1R15A;MAGEH1;MRPS30;FOXO1;AKAP1;BAG6;BCL2L13;BCL2L11;PLAGL1;PTK2B;RIPK1;FADD;NAE1;PLK3;GADD45A;TNFSF12;ZBTB16;MX1;DHCR24;ALOX15B;C…
regulation of JNK cascade (GO:0046328)	35/105	0.092463	0.647812	0	0	1.34898	3.21184	FLT4;ULK4;GPS2;DUSP15;AGER;EGFR;SIRPA;PTK2B;RIPK1;ZNF622;MAP3K5;MEN1;ANKRD6;DACT1;CCL21;GADD45A;SERPINF2;TNFRSF19;TRAF2;WNT16;TIRAP;GADD45G;HIPK2;DUSP22;TGFBR3;SH3RF3;PER1;PINK1;COPS5;NCOR1;TAOK3;TRAF5;MAP3K10;LTBR;ZMYND11
DNA-dependent DNA replication maintenance of fidelity (GO:0045005)	16/43	0.0951058	0.665506	0	0	1.59788	3.75944	BLM;PCNA;BOD1L1;DONSON;THOC1;SETMAR;NUCKS1;TRAIP;CDK9;RAD51;POLD1;RFWD3;TIMELESS;POLE;ATR;CENPS
regulation of cellular component organization (GO:0051128)	45/139	0.0957785	0.669386	0	0	1.29184	3.03029	OGFR;RAB5C;HIP1;ROCK2;FAM107A;LTBP4;SNX12;STON1;WFDC1;TMEM97;STON2;RASGRP2;NUBP1;AURKA;RPTOR;BAG5;OPHN1;AP2S1;SPOCK1;ARHGEF11;RAB4A;RAB4B;EGLN2;SLC2A10;PTCH2;SETD1A;HIP1R;TRAF2;PTPN11;SSRP1;SNCAIP;CDK11B;ARFGAP1;IL17RB;MTOR;HCFC1;RAB33B;RUFY1;PINK1;SNX17;CDH13;PRKCQ;LAMTOR1;SGK1;CD22
Wnt signaling pathway (GO:0016055)	31/92	0.0961314	0.671025	0	0	1.37092	3.21076	GSK3B;VPS29;USP34;CUL1;LRP5;KLHL12;VPS26A;LRP6;FRAT1;WNT11;UBC;VPS35;WNT2;WLS;BCL9L;CSNK1G3;TCF7L2;WNT10B;TCF7L1;ZRANB1;WNT5B;FZD5;CSNK1E;WNT16;NR4A2;SFRP4;BCL9;SFRP2;APC;CPE;CTNNB1
membrane organization (GO:0061024)	75/242	0.0968141	0.67496	0	0	1.21257	2.83132	HIP1;UBXN2B;ITSN1;CLTC;SNAP23;CLTA;AP2A1;STON2;SLC2A8;BAIAP2L2;OPA1;CHP1;SNAP29;CEP55;AGFG1;SH3GLB1;ACTR3;ACTR2;SUN2;SUN1;CR1;PDCD6IP;ANK2;OCRL;ANK3;DNM1;NUP93;DNM3;VAMP7;NPC1;TMEM33;TLCD2;NEMP1;CHMP7;VAMP2;HBEGF;NAPA;SAR1B;VPS4B;STX18;USO1;VPS4A;EGFR;TIMM50;TGOLN2;CLN3;SYNGR1;UBC;AP2S1;REPS2;MFN2;APOB;SPTBN1;VTI1B;TOR1A;NUP155;MX2;MX1;AP3D1;HUWE1;M6PR;HIP1R;AZIN2;ARPC4;STAM;TOR1B;IGF2R;GRIN3B;RA…
DNA damage response, signal transduction by p53 class mediator resulting in cell cycle arrest (GO:0006977)	20/56	0.09793	0.681492	0	0	1.4982	3.48107	PLK3;PCNA;CRADD;GADD45A;PLK2;PML;AURKA;CCNB1;TFDP2;PCBP4;CNOT1;CNOT11;PLAGL1;CNOT2;EP300;TNKS1BP1;MDM4;E2F4;CNOT8;TP53
autophagy of mitochondrion (GO:0000422)	15/40	0.0981118	0.681492	0	0	1.61778	3.75591	BECN1;ATG3;GABARAPL2;ATG9A;WIPI1;AMBRA1;WIPI2;ATG13;PINK1;MAP1LC3A;MAP1LC3C;RB1CC1;ATG2A;FBXO7;SQSTM1
nucleocytoplasmic transport (GO:0006913)	15/40	0.0981118	0.681492	0	0	1.61778	3.75591	NUP205;NCBP2;DDX20;PHAX;AAAS;RBM15B;LSG1;ATXN1;NEMF;GEMIN4;SNRPG;GEMIN5;GEMIN6;NUP98;HTATIP2
DNA repair (GO:0006281)	91/298	0.0996514	0.691339	0	0	1.18722	2.73782	DCLRE1B;FEN1;SETD2;UBXN1;TRRAP;CETN2;NUCKS1;POLB;ENDOV;HERC2;KAT5;TRIM28;UIMC1;TNKS1BP1;NBN;TOPBP1;KPNA2;POLE;MEN1;PRMT6;PARP4;PARP1;PARP2;KMT5C;RECQL;LIG4;WRNIP1;RAD23A;CSNK1E;ACTR8;BAZ1B;SMC1A;TRAIP;DDB1;RAD51B;PSME4;TIMELESS;TP53;BLM;VCP;PCNA;PRKDC;CDCA5;DDX1;BRCC3;PDS5A;RECQL4;ATXN3;VCPIP1;SLX4;RAD21;POLD1;UBC;USP1;RBBP8;MUTYH;BARD1;FANCI;UVRAG;KDM4A;POLQ;XRCC4;GADD45A;XRCC5;MGMT;FANCL;ASCC1;…
negative regulation of G1/S transition of mitotic cell cycle (GO:2000134)	14/37	0.1011	0.697159	0	0	1.64115	3.76092	PLK3;CDKN2B;FAM107A;JADE1;PKD2;KLF4;GPNMB;APC;CDK4;NACC2;CDK2AP2;CCL2;BRD7;DACT1
neural crest cell migration (GO:0001755)	14/37	0.1011	0.697159	0	0	1.64115	3.76092	SEMA5A;NRP1;SEMA5B;SEMA4A;SEMA6A;SEMA3C;SEMA3D;SEMA6D;SEMA3B;SEMA4F;SEMA3F;ANXA6;RADIL;PHACTR4
phagosome maturation (GO:0090382)	14/37	0.1011	0.697159	0	0	1.64115	3.76092	ATP6V1A;ATP6V0E1;ATP6V1G2;MCOLN1;RAB20;ATP6V1B2;ATP6V1H;RAB38;ATP6V0E2;ATP6V1E1;ATP6V0D1;ATP6V1D;ATP6V1C1;RAB7A
protein insertion into ER membrane (GO:0045048)	14/37	0.1011	0.697159	0	0	1.64115	3.76092	UBL4A;MMGT1;CCDC47;BAG6;ALDH3A2;VAPA;EMC1;EMC3;HMOX1;STX5;EMC6;EMC7;EMC8;VAMP2
positive regulation of release of sequestered calcium ion into cytosol (GO:0051281)	13/34	0.104027	0.697159	0	0	1.66898	3.77707	GSTM2;PDPK1;HTT;AKAP6;THY1;PKD2;CX3CL1;CXCL10;CXCL11;APLNR;CAPN3;CALM1;SNCA
negative regulation of transcription, DNA-templated (GO:0045892)	274/948	0.1043	0.697159	0	0	1.10002	2.48658	SPI1;EHMT1;IKZF1;ENO1;ELK3;DCAF1;ELK4;EDNRB;TRIM28;KAT5;SOX15;DPF2;TRIM27;SOX7;MED1;MEF2C;ZNF281;SOX13;ZNF10;THAP1;DKK3;HCFC1;EID2;SFRP2;IFI27;DDIT3;EZR;CLOCK;TP53;ATF3;CTR9;PDGFB;ZNF20;SUPT4H1;ZNF24;PRDM11;MTDH;ZNF706;HESX1;HIVEP1;INPP5K;ZBTB7B;ZBTB7A;SNX6;HEXIM1;PLK3;JUN;XRCC6;ZNF141;MTERF3;XRCC5;GADD45A;IGF2;IRF2BP2;NR1D1;PA2G4;SMARCA4;POU6F1;THAP11;SNW1;ID2;ID1;ID3;PAF1;SNAI2;GTF2IRD1;CALR;RC…
amino sugar metabolic process (GO:0006040)	2022-05-10	0.104672	0.697159	0	0	2.69501	6.08242	FN3K;EXTL2;ST6GAL1;ST3GAL1;GNE
I-kappaB phosphorylation (GO:0007252)	2022-05-10	0.104672	0.697159	0	0	2.69501	6.08242	PRDX4;CHUK;ERC1;TLR3;TLR2
L-serine metabolic process (GO:0006563)	2022-05-10	0.104672	0.697159	0	0	2.69501	6.08242	CBS;SHMT2;SHMT1;SERINC3;PSPH
leptin-mediated signaling pathway (GO:0033210)	2022-05-10	0.104672	0.697159	0	0	2.69501	6.08242	MKKS;LEP;EBI3;STAT3;LEPR
mitotic DNA replication (GO:1902969)	2022-05-10	0.104672	0.697159	0	0	2.69501	6.08242	POLA1;CDC45;GINS3;MCM3;MCM4
mitotic DNA replication checkpoint signaling (GO:0033314)	2022-05-10	0.104672	0.697159	0	0	2.69501	6.08242	ORC1;CDC6;CLSPN;NAE1;TOPBP1
negative regulation of cholesterol storage (GO:0010887)	2022-05-10	0.104672	0.697159	0	0	2.69501	6.08242	ABCA1;NR1H2;PPARG;PPARA;TTC39B
negative regulation of circadian rhythm (GO:0042754)	2022-05-10	0.104672	0.697159	0	0	2.69501	6.08242	PER2;SFPQ;SIN3A;CIPC;CRY2
negative regulation of protein autophosphorylation (GO:0031953)	2022-05-10	0.104672	0.697159	0	0	2.69501	6.08242	ERRFI1;MVP;ADIPOQ;TESK1;CHP1
negative regulation of transcription from RNA polymerase II promoter in response to stress (GO:0097201)	2022-05-10	0.104672	0.697159	0	0	2.69501	6.08242	DNAJB1;JUN;HIF1AN;VHL;HSPA1A
neuron projection fasciculation (GO:0106030)	2022-05-10	0.104672	0.697159	0	0	2.69501	6.08242	SEMA5A;EPHA4;CNTN4;ARHGAP35;EPHB3
nuclear pore complex assembly (GO:0051292)	2022-05-10	0.104672	0.697159	0	0	2.69501	6.08242	NDC1;NUP93;NUP205;TPR;NUP98
phagosome-lysosome fusion (GO:0090385)	2022-05-10	0.104672	0.697159	0	0	2.69501	6.08242	CLN3;RAB20;RAB7B;ARL8B;RAB7A
positive regulation of cell activation (GO:0050867)	2022-05-10	0.104672	0.697159	0	0	2.69501	6.08242	SOX15;PLEK;CAPN3;LILRA2;LILRA5
positive regulation of transcription by RNA polymerase III (GO:0045945)	2022-05-10	0.104672	0.697159	0	0	2.69501	6.08242	RPTOR;CEBPA;ICE1;CHD8;MTOR
positive regulation of transcription of nucleolar large rRNA by RNA polymerase I (GO:1901838)	2022-05-10	0.104672	0.697159	0	0	2.69501	6.08242	NCL;NOL11;PWP1;MTOR;SMARCA4
primary alcohol catabolic process (GO:0034310)	2022-05-10	0.104672	0.697159	0	0	2.69501	6.08242	SULT1A1;SULT1B1;AKR1B10;AKR1C3;SULT1A2
protein poly-ADP-ribosylation (GO:0070212)	2022-05-10	0.104672	0.697159	0	0	2.69501	6.08242	PARP10;PARP1;PARP2;ZC3HAV1;PARP14
regulation of endoplasmic reticulum unfolded protein response (GO:1900101)	2022-05-10	0.104672	0.697159	0	0	2.69501	6.08242	ERN1;COPS5;FICD;PIGBOS1;PIK3R1
regulation of granulocyte differentiation (GO:0030852)	2022-05-10	0.104672	0.697159	0	0	2.69501	6.08242	TESC;ADIPOQ;RARA;HCLS1;C1QC
regulation of protein localization to centrosome (GO:1904779)	2022-05-10	0.104672	0.697159	0	0	2.69501	6.08242	GSK3B;APC;UBXN2B;NUP62;BICD1
regulation of receptor binding (GO:1900120)	2022-05-10	0.104672	0.697159	0	0	2.69501	6.08242	ADAM15;BDNF;ADIPOQ;ATP2A2;B2M
regulation of type B pancreatic cell development (GO:2000074)	2022-05-10	0.104672	0.697159	0	0	2.69501	6.08242	GSK3B;GSK3A;CLOCK;FOXO1;ARNTL
removal of superoxide radicals (GO:0019430)	2022-05-10	0.104672	0.697159	0	0	2.69501	6.08242	PRDX2;CCS;PRDX1;ATP7A;SOD2
retinoic acid receptor signaling pathway (GO:0048384)	2022-05-10	0.104672	0.697159	0	0	2.69501	6.08242	RXRA;SNW1;RARA;PPARG;RXRG
rRNA pseudouridine synthesis (GO:0031118)	2022-05-10	0.104672	0.697159	0	0	2.69501	6.08242	RPUSD4;RPUSD1;RPUSD2;RPUSD3;NOP10
serine family amino acid catabolic process (GO:0009071)	2022-05-10	0.104672	0.697159	0	0	2.69501	6.08242	CBS;SHMT2;SHMT1;AMT;DLD
telomeric loop disassembly (GO:0090657)	2022-05-10	0.104672	0.697159	0	0	2.69501	6.08242	RECQL4;BLM;SLX4;XRCC3;TERF2
cell cycle G1/S phase transition (GO:0044843)	22/63	0.105401	0.701189	0	0	1.44708	3.2559	PLK3;CCNH;CUL3;PLK2;CUL2;CUL1;ACVR1B;CDC25A;GSPT1;HINFP;CUL4A;PPP6C;CDK7;CCND1;CCNE1;CDK4;EIF4EBP1;RCC1;E2F3;BCAT1;POLE;CUL4B
negative regulation of transcription by RNA polymerase II (GO:0000122)	200/684	0.105759	0.701585	0	0	1.11733	2.51017	SPI1;ENO1;DCAF1;ELK4;EDNRB;KAT5;SOX15;DPF2;TRIM27;MED1;MEF2C;ZNF281;SOX13;ZNF10;HCFC1;THAP1;IFI27;DDIT3;EZR;TP53;ATF3;CTR9;PDGFB;ZNF20;SUPT4H1;MTDH;HESX1;HIVEP1;ZBTB7B;ZBTB7A;HEXIM1;PLK3;JUN;ZNF141;GADD45A;NFATC3;IGF2;IRF2BP2;NR1D1;POU6F1;THAP11;SMARCA4;SNW1;ID2;ID1;SNAI2;ID3;PAF1;GTF2IRD1;CALR;ZNF133;ZNF254;TCF25;BHLHE41;OTUD7B;CTCF;BMI1;MECP2;NIPBL;C1QBP;ZMYM5;MLX;ZNF248;ZNF487;AASS;ZNF587B;LEF…
sulfur compound biosynthetic process (GO:0044272)	37/113	0.106395	0.701585	0	0	1.31342	2.94286	B4GALT3;SLC26A2;B4GALT1;CHPF;SLC35D2;MGST1;PRELP;MAT2B;OPLAH;PAPSS2;CNDP2;CBS;ST3GAL4;CHAC2;CHST14;GGT1;ST3GAL1;ST3GAL2;GGT5;MPST;GSTM2;GSTO2;CHPF2;LUM;GLCE;CBSL;BGN;GCLC;GSTA4;CTH;OGN;HAGH;GCLM;CDO1;B4GALT4;GSTM5;CHST3
aminoglycan catabolic process (GO:0006026)	2022-12-31	0.106831	0.701585	0	0	1.70268	3.80805	OVGP1;NAGLU;IDUA;GLB1;GPC1;HYAL2;SDC3;CHI3L2;CHI3L1;HPSE;GNS;HSPG2
cellular nitrogen compound biosynthetic process (GO:0044271)	2022-12-31	0.106831	0.701585	0	0	1.70268	3.80805	NQO1;ARG2;SPTLC1;SPR;SPTLC2;GCH1;NOS2;SPTLC3;SPHK2;DDAH2;GBA;SULT1A2
MyD88-independent toll-like receptor signaling pathway (GO:0002756)	2022-12-31	0.106831	0.701585	0	0	1.70268	3.80805	TBK1;CHUK;IRF3;UBE2D3;UBC;IRF7;RIPK1;FADD;IKBKG;TANK;TLR3;BIRC3
negative regulation of peptidyl-tyrosine phosphorylation (GO:0050732)	2022-12-31	0.106831	0.701585	0	0	1.70268	3.80805	SOCS1;SFRP2;SH3BP5L;MVP;HYAL2;NTF3;PRKCD;THY1;NF2;PARP14;PIBF1;SRCIN1
organelle transport along microtubule (GO:0072384)	2022-12-31	0.106831	0.701585	0	0	1.70268	3.80805	CDC42;RAB1A;CLN3;FBXW11;MAP1S;NDE1;HTT;COPG1;TRAK1;BICD1;LRPPRC;TRAK2
peptidyl-asparagine modification (GO:0018196)	2022-12-31	0.106831	0.701585	0	0	1.70268	3.80805	MCFD2;ST6GAL1;RPN2;MGAT5;RPN1;ALG5;STT3A;MGAT1;HIF1AN;MGAT2;UGGT1;DDOST
axonogenesis (GO:0007409)	74/240	0.107522	0.701585	0	0	1.20347	2.68382	RET;ROBO2;SEMA5A;CYFIP1;NRP1;ROBO3;SEMA5B;RAB3A;USP33;IRS2;ARHGAP35;OPHN1;NPTN;EPHB4;EPHB3;EPHA4;SEMA6A;MAP1S;SEMA6D;GAB1;ANK3;GFRA3;GFRA2;ZDHHC17;AFG3L2;SLC9A6;PIK3CA;PARD3;DOK6;ADGRB1;ANOS1;PRKCQ;EVL;EZR;DSCAML1;EPHA3;NOTCH2;NLGN3;BRSK1;NOTCH1;LAMA2;SEMA3C;SHC1;SEMA3D;PLPPR4;NRXN1;SEMA3B;NTN4;NEXN;PIK3R1;SEMA3F;EFNB1;MAPK7;GPC1;SLIT1;SLITRK6;SLITRK5;SLIT3;SLIT2;PAK3;SPTBN1;PDLIM7;SEMA4A;USP9X;B…
peptide metabolic process (GO:0006518)	28/83	0.108222	0.701585	0	0	1.37314	3.05327	MIPEP;CPM;ENPEP;CPQ;PSEN2;FURIN;IDE;ABCB9;PSEN1;APEH;OPLAH;NPEPPS;NLN;ADAMTS13;DNPEP;ANPEP;GGT1;G6PD;GSTM2;GPX1;ACE;GSR;GLRX2;GSTA4;CPD;CPE;TPP1;GSTM5
telomere organization (GO:0032200)	17/47	0.109325	0.701585	0	0	1.52794	3.38199	DCLRE1B;BLM;XRCC6;PCNA;PARP1;PRKDC;XRCC5;TINF2;RPA1;TERF2;RECQL4;RAD50;ERCC4;POLD1;APEX1;NBN;ATR
cellular response to interleukin-6 (GO:0071354)	2022-11-28	0.109424	0.701585	0	0	1.74433	3.85938	CEBPA;SMAD4;PID1;SPI1;CTR9;STAT3;PTPN11;PHB;IL6R;RELA;JAK1
internal peptidyl-lysine acetylation (GO:0018393)	2022-11-28	0.109424	0.701585	0	0	1.74433	3.85938	BAG6;TAF6L;KAT2A;KAT5;TRRAP;RUVBL2;MORF4L2;RUVBL1;EP300;TAF6;SGF29
macromolecule catabolic process (GO:0009057)	2022-11-28	0.109424	0.701585	0	0	1.74433	3.85938	SH3GLB1;BECN1;UVRAG;LRSAM1;KIF16B;PIK3R4;CAPN3;TPP1;IDE;CLPX;MTOR
negative regulation of cellular response to insulin stimulus (GO:1900077)	2022-11-28	0.109424	0.701585	0	0	1.74433	3.85938	PTPRE;GSK3A;PID1;SOCS1;IRS1;PRKCD;INPP5K;PRKCQ;APPL2;TNS2;SLC27A4
positive regulation of phosphatidylinositol 3-kinase activity (GO:0043552)	2022-11-28	0.109424	0.701585	0	0	1.74433	3.85938	FGR;CCL21;FLT3;IRS1;AGAP2;PDGFB;PIK3R4;PTK2B;AMBRA1;FPR2;PRKD1
protein localization to lysosome (GO:0061462)	2022-11-28	0.109424	0.701585	0	0	1.74433	3.85938	AP3M1;CD81;VPS4A;NCOA4;LAPTM5;M6PR;MFSD1;SH3BP4;GLMP;ATP13A2;RAB7A
regulation of DNA-templated transcription, elongation (GO:0032784)	2022-11-28	0.109424	0.701585	0	0	1.74433	3.85938	TSFM;SCAF8;SUPT16H;EAF1;SUPT4H1;THOC1;TCEA2;SUPT5H;THOC5;ZMYND11;HMGN1
MAPK cascade (GO:0000165)	92/303	0.109676	0.701585	0	0	1.17741	2.60233	RET;IRS1;FLT3;YWHAB;NRK;RASGRF1;ARAF;IRS2;FGF1;PSMD8;PSMD9;PSMD6;SPRED1;PSMD7;PSMD4;FGF9;PSMD5;PSMD2;PSMD3;PSMD1;IKBKG;JAK1;MAP3K5;MEN1;DUSP5;MEF2C;MAP2K2;CHUK;FBXW11;FLT3LG;GFRA3;IL17RD;GFRA2;PSMA5;PSMA6;PSMA3;PSMA4;PSMA1;PIK3CA;RASA3;LRRC7;PSME3;PSME4;PSME1;PRKCQ;RAF1;HBEGF;PTGER4;PSMD12;PSMD11;PSMD14;SHC1;CUL3;PDGFB;CUL1;PIK3R1;ABHD17C;EGFR;PSMA7;CAMKK2;ZFP36L1;PSMB6;NRAS;PAK1;PSMB5;PSMB2;PABP…
glucose import (GO:0046323)	2022-06-13	0.111102	0.701585	0	0	2.31012	5.07604	RAB4B;SLC2A10;SORT1;SLC2A3;ZDHHC7;SLC27A4
icosanoid secretion (GO:0032309)	2022-06-13	0.111102	0.701585	0	0	2.31012	5.07604	ABCC4;ACE;NOS2;PNPLA8;LEP;DRD4
lipid oxidation (GO:0034440)	2022-06-13	0.111102	0.701585	0	0	2.31012	5.07604	ACOX1;ALOX5;ADIPOQ;ADIPOR1;ADIPOR2;ALOX15B
mature B cell differentiation involved in immune response (GO:0002313)	2022-06-13	0.111102	0.701585	0	0	2.31012	5.07604	NOTCH2;DOCK10;LFNG;DOCK11;MFNG;PTK2B
mitotic DNA integrity checkpoint signaling (GO:0044774)	2022-06-13	0.111102	0.701585	0	0	2.31012	5.07604	ORC1;SETMAR;CDC6;CLSPN;NAE1;TOPBP1
negative regulation of gluconeogenesis (GO:0045721)	2022-06-13	0.111102	0.701585	0	0	2.31012	5.07604	C1QTNF3;C1QTNF12;ADIPOQ;MST1;PGP;EP300
negative regulation of macrophage derived foam cell differentiation (GO:0010745)	2022-06-13	0.111102	0.701585	0	0	2.31012	5.07604	ABCA1;NFKBIA;NR1H2;ADIPOQ;PPARG;PPARA
plasma membrane repair (GO:0001778)	2022-06-13	0.111102	0.701585	0	0	2.31012	5.07604	RAB3A;SMPD1;ANXA6;MYH9;SYTL4;ARL8B
positive regulation of ERAD pathway (GO:1904294)	2022-06-13	0.111102	0.701585	0	0	2.31012	5.07604	BCAP31;BAG6;ATXN3;UBQLN1;RNF185;UBQLN2
positive regulation of histone deacetylation (GO:0031065)	2022-06-13	0.111102	0.701585	0	0	2.31012	5.07604	NIPBL;AKAP8;APLNR;PRKD2;PRKD1;ZBTB7B
positive regulation of insulin receptor signaling pathway (GO:0046628)	2022-06-13	0.111102	0.701585	0	0	2.31012	5.07604	IRS1;C1QTNF12;IGF2;PTPN11;SORBS1;ZBTB7B
positive regulation of mRNA metabolic process (GO:1903313)	2022-06-13	0.111102	0.701585	0	0	2.31012	5.07604	MOV10;PNPT1;CNOT1;KHSRP;ZC3HAV1;CNOT8
positive regulation of protein exit from endoplasmic reticulum (GO:0070863)	2022-06-13	0.111102	0.701585	0	0	2.31012	5.07604	BCAP31;SEC16B;TMEM30B;CD81;SAR1B;EDEM2
positive regulation of transporter activity (GO:0032411)	2022-06-13	0.111102	0.701585	0	0	2.31012	5.07604	RXRA;KMT2A;ADIPOQ;STK39;SGK1;KCTD7
pseudouridine synthesis (GO:0001522)	2022-06-13	0.111102	0.701585	0	0	2.31012	5.07604	PUS3;TRUB2;PUS10;RPUSD2;PUSL1;NOP10
purine ribonucleoside triphosphate metabolic process (GO:0009205)	2022-06-13	0.111102	0.701585	0	0	2.31012	5.07604	OPA1;RAB23;GNAI3;GIMAP7;RAN;RHOQ
regulation of cell aging (GO:0090342)	2022-06-13	0.111102	0.701585	0	0	2.31012	5.07604	RSL1D1;NUAK1;PNPT1;NEK4;LMNA;ARNTL
regulation of mitotic cell cycle spindle assembly checkpoint (GO:0090266)	2022-06-13	0.111102	0.701585	0	0	2.31012	5.07604	DYNC1LI1;CCNB1;DUSP1;USP44;XRCC3;TPR
regulation of tube diameter (GO:0035296)	2022-06-13	0.111102	0.701585	0	0	2.31012	5.07604	ACE2;GCLC;ACE;NPR1;ROCK2;GCLM
vascular process in circulatory system (GO:0003018)	2022-06-13	0.111102	0.701585	0	0	2.31012	5.07604	ACE2;GCLC;ACE;NPR1;ROCK2;GCLM
positive regulation of T cell migration (GO:2000406)	2022-10-25	0.111674	0.701585	0	0	1.7971	3.93956	CXCL10;TMEM102;CXCL12;CCL21;CCL20;WNK1;STK39;TNFRSF14;OXSR1;CCR2
receptor catabolic process (GO:0032801)	2022-10-25	0.111674	0.701585	0	0	1.7971	3.93956	SH3GLB1;BECN1;UVRAG;KIF16B;CLTC;PIK3R4;AP2S1;CLTA;AP2A1;GPRASP1
carbohydrate homeostasis (GO:0033500)	24/70	0.111791	0.701585	0	0	1.40708	3.08308	CEBPA;TCF7L2;CRTC2;PRKAA1;MBD5;IRS1;KCNB1;ADIPOQ;RPS6;STAT3;PYGL;ADIPOR1;ADIPOR2;CYB5R4;ALOX5;CRY2;LEPR;PDK4;INPP5K;PPARG;SELENOT;APPL2;PDK2;MCU
glycerophospholipid metabolic process (GO:0006650)	27/80	0.112643	0.701585	0	0	1.374	3.00016	ABHD3;PIGQ;PLEK;GDE1;PIGZ;LCAT;ABHD6;GDPD3;PIGW;PIGV;ABHD12;CLN3;CPNE1;IP6K3;AGK;PLA2G4B;PLA2G4C;PLA2G2A;HDHD5;GPCPD1;PRDX6;PIGC;PGP;PIGM;SERINC1;PIGL;PNPLA6
regulation of NIK/NF-kappaB signaling (GO:1901222)	27/80	0.112643	0.701585	0	0	1.374	3.00016	NFAT5;SPI1;PHB;ADIPOR1;AGER;UACA;EGFR;RELA;NR3C2;C1QTNF4;C1QTNF3;IRAK1;TMSB4X;CPNE1;EP300;TRIM44;LAPTM5;BMP7;NFKBIA;PPM1A;PPM1B;TRIP6;PDCD4;EZR;TLR3;TLR2;LIMS1
regulation of protein localization to plasma membrane (GO:1903076)	27/80	0.112643	0.701585	0	0	1.374	3.00016	ITGB1;LRRC15;PID1;LRP1;CLTC;VPS4A;ZDHHC5;ZDHHC7;ZDHHC8;PIK3R1;EGFR;CLN3;CNPY4;GBP1;SPTBN1;PLS1;VTI1B;PDPK1;STAC;STX7;RHOG;SORBS1;TMBIM1;NUMB;SQSTM1;EPHA3;RHOQ
cation transmembrane transport (GO:0098655)	16/44	0.113378	0.701585	0	0	1.54071	3.35416	KCNJ11;SLC3A2;PKD2;SLC7A1;SLC25A38;SLC25A29;SLC7A8;SLC25A19;SFXN3;TRPM7;ATP13A2;SFXN1;SLC25A20;SFXN2;SLC36A4;TRPM4
heme biosynthetic process (GO:0006783)	2022-09-22	0.113384	0.701585	0	0	1.86613	4.06252	SLC25A38;ALAS1;ABCB6;FECH;HMBS;FLVCR1;PPOX;COX10;NFE2L1
membrane protein intracellular domain proteolysis (GO:0031293)	2022-09-22	0.113384	0.701585	0	0	1.86613	4.06252	MBTPS1;NCSTN;SPPL2B;SPPL2A;PSEN2;ADAM9;PSEN1;RELA;MBTPS2
microglial cell activation (GO:0001774)	2022-09-22	0.113384	0.701585	0	0	1.86613	4.06252	C1QA;GRN;ITGAM;IFNGR1;ITGB2;FPR2;AGER;CX3CL1;SNCA
negative regulation of interleukin-2 production (GO:0032703)	2022-09-22	0.113384	0.701585	0	0	1.86613	4.06252	CR1;KAT5;LAPTM5;TRIM27;VSIG4;EZR;CD34;GBP1;HAVCR2
negative regulation of small molecule metabolic process (GO:0062014)	2022-09-22	0.113384	0.701585	0	0	1.86613	4.06252	BCKDK;C1QTNF3;GSK3A;NCOR1;C1QTNF12;ADIPOQ;MST1;PGP;EP300
peptidyl-threonine dephosphorylation (GO:0035970)	2022-09-22	0.113384	0.701585	0	0	1.86613	4.06252	DUSP5;PPM1A;DUSP2;PPM1B;PPP5C;DUSP1;DUSP8;PPM1G;PPP1CA
positive regulation of peptidase activity (GO:0010952)	2022-09-22	0.113384	0.701585	0	0	1.86613	4.06252	GRN;PRELID1;VCP;NCSTN;PINK1;DDRGK1;PSME3;PSME1;TANK
regulation of chromosome organization (GO:0033044)	2022-09-22	0.113384	0.701585	0	0	1.86613	4.06252	SMG1;XRCC5;YLPM1;HNRNPD;LIG4;SETMAR;TERF2;SMG5;WAPL
autophagy of nucleus (GO:0044804)	2022-07-16	0.113772	0.701585	0	0	2.09632	4.55648	ATG3;RB1CC1;ATG9A;ATG2A;WIPI1;WIPI2;ATG13
dendritic spine morphogenesis (GO:0060997)	2022-07-16	0.113772	0.701585	0	0	2.09632	4.55648	CDC42;DOCK10;DLG4;DIP2A;PAK3;EPHB3;SHANK1
negative regulation of anoikis (GO:2000811)	2022-07-16	0.113772	0.701585	0	0	2.09632	4.55648	ITGB1;NOTCH1;PIK3CA;PTRH2;PDK4;SNAI2;MCL1
positive regulation by host of viral transcription (GO:0043923)	2022-07-16	0.113772	0.701585	0	0	2.09632	4.55648	JUN;CTDP1;SNW1;SP1;EP300;NUCKS1;SMARCA4
regulation of cholesterol storage (GO:0010885)	2022-07-16	0.113772	0.701585	0	0	2.09632	4.55648	ABCA1;MSR1;NR1H2;PPARG;APOB;PPARA;TTC39B
regulation of oxidative phosphorylation (GO:0002082)	2022-07-16	0.113772	0.701585	0	0	2.09632	4.55648	VCP;PINK1;SHMT2;PDE12;PPIF;ATP7A;SLC25A33
regulation of rRNA processing (GO:2000232)	2022-07-16	0.113772	0.701585	0	0	2.09632	4.55648	UTP15;YTHDF2;SHQ1;HEATR1;RIOK2;SIRT7;NUDT16
aspartate family amino acid metabolic process (GO:0009066)	2022-08-19	0.114249	0.701585	0	0	1.96029	4.2526	FOLH1;GOT1;MTHFD1;ADI1;NAALAD2;SLC25A12;ASPA;ASS1
DNA double-strand break processing (GO:0000729)	2022-08-19	0.114249	0.701585	0	0	1.96029	4.2526	BARD1;BLM;RAD50;SLX4;KAT5;RBBP8;SETMAR;NBN
histone H4-K16 acetylation (GO:0043984)	2022-08-19	0.114249	0.701585	0	0	1.96029	4.2526	KMT2A;MEAF6;KANSL2;JADE1;MSL2;WDR5;JADE2;HCFC1
N-glycan processing (GO:0006491)	2022-08-19	0.114249	0.701585	0	0	1.96029	4.2526	GANAB;GNPTAB;ST8SIA1;MAN2A1;MGAT4B;MAN1C1;MAN1A1;MAN1B1
negative regulation of RNA metabolic process (GO:0051253)	2022-08-19	0.114249	0.701585	0	0	1.96029	4.2526	ZC3H10;FCN3;NCOR1;SHQ1;TMBIM6;NUDT16;ESR1;PTBP2
NLS-bearing protein import into nucleus (GO:0006607)	2022-08-19	0.114249	0.701585	0	0	1.96029	4.2526	RANBP2;KPNA6;KPNA5;KPNA2;KPNA3;KPNB1;IPO5;KPNA1
nucleotide-sugar biosynthetic process (GO:0009226)	2022-08-19	0.114249	0.701585	0	0	1.96029	4.2526	GNPDA1;UGP2;PMM1;SLC35D1;AMDHD2;MPI;PMM2;PGM3
positive regulation of cellular protein catabolic process (GO:1903364)	2022-08-19	0.114249	0.701585	0	0	1.96029	4.2526	CD81;FAF1;GBA;VPS11;VPS35;PTTG1IP;EZR;DACT1
protein import into mitochondrial matrix (GO:0030150)	2022-08-19	0.114249	0.701585	0	0	1.96029	4.2526	TOMM70;GRPEL1;PAM16;TIMM17A;TIMM23;DNAJC15;TOMM40L;TIMM50
regulation of RIG-I signaling pathway (GO:0039535)	2022-08-19	0.114249	0.701585	0	0	1.96029	4.2526	NPLOC4;C1QBP;DHX58;GPATCH3;DDX60;PUM1;OASL;BIRC3
regulation of small GTPase mediated signal transduction (GO:0051056)	45/141	0.115582	0.70611	0	0	1.26475	2.72905	ARHGAP11A;ITSN1;RASGRF1;ARHGDIG;ARHGAP19;ARHGAP39;ARHGAP15;ARHGAP35;ARHGAP12;FGD2;ARHGAP44;ARHGAP22;CDC42;GNA13;ABR;OPHN1;RACGAP1;NUP62;SLIT2;ECT2;TGM2;ARHGEF11;RALBP1;PLEKHG2;PLEKHG5;RHOG;ARHGAP29;OCRL;GMIP;VAV2;BCR;ARHGAP33;ARHGAP32;ARHGAP10;DEPDC7;DLC1;RHOJ;ARHGEF3;TRIP10;RHOU;ARHGEF7;SQSTM1;SOS2;NGEF;RHOQ
peptidyl-threonine modification (GO:0018210)	23/67	0.116374	0.70611	0	0	1.40968	3.03214	GALNT11;GSK3B;GSK3A;DYRK2;GALNT16;CSNK2A1;GALNT3;PDPK1;PRKDC;ROCK2;PRKCD;STK39;OXSR1;CDC42BPB;ACVR1B;HIPK3;TGFBR2;HIPK2;TBK1;WNK1;MAP3K10;PRKD2;PRKD1
vascular endothelial growth factor receptor signaling pathway (GO:0048010)	23/67	0.116374	0.70611	0	0	1.40968	3.03214	CYFIP1;NCKAP1;NRP1;ROCK2;FLT4;SH2D2A;CYBB;VEGFC;VEGFD;PIK3R1;VAV2;CDC42;MAPKAPK3;PIK3CA;AXL;NCK2;ELMO1;PTK2B;PRKD2;PRKD1;CRK;PAK2;WASF2
positive regulation of endothelial cell proliferation (GO:0001938)	26/77	0.117282	0.70611	0	0	1.37493	2.94671	SEMA5A;NRP1;FLT4;PDGFB;NRARP;NRAS;MDK;HMOX1;PPP1R16B;STAT5A;PDPK1;TNFSF12;VASH2;IGF2;VEGFC;VEGFD;APLN;NR4A1;PDCL3;SP1;APLNR;CDH13;AGGF1;ANG;PRKD2;PRKD1
positive regulation of tumor necrosis factor production (GO:0032760)	26/77	0.117282	0.70611	0	0	1.37493	2.94671	DHX9;PSEN1;LILRA2;AGER;LILRA5;C1QTNF4;RIPK1;LBP;FADD;CCR2;HAVCR2;ARFGEF2;IL33;FZD5;DDX58;IFNGR1;SPHK2;STAT3;PTPN11;TIRAP;TLR1;MAVS;FRMD8;OAS2;TLR3;TLR2
purine ribonucleotide metabolic process (GO:0009150)	26/77	0.117282	0.70611	0	0	1.37493	2.94671	ACSM3;GMPR2;GNAI3;DBI;CROT;GIMAP7;PTHLH;ACAT1;SULT1A1;HINT1;OPA1;GPAT4;RAB23;BPNT1;MLYCD;SULT1A2;ACOT9;ACBD6;AMPD2;TPST2;ACLY;SULT1B1;ACOT2;ACOT1;RHOQ;RAN
endosome organization (GO:0007032)	15/41	0.117549	0.70611	0	0	1.55545	3.33006	WASHC4;WASHC5;ARFGEF2;USP8;VPS18;EXOC8;RNF26;DNM1;ALS2CL;HOOK1;VPS11;LAMTOR1;TMEM9;SQSTM1;PLEKHJ1
gluconeogenesis (GO:0006094)	15/41	0.117549	0.70611	0	0	1.55545	3.33006	SLC25A1;CRTC2;GOT1;MDH1;MDH2;PGAM1;ENO1;PER2;G6PC3;PC;PGK1;SLC25A10;SLC25A12;PGM1;PCK2
regulation of G0 to G1 transition (GO:0070316)	15/41	0.117549	0.70611	0	0	1.55545	3.33006	CDKN2B;PCGF6;CBX5;RING1;MGA;EHMT1;FOXO4;BMI1;RAD51;TFDP2;SOX15;RBBP8;RBBP7;E2F6;YAF2
regulation of protein dephosphorylation (GO:0035304)	15/41	0.117549	0.70611	0	0	1.55545	3.33006	PPP1R15A;PPP1R16B;YWHAB;GBA;PRKCD;HTT;PPP6R1;PPP1R7;PPP6R2;SMPD1;DLC1;PPP1R8;PPP6R3;TIPRL;CALM1
regulation of response to DNA damage stimulus (GO:2001020)	15/41	0.117549	0.70611	0	0	1.55545	3.33006	SMG1;PARG;NEK4;PRKCD;WRNIP1;SIRT7;NPAS2;CASP9;CDK9;FXR2;RFWD3;USP1;FBXO5;IER3;MCL1
regulation of cell growth (GO:0001558)	67/217	0.117844	0.70611	0	0	1.20562	2.57808	ACVRL1;OGFR;FAM107A;JADE1;WFDC1;ENO1;TMEM97;NUBP1;RERG;RPTOR;GJA1;HYAL1;HYAL2;ARHGEF11;CSNK2A1;SPHK2;MUL1;CGRRF1;IL17RB;RAB33B;SFRP2;NME6;ADAM15;PRKCQ;SGK1;TP53;S100A9;NPR1;EI24;NAIF1;LTBP4;DERL2;AKAP6;PHB;PRDM11;RASGRP2;ACVR1B;EGFR;CDC42;DNAJB2;EXOSC4;WNT11;CCDC85B;SH3BP4;SPOCK1;SLIT3;RBBP7;SLIT2;IP6K2;SMAD4;EGLN2;SMAD3;PTCH2;INO80;CDK11B;ESR2;MTOR;PML;SMARCA4;BCL6;LAMTOR1;SLC25A33;TRIM32;HSPA1B…
regulation of proteasomal protein catabolic process (GO:0061136)	19/54	0.11856	0.70611	0	0	1.46378	3.12127	GABARAPL2;OSBPL7;GPX1;DESI1;PSMD14;FBXW7;ARAF;RAD23A;USP19;PINK1;PSMC5;OPHN1;PSMC3;DDRGK1;PSME3;PSMC2;PSME1;PSMF1;NUDT15
regulation of innate immune response (GO:0045088)	22/64	0.121182	0.70611	0	0	1.41253	2.98108	AKIRIN2;DHX9;MUL1;TRAFD1;PTPN11;FPR2;SAMHD1;USP18;TIRAP;FGR;RNF135;POLR3B;POLR3C;CDC37;IRF1;DHX58;TYRO3;TLR8;TRIM21;APPL2;N4BP1;BIRC3
negative regulation of multicellular organismal process (GO:0051241)	66/214	0.121906	0.70611	0	0	1.20361	2.53301	GSK3B;GSK3A;SPI1;PCTP;PTPRG;LOXL2;CRHBP;SPRED2;GJA1;SPRED1;MDK;WWC3;NPTN;TLE3;MEF2C;IFNGR1;SLC11A1;ARRDC3;TFE3;ADIPOQ;IL17RD;WDR77;CLEC4A;SFRP2;SDHAF2;DDIT3;ALDH1A1;PGAM5;EVL;PTGER4;LRPAP1;FOXC2;GRN;NOTCH1;ROCK2;STC1;ABHD6;ADIPOR1;AGER;HDAC9;EGFR;ARNTL;RAB11FIP1;ACVR1C;WNT11;ZNF706;GPNMB;IP6K1;N4BP1;RAB11FIP5;WNT10B;BTN2A2;NR1H2;NRDC;NR1D1;ATP2B1;MCC;USF3;TBX18;EFNA1;NFIB;ID1;SPRY1;CALR;IL17D;ASB1
response to insulin (GO:0032868)	28/84	0.122018	0.70611	0	0	1.34852	2.83674	GSK3A;IRS1;PRKDC;IRS2;PIK3R1;HDAC9;FOXO1;ZFP36L1;EPM2AIP1;INPP5K;ZBTB7B;PCK2;ZBED3;PARP1;GOT1;PDPK1;SORT1;ADIPOQ;SORBS1;RAB10;SELENOS;RAB15;LEP;PPARG;LPIN1;SLC25A33;RHOQ;VAMP2
regulation of protein serine/threonine kinase activity (GO:0071900)	36/111	0.122647	0.70611	0	0	1.29481	2.71709	BLM;CCNJ;TSG101;CAB39;CCNH;TESK1;LRP5;HTT;THY1;SLC8A1;LRP6;RPTOR;CCND3;CCNB1;CCND2;CCND1;PDCD10;CNPPD1;SNCA;UVRAG;CDKN2B;MAP2K2;GADD45A;MST1;GTF2H1;CDC6;SNF8;CDC25A;GTPBP4;CDK7;CCNE1;INCENP;CDC37;CCNG1;CDK12;CALM1
mesenchymal cell differentiation (GO:0048762)	18/51	0.123352	0.70611	0	0	1.47072	3.07779	GSK3B;MEF2C;NOTCH1;ROCK2;NOTCH4;LOXL3;BMP7;HNRNPAB;LOXL2;LRP6;TGFBR3;TRIM28;DLG5;CTNNB1;SNAI2;S100A4;FGFR2;LIMS1
protein autophosphorylation (GO:0046777)	50/159	0.124651	0.70611	0	0	1.23772	2.57722	GSK3B;SMG1;FLT3;FLT4;AATK;STK16;RIOK2;EPHB4;EPHB3;HTATIP2;EPHA4;MAP2K2;PDPK1;OXSR1;PASK;UHMK1;ERN1;FGR;HCK;MAPKAPK3;TYRO3;PRKD2;PRKD1;STK39;ACVR1B;EGFR;AURKA;CAMKK2;PAK1;GRK5;IRAK1;PTK2B;RIPK1;PAK2;NTRK1;MAP3K3;NTRK2;EIF2AK1;EIF2AK4;MAPK15;MTOR;MEX3B;PINK1;STK24;TAOK3;MAP3K10;ATP13A2;CDK12;FGFR2;ATR
cellular response to amyloid-beta (GO:1904646)	13/35	0.126184	0.70611	0	0	1.593	3.29754	NTRK1;GSK3B;EPHA4;VCAM1;LRP1;FPR2;PSEN1;AGER;ICAM1;CACNB1;GJA1;GRIN2A;SNX6
regulation of autophagosome assembly (GO:2000785)	13/35	0.126184	0.70611	0	0	1.593	3.29754	SH3GLB1;LRSAM1;PHF23;RAB1B;MTM1;IFT20;PINK1;ADPRH;TBC1D14;SMCR8;SEC22B;RAB3GAP1;UBQLN2
positive regulation of DNA biosynthetic process (GO:2000573)	21/61	0.126231	0.70611	0	0	1.41567	2.92993	CCT3;CCT2;PCNA;XRCC5;DSCC1;PDGFB;CHTF18;KLF4;MAPK15;CCT6A;HMBOX1;CHTF8;TCP1;CTNNB1;PRKCQ;PRKD2;CCT8;CCT7;CCT5;CCT4;ATR
protein localization to organelle (GO:0033365)	45/142	0.12641	0.70611	0	0	1.25163	2.58865	PPP1R15A;MTCH2;SYS1;FAM149B1;DHX9;DDX1;CCDC47;BICD1;TSPAN10;LAMP5;SIX4;DDRGK1;LMNA;HMOX1;BBS9;STX5;VPS35;ATP6V1D;ZBTB7A;GBP1;TUB;GABARAPL2;COG7;TOR1A;SSB;RPA1;ANK2;ISG15;TOR1B;BMP7;WDR35;RAB11A;RAB33B;ALDH3A2;COL1A1;IFT20;VAPA;CROCC;RAB35;TSPAN17;PAF1;CALR;DCP1A;CD68;VAMP2
alditol phosphate metabolic process (GO:0052646)	2022-03-05	0.126572	0.70611	0	0	4.04185	8.35429	GPAM;GPD1;ABHD6
anion homeostasis (GO:0055081)	2022-03-05	0.126572	0.70611	0	0	4.04185	8.35429	CYB561D2;GLS;KCTD7
bone marrow development (GO:0048539)	2022-03-05	0.126572	0.70611	0	0	4.04185	8.35429	LRRC17;LRP5;TP53
cellular response to antibiotic (GO:0071236)	2022-03-05	0.126572	0.70611	0	0	4.04185	8.35429	MEF2C;CRIP1;TP53
chemokine (C-X-C motif) ligand 12 signaling pathway (GO:0038146)	2022-03-05	0.126572	0.70611	0	0	4.04185	8.35429	CXCL12;STK39;OXSR1
constitutive secretory pathway (GO:0045054)	2022-03-05	0.126572	0.70611	0	0	4.04185	8.35429	RAB3A;TMEM167A;TRAPPC11
deoxyribonucleotide metabolic process (GO:0009262)	2022-03-05	0.126572	0.70611	0	0	4.04185	8.35429	RRM1;SAMHD1;DERA
dephosphorylation of RNA polymerase II C-terminal domain (GO:0070940)	2022-03-05	0.126572	0.70611	0	0	4.04185	8.35429	CTDP1;SSU72;RPRD1B
DNA ligation involved in DNA repair (GO:0051103)	2022-03-05	0.126572	0.70611	0	0	4.04185	8.35429	POLB;XRCC4;LIG4
DNA protection (GO:0042262)	2022-03-05	0.126572	0.70611	0	0	4.04185	8.35429	CBS;GLRX2;NUDT15
exocyst localization (GO:0051601)	2022-03-05	0.126572	0.70611	0	0	4.04185	8.35429	EXOC3L4;TNFAIP2;EXOC3
fatty acid derivative catabolic process (GO:1901569)	2022-03-05	0.126572	0.70611	0	0	4.04185	8.35429	BDH1;FITM2;ACAT1
fructose 2,6-bisphosphate metabolic process (GO:0006003)	2022-03-05	0.126572	0.70611	0	0	4.04185	8.35429	PFKFB2;PFKFB4;TIGAR
gamma-aminobutyric acid metabolic process (GO:0009448)	2022-03-05	0.126572	0.70611	0	0	4.04185	8.35429	ALDH5A1;ALDH1A1;ABAT
glycerol biosynthetic process (GO:0006114)	2022-03-05	0.126572	0.70611	0	0	4.04185	8.35429	GOT1;PGP;PCK2
hemoglobin metabolic process (GO:0020027)	2022-03-05	0.126572	0.70611	0	0	4.04185	8.35429	ALAS1;AHSP;INHA
immature B cell differentiation (GO:0002327)	2022-03-05	0.126572	0.70611	0	0	4.04185	8.35429	IRF2BP2;LRRC8A;FNIP1
insulin metabolic process (GO:1901142)	2022-03-05	0.126572	0.70611	0	0	4.04185	8.35429	ERN1;PCSK2;IDE
late endosome to Golgi transport (GO:0034499)	2022-03-05	0.126572	0.70611	0	0	4.04185	8.35429	SGSM2;SNX12;RAB7B
late endosome to lysosome transport (GO:1902774)	2022-03-05	0.126572	0.70611	0	0	4.04185	8.35429	PLEKHM1;VPS39;ARL8B
leucine catabolic process (GO:0006552)	2022-03-05	0.126572	0.70611	0	0	4.04185	8.35429	MCCC2;MCCC1;HMGCLL1
mannose trimming involved in glycoprotein ERAD pathway (GO:1904382)	2022-03-05	0.126572	0.70611	0	0	4.04185	8.35429	EDEM2;MAN1A1;MAN1B1
mitochondrial tRNA methylation (GO:0070901)	2022-03-05	0.126572	0.70611	0	0	4.04185	8.35429	TRMT10C;TRMT5;TRMT61B
monocyte extravasation (GO:0035696)	2022-03-05	0.126572	0.70611	0	0	4.04185	8.35429	SIRPA;CD47;CCR2
mRNA 3'-end processing by stem-loop binding and cleavage (GO:0006398)	2022-03-05	0.126572	0.70611	0	0	4.04185	8.35429	LSM11;CPSF3;CPSF2
mRNA cleavage (GO:0006379)	2022-03-05	0.126572	0.70611	0	0	4.04185	8.35429	ERN1;CPSF3;CSTF3
negative regulation of B cell differentiation (GO:0045578)	2022-03-05	0.126572	0.70611	0	0	4.04185	8.35429	CR1;ID2;INHA
negative regulation of leukocyte adhesion to vascular endothelial cell (GO:1904995)	2022-03-05	0.126572	0.70611	0	0	4.04185	8.35429	CXCL12;CCL21;KLF4
negative regulation of macrophage differentiation (GO:0045650)	2022-03-05	0.126572	0.70611	0	0	4.04185	8.35429	ADIPOQ;INHA;C1QC
negative regulation of regulatory T cell differentiation (GO:0045590)	2022-03-05	0.126572	0.70611	0	0	4.04185	8.35429	LAG3;MDK;IRF1
negative regulation of response to food (GO:0032096)	2022-03-05	0.126572	0.70611	0	0	4.04185	8.35429	LEP;NENF;PPARA
negative regulation of skeletal muscle cell differentiation (GO:2001015)	2022-03-05	0.126572	0.70611	0	0	4.04185	8.35429	AKIRIN1;MSTN;SIX4
negative regulation of synapse organization (GO:1905809)	2022-03-05	0.126572	0.70611	0	0	4.04185	8.35429	ROBO2;SLIT1;TLR2
negative regulation of vascular endothelial cell proliferation (GO:1905563)	2022-03-05	0.126572	0.70611	0	0	4.04185	8.35429	MEF2C;CCL2;PPARG
ornithine transport (GO:0015822)	2022-03-05	0.126572	0.70611	0	0	4.04185	8.35429	SLC25A29;SLC7A6;SLC7A1
oxaloacetate metabolic process (GO:0006107)	2022-03-05	0.126572	0.70611	0	0	4.04185	8.35429	ACLY;MDH1;MDH1B
peptidyl-lysine oxidation (GO:0018057)	2022-03-05	0.126572	0.70611	0	0	4.04185	8.35429	LOXL3;LOXL1;LOXL2
plus-end-directed vesicle transport along microtubule (GO:0072383)	2022-03-05	0.126572	0.70611	0	0	4.04185	8.35429	FYCO1;KIF3B;KIF3A
positive regulation of fibroblast growth factor receptor signaling pathway (GO:0045743)	2022-03-05	0.126572	0.70611	0	0	4.04185	8.35429	DSTYK;NPTN;PRKD2
positive regulation of glycoprotein metabolic process (GO:1903020)	2022-03-05	0.126572	0.70611	0	0	4.04185	8.35429	RAB1A;CCL21;RAB1B
positive regulation of low-density lipoprotein receptor activity (GO:1905599)	2022-03-05	0.126572	0.70611	0	0	4.04185	8.35429	HNRNPK;CNPY2;PPARG
positive regulation of protein localization to cell cortex (GO:1904778)	2022-03-05	0.126572	0.70611	0	0	4.04185	8.35429	EPB41;EPB41L2;GNAI1
protein deglycosylation involved in glycoprotein catabolic process (GO:0035977)	2022-03-05	0.126572	0.70611	0	0	4.04185	8.35429	EDEM2;MAN1A1;MAN1B1
protein processing involved in protein targeting to mitochondrion (GO:0006627)	2022-03-05	0.126572	0.70611	0	0	4.04185	8.35429	MIPEP;PMPCB;PMPCA
protein sialylation (GO:1990743)	2022-03-05	0.126572	0.70611	0	0	4.04185	8.35429	ST3GAL4;ST3GAL1;ST3GAL2
pyridine-containing compound metabolic process (GO:0072524)	2022-03-05	0.126572	0.70611	0	0	4.04185	8.35429	HAAO;PNPO;AOX1
regulation of circadian sleep/wake cycle (GO:0042749)	2022-03-05	0.126572	0.70611	0	0	4.04185	8.35429	PER3;NR1D1;PTGDS
regulation of cysteine-type endopeptidase activity involved in execution phase of apoptosis (GO:2001270)	2022-03-05	0.126572	0.70611	0	0	4.04185	8.35429	RNF34;RFFL;PAK2
regulation of endothelial tube morphogenesis (GO:1901509)	2022-03-05	0.126572	0.70611	0	0	4.04185	8.35429	CXCL10;ITGAX;FGF1
regulation of glomerular mesangial cell proliferation (GO:0072124)	2022-03-05	0.126572	0.70611	0	0	4.04185	8.35429	PDGFB;BMP7;IL6R
regulation of hormone metabolic process (GO:0032350)	2022-03-05	0.126572	0.70611	0	0	4.04185	8.35429	TCF7L2;STC2;GNB3
regulation of mitophagy (GO:1901524)	2022-03-05	0.126572	0.70611	0	0	4.04185	8.35429	VPS13D;VDAC1;SLC25A5
regulation of myoblast proliferation (GO:2000291)	2022-03-05	0.126572	0.70611	0	0	4.04185	8.35429	ZNF609;MSTN;SOX15
regulation of neutrophil degranulation (GO:0043313)	2022-03-05	0.126572	0.70611	0	0	4.04185	8.35429	ITGAM;SPI1;ITGB2
regulation of plasma membrane organization (GO:1903729)	2022-03-05	0.126572	0.70611	0	0	4.04185	8.35429	RAB3A;MYH9;SYTL4
regulation of platelet-derived growth factor receptor-beta signaling pathway (GO:2000586)	2022-03-05	0.126572	0.70611	0	0	4.04185	8.35429	HIP1;LRP1;HIP1R
regulation of sodium:proton antiporter activity (GO:0032415)	2022-03-05	0.126572	0.70611	0	0	4.04185	8.35429	TESC;CHP1;DRD4
regulation of triglyceride metabolic process (GO:0090207)	2022-03-05	0.126572	0.70611	0	0	4.04185	8.35429	PANK2;GNB3;FITM2
renal tubule development (GO:0061326)	2022-03-05	0.126572	0.70611	0	0	4.04185	8.35429	MEF2C;PKD2;MTSS1
response to prostaglandin (GO:0034694)	2022-03-05	0.126572	0.70611	0	0	4.04185	8.35429	TGFBR3;CCL21;AKR1C3
ribose phosphate metabolic process (GO:0019693)	2022-03-05	0.126572	0.70611	0	0	4.04185	8.35429	G6PD;NUDT5;TKT
RNA localization to Cajal body (GO:0090670)	2022-03-05	0.126572	0.70611	0	0	4.04185	8.35429	CCT2;TCP1;CCT4
scaRNA localization to Cajal body (GO:0090666)	2022-03-05	0.126572	0.70611	0	0	4.04185	8.35429	CCT2;TCP1;CCT4
serotonin metabolic process (GO:0042428)	2022-03-05	0.126572	0.70611	0	0	4.04185	8.35429	TPH1;RNF180;ATP7A
SRP-dependent cotranslational protein targeting to membrane, translocation (GO:0006616)	2022-03-05	0.126572	0.70611	0	0	4.04185	8.35429	SEC61A1;ZFAND2B;SRP54
Toll signaling pathway (GO:0008063)	2022-03-05	0.126572	0.70611	0	0	4.04185	8.35429	PELI2;PELI1;MYD88
toll-like receptor 2 signaling pathway (GO:0034134)	2022-03-05	0.126572	0.70611	0	0	4.04185	8.35429	IRAK1;TNIP2;PIK3AP1
transcription initiation from RNA polymerase III promoter (GO:0006384)	2022-03-05	0.126572	0.70611	0	0	4.04185	8.35429	GTF3C1;BRF1;POLR3H
ubiquitin-dependent glycoprotein ERAD pathway (GO:0097466)	2022-03-05	0.126572	0.70611	0	0	4.04185	8.35429	EDEM2;MAN1A1;MAN1B1
ubiquitin-independent protein catabolic process via the multivesicular body sorting pathway (GO:0090611)	2022-03-05	0.126572	0.70611	0	0	4.04185	8.35429	PDCD6IP;VPS4B;VPS4A
histone acetylation (GO:0016573)	24/71	0.127269	0.708608	0	0	1.37705	2.83871	SPI1;BRPF1;MEAF6;TRRAP;BRPF3;ACTL6A;JADE1;JADE2;SGF29;TAF6L;PER1;KAT2A;KAT5;RUVBL2;MORF4L2;RUVBL1;HAT1;POLE3;WDR5;BEND3;EP400;EP300;TAF6;KAT14
regulation of TOR signaling (GO:0032006)	24/71	0.127269	0.708608	0	0	1.37705	2.83871	GSK3A;PRKAA1;MIOS;GBA;ARAF;WDR24;TTI1;ARNTL;RPTOR;RRAGA;PIK3CA;TMEM127;DGKQ;LEP;AKT1S1;TBC1D7;SH3BP4;SMCR8;SLC38A9;LAMTOR1;DEPDC5;FNIP1;RFFL;FBXO9
negative regulation of transmembrane receptor protein serine/threonine kinase signaling pathway (GO:0090101)	35/108	0.127587	0.709682	0	0	1.29327	2.66279	NOTCH1;HTRA3;UBE2D3;MTMR4;SPRED2;SPRED1;PEG10;UBC;PMEPA1;SKIL;ZBTB7A;BCL9L;SNX6;SMAD1;SMAD4;SMAD3;SMURF2;PDPK1;SLC2A10;SMAD9;IL17RD;SMAD5;ASPN;TGFBR2;HIPK2;SKI;PPM1A;EID2;CD109;STRAP;PPARG;SPRY1;PPARA;NBL1;HSPA1A
cellular response to interleukin-12 (GO:0071349)	17/48	0.128362	0.713292	0	0	1.47855	3.03532	HSPA9;PITPNA;RPLP0;TALDO1;SOD2;CDC42;HNRNPF;HNRNPA2B1;TCP1;STAT4;PDCD4;SIRPA;CD47;LCP1;P4HB;PAK2;JAK1
chromatin remodeling at centromere (GO:0031055)	1932-12-01	0.130595	0.724276	0	0	1.61743	3.29254	CENPT;MIS18BP1;CENPI;RUVBL1;SMARCA5;CENPL;CENPN;RBBP7;CENPP;ITGB3BP;CENPC;CENPS
DNA damage checkpoint signaling (GO:0000077)	1932-12-01	0.130595	0.724276	0	0	1.61743	3.29254	TIPRL;DONSON;CDC5L;RAD1;CLSPN;NBN;CEP63;PRPF19;CLOCK;HINFP;ATR;RAD9A
positive regulation of mitotic cell cycle phase transition (GO:1901992)	20/58	0.131538	0.728794	0	0	1.41915	2.87869	KLHL18;CDCA5;CUL3;VPS4B;UBE2E2;CDC25A;EGFR;RAB11A;MECP2;RPTOR;RAD51B;CCND3;CCNB1;CCND2;LSM11;CCND1;HYAL1;CDK4;FBXO5;EIF4G1
negative regulation of apoptotic signaling pathway (GO:2001234)	26/78	0.13244	0.729657	0	0	1.34839	2.72595	SLC35F6;ACAA2;MAZ;HTT;GHITM;CX3CL1;RELA;OPA1;RIPK1;TMEM14A;MCL1;TCF7L2;PRELID1;GPX1;CSNK2A1;BDNF;NR4A2;PINK1;PSME3;PPIF;BIRC6;TMBIM6;SLC25A5;ZMYND11;BCL2L2;HSPA1A
amino acid transmembrane transport (GO:0003333)	16/45	0.133602	0.729657	0	0	1.48748	2.99413	SLC36A1;SLC3A2;SLC7A1;SLC25A18;SLC7A6;SLC7A7;SLC7A8;SLC38A7;SFXN3;LRRC8D;SLC38A9;SFXN1;SFXN2;SLC16A2;SLC25A12;SLC36A4
regulation of insulin receptor signaling pathway (GO:0046626)	16/45	0.133602	0.729657	0	0	1.48748	2.99413	GSK3A;PID1;IRS1;PRKCD;IGF2;NUCKS1;PTPN11;SORBS1;PTPRE;SOCS1;C1QTNF12;INPP5K;PRKCQ;ZBTB7B;TNS2;SLC27A4
dephosphorylation (GO:0016311)	48/153	0.134152	0.729657	0	0	1.23336	2.47754	PTPRS;CTDP1;PPM1L;PLPPR4;PTPRM;PPM1J;MTMR4;DUSP15;CDC14B;MTM1;TIMM50;PTPRG;PPM1G;DUSP11;THTPA;PPP6C;PPP4R1;INPP5K;ACP2;SBF1;PSPH;ILKAP;DUSP5;DUSP2;FBXW11;DUSP1;EPHX2;PPP2R3B;SSH2;DUSP8;PTPN14;PPP1CA;PLPP6;PTPRE;DUSP23;PPM1A;PPP5C;PPM1B;PDP2;UBLCP1;SDHAF2;CTDSP1;CTDSP2;PGP;ALPL;PXYLP1;PHPT1;PLPP1
establishment of mitotic spindle localization (GO:0040001)	2022-11-29	0.135004	0.729657	0	0	1.64731	3.29865	ITGB1;GJA1;UBXN2B;DCTN1;FBXW11;NDE1;ZW10;INSC;HTT;CLASP1;KPNB1
positive regulation of extrinsic apoptotic signaling pathway (GO:2001238)	2022-11-29	0.135004	0.729657	0	0	1.64731	3.29865	RET;WWOX;HYAL2;TNFSF12;HTRA2;RIPK1;TRAF2;FADD;LTBR;PAK2;PML
response to cadmium ion (GO:0046686)	2022-11-29	0.135004	0.729657	0	0	1.64731	3.29865	MT2A;JUN;CHUK;HAAO;HSF1;AKR1C3;MT1F;MT1X;FOS;EGFR;MT1E
cellular component assembly (GO:0022607)	79/261	0.136392	0.729657	0	0	1.17164	2.33416	SPAG16;CYFIP1;NCKAP1;GPAA1;FAM107A;LAMC1;ESPN;EPS8;BAIAP2L2;ZFYVE27;CHAF1A;OPHN1;DPYSL3;CAPN3;PLS3;KNTC1;IKBKG;TEAD1;KPNA3;CEP290;TEAD2;PLS1;TINF2;STX7;RHOG;TRAF2;ANK3;TAPBP;AFG3L2;GORASP2;PARD3;ZW10;RHOJ;FSCN1;GEMIN5;RHOU;TLCD2;LCP1;EZR;TP53;RHOQ;VAMP2;PPID;CCDC40;SHANK1;NLGN3;KMT2A;SPG7;CORO1B;BAG6;CDC42;LIMA1;SYCE2;VCPIP1;PDCD10;RAD21;REPS2;PTK2B;HES1;WASF1;SPTBN1;MDN1;WASF3;YTHDF1;YTHDF2;YTHD…
cellular response to type I interferon (GO:0071357)	22/65	0.138316	0.729657	0	0	1.37958	2.72911	RSAD2;MX2;MX1;HLA-B;ISG15;HLA-A;IFIT1;HLA-F;SAMHD1;IFIT3;IFIT2;OASL;IFI27;IRF3;IRAK1;OAS2;IRF1;IRF7;XAF1;MYD88;JAK1;IP6K2
type I interferon signaling pathway (GO:0060337)	22/65	0.138316	0.729657	0	0	1.37958	2.72911	RSAD2;MX2;MX1;HLA-B;ISG15;HLA-A;IFIT1;HLA-F;SAMHD1;IFIT3;IFIT2;OASL;IFI27;IRF3;IRAK1;OAS2;IRF1;IRF7;XAF1;MYD88;JAK1;IP6K2
cilium assembly (GO:0060271)	94/314	0.139037	0.729657	0	0	1.1535	2.27587	SPAG16;GALNT11;IFT172;CETN2;CEP164;CCDC28B;CDC14B;RPGR;ACTR1A;TBC1D32;TCTN1;CCDC96;DZIP1L;BBS9;TEKT3;CFAP43;IFT57;CEP290;SNAP29;ACTR3;ABCC4;ACTR2;MKKS;EXOC8;EXOC7;CEP131;ARMC9;RFX2;KIF24;OCRL;CSNK1E;CYS1;HAUS5;TUBG1;WDR35;CKAP5;KIF27;HAUS2;IFT43;TMEM138;EXOC3;WDPCP;CEP63;ATP6V0D1;EXOC2;CCDC40;UNC119B;DYNC1I2;RAB1A;NOTCH1;INTU;FAM149B1;DCTN2;DCTN1;DNAH5;SPATA6;HDAC6;DYNC2LI1;IFT74;KIF3B;HAUS8;PRKA…
cellular respiration (GO:0045333)	15/42	0.139079	0.729657	0	0	1.49774	2.9546	MDH2;COX4I2;ETFDH;ETFA;SDHC;COQ10B;SDHB;LYRM7;UQCRC1;UQCRFS1;ME3;NDUFS1;UQCRC2;COX10;SLC25A14
mRNA polyadenylation (GO:0006378)	2022-10-26	0.139333	0.729657	0	0	1.68467	3.32029	SCAF8;AHCYL1;PNPT1;CLP1;CSTF3;CPSF3;CPSF2;SSU72;PAF1;GRSF1
negative regulation of proteolysis involved in cellular protein catabolic process (GO:1903051)	2022-10-26	0.139333	0.729657	0	0	1.68467	3.32029	EFNA1;EPHA4;GABARAPL2;PDCL3;OPHN1;CSNK2A1;TRIM39;PSMF1;PML;HIPK2
positive regulation of filopodium assembly (GO:0051491)	2022-10-26	0.139333	0.729657	0	0	1.68467	3.32029	CDC42;NRP1;DOCK11;MIEN1;CCL21;TGFB3;DPYSL3;FSCN1;PIK3R1;RHOQ
positive regulation of viral transcription (GO:0050434)	2022-10-26	0.139333	0.729657	0	0	1.68467	3.32029	CDK9;CTDP1;DHX9;POLR2B;POLR2C;POLR2D;SUPT4H1;POLR2F;GTF2F1;SUPT5H
regulation of chondrocyte differentiation (GO:0032330)	2022-10-26	0.139333	0.729657	0	0	1.68467	3.32029	ACVRL1;CHADL;MDK;ZBTB16;MBOAT2;SNAI2;PTPN11;PTHLH;LOXL2;SOX5
RNA polyadenylation (GO:0043631)	2022-10-26	0.139333	0.729657	0	0	1.68467	3.32029	SCAF8;AHCYL1;PNPT1;CLP1;CSTF3;CPSF3;CPSF2;SSU72;PAF1;GRSF1
mitotic cell cycle phase transition (GO:0044772)	64/209	0.140023	0.729657	0	0	1.19109	2.34162	CCNJ;CCNH;CETN2;CEP164;EPS8;PPP6C;ACTR1A;CCND3;CCND2;CCND1;RCC1;SKP2;CEP290;POLE;BORA;FBXW11;CEP131;CSNK1E;HAUS5;TUBG1;CKAP5;CDC25A;HAUS2;CCNE1;CEP63;BCAT1;CHMP7;ANAPC1;DYNC1I2;BRSK1;CTDP1;DCTN2;DCTN1;CUL3;CUL2;CUL1;ACVR1B;GSPT1;AURKA;CCNB1;HAUS8;PRKAR2B;HAUS7;EIF4EBP1;E2F3;PCNT;CEP76;CLASP1;CEP78;PLK3;DYNC1H1;CDKN2B;PLK2;NDE1;TUBB4B;HINFP;CUL4A;CDK7;CDK4;CCNG1;TACC3;FBXL3;TAF2;CUL4B
regulation of cell adhesion (GO:0030155)	42/133	0.14159	0.729657	0	0	1.24503	2.43381	SEMA5A;ACVRL1;RET;ADAMDEC1;CXCL8;ROCK2;ARHGDIG;ADAM22;C2CD4B;MIA3;RND1;ATXN3;EPB41L4B;NUAK1;TMEM102;PLAU;HYAL1;MDK;C1QBP;DACT2;PTK2B;CYTIP;PLXNA4;EPHB3;TGM2;PLXNA3;EPHA4;YTHDF2;DUSP1;TESC;TNFRSF18;TFE3;PTPN11;EFNA1;FRMD5;CXCL12;SAA1;CDH13;PRKD2;PLXNB1;P4HB;CBLL1
positive regulation of protein ubiquitination (GO:0031398)	27/82	0.142631	0.729657	0	0	1.32385	2.57819	GSK3A;PAXIP1;KDM1A;PHF23;CUL3;MYCBP2;FAM107A;DCUN1D1;DERL1;UBE3A;PRICKLE1;PTTG1IP;BMI1;UBE2L3;UBQLN1;FANCI;FBXW7;ARRDC3;HUWE1;LAPTM5;SENP2;PINK1;TBC1D7;SPRTN;BIRC3;TSPYL5;CENPS
myeloid cell differentiation (GO:0030099)	18/52	0.142997	0.729657	0	0	1.42736	2.77612	HSPA9;CEBPA;CDKN2B;SPI1;NCOA6;ZBTB16;TET2;IKZF1;TIRAP;HIPK2;PRDX3;SLC25A38;SNRK;FLVCR1;HCLS1;AHSP;SLC25A5;INHA
negative regulation of cellular biosynthetic process (GO:0031327)	18/52	0.142997	0.729657	0	0	1.42736	2.77612	ACADVL;FCN3;FBXW7;ROCK2;PLEK;ADIPOQ;MST1;PRMT3;AKR1C3;ERLIN1;C1QTNF3;KHSRP;C1QTNF12;PGP;EP300;SIRPA;SNAI2;CD34
positive regulation of protein localization to cell periphery (GO:1904377)	18/52	0.142997	0.729657	0	0	1.42736	2.77612	ITGB1;LRP1;PDPK1;EPB41;STAC;ZDHHC5;RHOG;ZDHHC8;PIK3R1;SORBS1;EGFR;GNAI1;CNPY4;EPB41L2;SQSTM1;EPHA3;SPTBN1;PLS1
sprouting angiogenesis (GO:0002040)	18/52	0.142997	0.729657	0	0	1.42736	2.77612	ACVRL1;SEMA5A;NRP1;FLT4;VEGFC;MIA3;NRARP;PARVA;VEGFD;LOXL2;NR4A1;ESM1;RNF213;ADGRA2;CDH13;PTK2B;SLIT2;EPHB4
negative regulation of GTPase activity (GO:0034260)	2022-09-23	0.143453	0.729657	0	0	1.73272	3.3645	ARFGEF1;GPSM1;KLRK1;LRCH1;FICD;WNK1;SH3BP4;TMED2;GMIP
positive regulation of cell cycle G2/M phase transition (GO:1902751)	2022-09-23	0.143453	0.729657	0	0	1.73272	3.3645	MECP2;RAD51B;CCNB1;CCND1;CDK4;VPS4B;FBXO5;CDC25A;RAB11A
positive regulation of mRNA processing (GO:0050685)	2022-09-23	0.143453	0.729657	0	0	1.73272	3.3645	SF3B4;SNW1;NCBP2;THRAP3;NCL;DHX36;PAF1;NUP98;PRDX6
alpha-beta T cell activation (GO:0046631)	2022-04-08	0.144455	0.729657	0	0	2.6947	5.21366	CLEC4A;STOML2;RSAD2;HLA-A
antigen processing and presentation of endogenous peptide antigen via MHC class I (GO:0019885)	2022-04-08	0.144455	0.729657	0	0	2.6947	5.21366	ABCB9;HLA-A;IDE;B2M
antigen processing and presentation of exogenous peptide antigen via MHC class I, TAP-independent (GO:0002480)	2022-04-08	0.144455	0.729657	0	0	2.6947	5.21366	HLA-B;HLA-A;HLA-F;B2M
basic amino acid transport (GO:0015802)	2022-04-08	0.144455	0.729657	0	0	2.6947	5.21366	CLN3;SLC7A6;SLC7A7;SLC7A1
cardiac atrium development (GO:0003230)	2022-04-08	0.144455	0.729657	0	0	2.6947	5.21366	DLL4;NOTCH1;ANK2;MDM4
cellular response to angiotensin (GO:1904385)	2022-04-08	0.144455	0.729657	0	0	2.6947	5.21366	AHCYL1;CA2;PRKCD;RELA
cellular response to UV-B (GO:0071493)	2022-04-08	0.144455	0.729657	0	0	2.6947	5.21366	MFAP4;HYAL1;HYAL2;CRIP1
coronary vasculature morphogenesis (GO:0060977)	2022-04-08	0.144455	0.729657	0	0	2.6947	5.21366	TGFBR3;NRP1;SPRED1;NOTCH1
cytoplasmic sequestering of NF-kappaB (GO:0007253)	2022-04-08	0.144455	0.729657	0	0	2.6947	5.21366	NFKBIA;FAF1;TMSB4X;NFKBIB
elastic fiber assembly (GO:0048251)	2022-04-08	0.144455	0.729657	0	0	2.6947	5.21366	MFAP4;EFEMP2;TNXB;ATP7A
endosomal vesicle fusion (GO:0034058)	2022-04-08	0.144455	0.729657	0	0	2.6947	5.21366	TGFBRAP1;VPS4A;VPS11;VPS39
establishment of protein localization to chromatin (GO:0071169)	2022-04-08	0.144455	0.729657	0	0	2.6947	5.21366	NIPBL;RUVBL2;LRWD1;SGF29
histone H3-K4 demethylation (GO:0034720)	2022-04-08	0.144455	0.729657	0	0	2.6947	5.21366	KDM5C;KDM1A;RIOX1;RIOX2
integrin activation (GO:0033622)	2022-04-08	0.144455	0.729657	0	0	2.6947	5.21366	COL16A1;CXCL12;CX3CL1;FERMT3
internal protein amino acid acetylation (GO:0006475)	2022-04-08	0.144455	0.729657	0	0	2.6947	5.21366	BAG6;KAT2A;HAT1;EP300
mitochondrial RNA processing (GO:0000963)	2022-04-08	0.144455	0.729657	0	0	2.6947	5.21366	PNPT1;TRMT10C;FASTKD5;TBRG4
mitophagy (GO:0000423)	2022-04-08	0.144455	0.729657	0	0	2.6947	5.21366	BECN1;AMBRA1;ATG13;SQSTM1
negative regulation by symbiont of host apoptotic process (GO:0033668)	2022-04-08	0.144455	0.729657	0	0	2.6947	5.21366	SFPQ;RNF213;CTSG;TRIM27
negative regulation of appetite (GO:0032099)	2022-04-08	0.144455	0.729657	0	0	2.6947	5.21366	MKKS;LEP;NENF;PPARA
negative regulation of chromosome organization (GO:2001251)	2022-04-08	0.144455	0.729657	0	0	2.6947	5.21366	ERCC4;SETMAR;TERF2;WAPL
negative regulation of long-term synaptic potentiation (GO:1900272)	2022-04-08	0.144455	0.729657	0	0	2.6947	5.21366	EPHA4;FAM107A;PTN;AGER
negative regulation of neuron projection regeneration (GO:0070571)	2022-04-08	0.144455	0.729657	0	0	2.6947	5.21366	EPHA4;PTPRS;THY1;CERS2
osteoblast development (GO:0002076)	2022-04-08	0.144455	0.729657	0	0	2.6947	5.21366	TNN;LRP5;PTHLH;MEN1
peptidyl-serine autophosphorylation (GO:0036289)	2022-04-08	0.144455	0.729657	0	0	2.6947	5.21366	ERN1;PINK1;MAP2K2;RIPK1
positive regulation of adaptive immune response (GO:0002821)	2022-04-08	0.144455	0.729657	0	0	2.6947	5.21366	SASH3;CD81;EIF2AK4;FADD
positive regulation of isomerase activity (GO:0010912)	2022-04-08	0.144455	0.729657	0	0	2.6947	5.21366	ITGAM;DHX9;ITGB2;SETMAR
positive regulation of leukocyte differentiation (GO:1902107)	2022-04-08	0.144455	0.729657	0	0	2.6947	5.21366	XRCC6;LGALS1;PRKDC;AGER
pre-replicative complex assembly involved in nuclear cell cycle DNA replication (GO:0006267)	2022-04-08	0.144455	0.729657	0	0	2.6947	5.21366	MCM7;MCM3;MCM4;MCM5
regulation of acetyl-CoA biosynthetic process from pyruvate (GO:0010510)	2022-04-08	0.144455	0.729657	0	0	2.6947	5.21366	PDP2;PDK4;PDK3;PDK2
regulation of acyl-CoA biosynthetic process (GO:0050812)	2022-04-08	0.144455	0.729657	0	0	2.6947	5.21366	PDP2;PDK4;PDK3;PDK2
regulation of alpha-beta T cell proliferation (GO:0046640)	2022-04-08	0.144455	0.729657	0	0	2.6947	5.21366	IRF1;EBI3;TNFRSF14;CCR2
regulation of apoptotic cell clearance (GO:2000425)	2022-04-08	0.144455	0.729657	0	0	2.6947	5.21366	C4B;C4A;CCL2;TGM2
regulation of chaperone-mediated autophagy (GO:1904714)	2022-04-08	0.144455	0.729657	0	0	2.6947	5.21366	CTSA;PLK3;ATP13A2;SNCA
regulation of chemokine (C-C motif) ligand 5 production (GO:0071649)	2022-04-08	0.144455	0.729657	0	0	2.6947	5.21366	MAVS;DEFB124;MUL1;SIRPA
regulation of translational termination (GO:0006449)	2022-04-08	0.144455	0.729657	0	0	2.6947	5.21366	GLE1;OGFOD1;ETF1;GSPT1
response to hydroperoxide (GO:0033194)	2022-04-08	0.144455	0.729657	0	0	2.6947	5.21366	GPX3;SP1;PRKCD;PRKD1
ribosome disassembly (GO:0032790)	2022-04-08	0.144455	0.729657	0	0	2.6947	5.21366	GFM2;MTIF2;MRRF;PELO
short-chain fatty acid catabolic process (GO:0019626)	2022-04-08	0.144455	0.729657	0	0	2.6947	5.21366	PCCA;PCCB;ACADS;PCK2
telomeric D-loop disassembly (GO:0061820)	2022-04-08	0.144455	0.729657	0	0	2.6947	5.21366	RECQL4;BLM;SLX4;TERF2
TORC1 signaling (GO:0038202)	2022-04-08	0.144455	0.729657	0	0	2.6947	5.21366	RPTOR;SMG1;LARP1;MTOR
vitamin K metabolic process (GO:0042373)	2022-04-08	0.144455	0.729657	0	0	2.6947	5.21366	CBR1;VKORC1L1;UBIAD1;CYP4F11
membrane protein proteolysis (GO:0033619)	14/39	0.144803	0.729657	0	0	1.50965	2.91721	RET;MBTPS1;SPPL2B;SPPL2A;PSEN2;PSEN1;RELA;AFG3L2;NCSTN;CLPP;ADAM9;MYH9;PRKCQ;MBTPS2
regulation of peptidyl-threonine phosphorylation (GO:0010799)	14/39	0.144803	0.729657	0	0	1.50965	2.91721	CAB39;PRKAG2;BMP7;RPTOR;SPRED2;SPRED1;DGKQ;PARD3;INPP5K;TNKS1BP1;CHI3L1;CALM1;UBE2K;EIF4G1
regulation of anatomical structure morphogenesis (GO:0022603)	39/123	0.145328	0.729657	0	0	1.25235	2.41547	BRSK1;GSK3B;PID1;RNH1;FLT4;KNDC1;FITM2;ARHGAP35;CAMSAP1;ARHGAP44;LFNG;STRIP1;PAK1;SIPA1L1;GPNMB;ADGRA2;KIF13B;HMOX1;PAK3;PDZD8;PAK2;CLASP1;EPHB3;BCL9L;HTATIP2;EPHA4;MEF2C;ZRANB1;VASH2;SRCIN1;ZDHHC15;BCL6;ABI2;ADGRB3;RUFY3;LEP;CTNNB1;FGFR2;ZNF135
cardiac ventricle development (GO:0003231)	2022-08-20	0.147157	0.729657	0	0	1.79681	3.44314	DLL4;NOTCH1;HECTD1;TMEM65;HES1;MATR3;MDM4;STRA6
cellular response to nitrogen compound (GO:1901699)	2022-08-20	0.147157	0.729657	0	0	1.79681	3.44314	BLM;ROCK2;PDE12;DDI2;HSF1;TIMELESS;EPG5;SPIDR
cortical actin cytoskeleton organization (GO:0030866)	2022-08-20	0.147157	0.729657	0	0	1.79681	3.44314	FMNL3;NCKAP1;STRIP1;ROCK2;FHOD1;PLEK;LCP1;RHOQ
early endosome to late endosome transport (GO:0045022)	2022-08-20	0.147157	0.729657	0	0	1.79681	3.44314	BECN1;ANKRD27;WDR81;HOOK1;KIF16B;PIK3C3;SNF8;RAB7A
energy reserve metabolic process (GO:0006112)	2022-08-20	0.147157	0.729657	0	0	1.79681	3.44314	GSK3B;PID1;UGP2;GBE1;LEP;LEPR;PRKAG2;PYGL
negative regulation of lipid storage (GO:0010888)	2022-08-20	0.147157	0.729657	0	0	1.79681	3.44314	ABCA1;NFKBIA;NR1H2;PPARG;ABHD5;PPARA;TTC39B;PNPLA2
positive regulation of cyclin-dependent protein kinase activity (GO:1904031)	2022-08-20	0.147157	0.729657	0	0	1.79681	3.44314	CCND3;CCND2;CCND1;PDGFB;CCNYL1;MAPRE3;PKD2;EGFR
regulation of lymphocyte differentiation (GO:0045619)	2022-08-20	0.147157	0.729657	0	0	1.79681	3.44314	ZNF683;PRELID1;XRCC6;PRKDC;METTL3;IKZF3;ZFP36L1;CCR2
regulation of T cell migration (GO:2000404)	2022-08-20	0.147157	0.729657	0	0	1.79681	3.44314	CXCL10;TMEM102;CXCL12;LRCH1;CCL21;CCL20;TNFRSF14;CD200
toll-like receptor 4 signaling pathway (GO:0034142)	2022-08-20	0.147157	0.729657	0	0	1.79681	3.44314	ITGAM;IRAK1;TRIL;ITGB2;LBP;PIK3AP1;SCIMP;TIRAP
positive regulation of proteasomal ubiquitin-dependent protein catabolic process (GO:0032436)	26/79	0.148713	0.729657	0	0	1.32286	2.52103	GSK3B;CEBPA;GSK3A;VCP;RNF14;RNF180;KEAP1;PRICKLE1;DDA1;CDC20;DNAJB2;NUB1;FZR1;HECTD1;DDRGK1;ARIH2;UBQLN1;UBQLN2;BCAP31;PLK3;USP5;RAD23A;CSNK1E;PIAS1;HSPA1B;HSPA1A
regulation of GTPase activity (GO:0043087)	58/189	0.149136	0.729657	0	0	1.1946	2.2732	ARHGAP11A;GPSM1;ITGB1;GSK3B;RASGRF1;STMN3;SNX13;CX3CL1;ARHGAP44;DOCK10;DOCK11;SIPA1L1;TMED2;EPHB3;TGM2;EPHA4;RALBP1;OCRL;GMIP;VAV2;TBC1D7;ARHGEF7;CRK;MAPRE2;EPHA3;NGEF;FICD;RGS16;RAP1GDS1;THY1;ARHGAP15;RASGRP2;ARHGAP12;FGD2;KLRK1;CCL8;WNT11;CCL2;SH3BP4;ECT2;PLXNA4;PLXNA3;S100A10;ARFGEF1;NTRK1;NTRK2;CCL23;CCL21;CCL20;RGP1;AFDN;LRCH1;WNK1;SGSM3;SGSM2;PLXNB1;RAB3GAP1;LIMS1
mitotic cytokinesis (GO:0000281)	17/49	0.149192	0.729657	0	0	1.43225	2.72488	USP8;PDCD6IP;ROCK2;KLHDC8B;ANK3;ANLN;SON;RACGAP1;APC;INCENP;RAB35;EFHC1;STAMBP;CNTROB;ECT2;CEP55;SPTBN1
regulation of smooth muscle cell proliferation (GO:0048660)	17/49	0.149192	0.729657	0	0	1.43225	2.72488	TCF7L2;XRCC6;PRKDC;XRCC5;SERPINF2;PDGFB;PHB;CX3CL1;ID2;OGN;CDH13;HMOX1;MFN2;CTNNB1;ANG;PPARG;IL6R
cellular response to gamma radiation (GO:0071480)	2022-07-17	0.150096	0.729657	0	0	1.88656	3.57782	XRCC6;KDM1A;XRCC5;HSF1;TP53;ATR;TSPYL5
copper ion homeostasis (GO:0055070)	2022-07-17	0.150096	0.729657	0	0	1.88656	3.57782	MT2A;ABCB6;SLC31A2;SLC31A1;ATP7A;PRND;CUTC
establishment of protein localization to endoplasmic reticulum (GO:0072599)	2022-07-17	0.150096	0.729657	0	0	1.88656	3.57782	RAB10;SEC61A1;ZFAND2B;SRP54;SRPRA;MAN1A1;RAB3GAP1
negative regulation of ATP metabolic process (GO:1903579)	2022-07-17	0.150096	0.729657	0	0	1.88656	3.57782	TIGAR;PID1;NCOR1;PARP1;PDE12;PPIF;PPARA
negative regulation of peptidyl-threonine phosphorylation (GO:0010801)	2022-07-17	0.150096	0.729657	0	0	1.88656	3.57782	SPRED2;SPRED1;DGKQ;PARD3;INPP5K;CALM1;EIF4G1
preassembly of GPI anchor in ER membrane (GO:0016254)	2022-07-17	0.150096	0.729657	0	0	1.88656	3.57782	PIGC;PIGQ;PIGZ;PIGM;PIGL;PIGW;PIGV
regulation of Arp2/3 complex-mediated actin nucleation (GO:0034315)	2022-07-17	0.150096	0.729657	0	0	1.88656	3.57782	CYFIP1;NCKAP1;ABI2;WASF1;WASF2;CORO1B;WASF3
regulation of Golgi organization (GO:1903358)	2022-07-17	0.150096	0.729657	0	0	1.88656	3.57782	MAP2K2;PDCD10;STX18;PDE4DIP;STX5;RBSN;RAB33B
regulation of receptor recycling (GO:0001919)	2022-07-17	0.150096	0.729657	0	0	1.88656	3.57782	NSF;KIF16B;RAB29;ECE1;LAMTOR1;SNCA;TBC1D16
DNA-templated transcription, elongation (GO:0006354)	23/69	0.150204	0.729657	0	0	1.3482	2.55587	SETD2;SUPT16H;CTDP1;CCNH;NCBP2;CTR9;ADRM1;EAF1;SUPT4H1;GTF2H1;SSRP1;GTF2F1;SUPT5H;CDK9;CDK7;POLR2B;POLR2C;POLR2D;TCEA2;ELOA;POLR2F;PAF1;CDK12
positive regulation of protein transport (GO:0051222)	23/69	0.150204	0.729657	0	0	1.3482	2.55587	PLK3;ICE1;TGFB3;CEP131;GOLPH3L;FRMD4A;SYTL4;OAZ2;CLN3;PDCD10;RUFY3;TPR;RAB29;CHP1;ADAM9;ANG;ATP13A2;EZR;PCNT;CEP290;APBB3;PPID;VAMP2
carnitine shuttle (GO:0006853)	2022-05-11	0.15062	0.729657	0	0	2.24569	4.25107	CPT2;MID1IP1;PRKAG2;SLC25A20;ACACA
cellular glucan metabolic process (GO:0006073)	2022-05-11	0.15062	0.729657	0	0	2.24569	4.25107	GSK3B;UGP2;GBE1;PRKAG2;PYGL
cellular response to cholesterol (GO:0071397)	2022-05-11	0.15062	0.729657	0	0	2.24569	4.25107	GRAMD1C;GRAMD1A;OSBPL7;SMO;LRP6
cellular response to interleukin-2 (GO:0071352)	2022-05-11	0.15062	0.729657	0	0	2.24569	4.25107	STAT5A;STAT5B;SHC1;PTK2B;JAK1
cellular response to superoxide (GO:0071451)	2022-05-11	0.15062	0.729657	0	0	2.24569	4.25107	PRDX2;CCS;PRDX1;ATP7A;SOD2
coenzyme A biosynthetic process (GO:0015937)	2022-05-11	0.15062	0.729657	0	0	2.24569	4.25107	PANK2;PANK1;PPCS;COASY;ACAT1
complement receptor mediated signaling pathway (GO:0002430)	2022-05-11	0.15062	0.729657	0	0	2.24569	4.25107	CR1;C5AR2;C3AR1;FPR1;FPR2
copper ion transport (GO:0006825)	2022-05-11	0.15062	0.729657	0	0	2.24569	4.25107	STEAP3;SLC31A2;SLC31A1;ATP7A;CUTC
cyclooxygenase pathway (GO:0019371)	2022-05-11	0.15062	0.729657	0	0	2.24569	4.25107	CBR1;TBXAS1;AKR1C3;PTGDS;PTGS2
Golgi to lysosome transport (GO:0090160)	2022-05-11	0.15062	0.729657	0	0	2.24569	4.25107	CLN3;AP1G1;SORT1;LAPTM5;RBSN
hematopoietic stem cell proliferation (GO:0071425)	2022-05-11	0.15062	0.729657	0	0	2.24569	4.25107	WNT10B;SFRP2;YTHDF2;ARIH2;CD34
induction of positive chemotaxis (GO:0050930)	2022-05-11	0.15062	0.729657	0	0	2.24569	4.25107	CXCL12;CXCL8;NTF3;VEGFC;VEGFD
inositol phosphate dephosphorylation (GO:0046855)	2022-05-11	0.15062	0.729657	0	0	2.24569	4.25107	IMPA1;IMPA2;INPP5J;INPP5K;OCRL
interleukin-2-mediated signaling pathway (GO:0038110)	2022-05-11	0.15062	0.729657	0	0	2.24569	4.25107	STAT5A;STAT5B;SHC1;PTK2B;JAK1
interleukin-35-mediated signaling pathway (GO:0070757)	2022-05-11	0.15062	0.729657	0	0	2.24569	4.25107	CANX;EBI3;STAT3;STAT4;JAK1
mitochondrial transcription (GO:0006390)	2022-05-11	0.15062	0.729657	0	0	2.24569	4.25107	TWNK;TFAM;MTERF1;TFB2M;SLC25A33
negative regulation of defense response to virus (GO:0050687)	2022-05-11	0.15062	0.729657	0	0	2.24569	4.25107	PPM1B;C1QBP;RNF26;PCBP2;MUL1
Notch signaling involved in heart development (GO:0061314)	2022-05-11	0.15062	0.729657	0	0	2.24569	4.25107	DLL4;NOTCH2;GALNT11;NOTCH1;SNAI2
nuclear DNA replication (GO:0033260)	2022-05-11	0.15062	0.729657	0	0	2.24569	4.25107	MCM7;DONSON;MCM3;MCM4;MCM5
PERK-mediated unfolded protein response (GO:0036499)	2022-05-11	0.15062	0.729657	0	0	2.24569	4.25107	CXCL8;DDIT3;CCL2;QRICH1;EIF2S1
phosphorylated carbohydrate dephosphorylation (GO:0046838)	2022-05-11	0.15062	0.729657	0	0	2.24569	4.25107	IMPA1;IMPA2;INPP5J;INPP5K;OCRL
positive regulation of cellular extravasation (GO:0002693)	2022-05-11	0.15062	0.729657	0	0	2.24569	4.25107	MDK;THY1;AGER;CCR2;ICAM1
positive regulation of transcription from RNA polymerase II promoter in response to endoplasmic reticulum stress (GO:1990440)	2022-05-11	0.15062	0.729657	0	0	2.24569	4.25107	DDIT3;ATF6;TP53;ATF3;MBTPS2
positive regulation of viral release from host cell (GO:1902188)	2022-05-11	0.15062	0.729657	0	0	2.24569	4.25107	DDB1;PC;TSG101;VAPA;VPS4A
proteasome assembly (GO:0043248)	2022-05-11	0.15062	0.729657	0	0	2.24569	4.25107	PSMD9;PSMD11;PSMD4;PSMD5;ADRM1
protein oxidation (GO:0018158)	2022-05-11	0.15062	0.729657	0	0	2.24569	4.25107	CHCHD4;PRDX3;LOXL3;LOXL1;LOXL2
purine nucleoside bisphosphate biosynthetic process (GO:0034033)	2022-05-11	0.15062	0.729657	0	0	2.24569	4.25107	PANK2;PANK1;PPCS;COASY;ACAT1
regulation of biosynthetic process (GO:0009889)	2022-05-11	0.15062	0.729657	0	0	2.24569	4.25107	SPHK2;ALOX5;MID1IP1;SLC25A33;SNCA
regulation of ERAD pathway (GO:1904292)	2022-05-11	0.15062	0.729657	0	0	2.24569	4.25107	BAG6;ATXN3;UBXN1;RNF185;USP19
regulation of pH (GO:0006885)	2022-05-11	0.15062	0.729657	0	0	2.24569	4.25107	LACC1;ATP6AP1;PDK4;SLC26A4;PDK2
ribonucleoside bisphosphate biosynthetic process (GO:0034030)	2022-05-11	0.15062	0.729657	0	0	2.24569	4.25107	PANK2;PANK1;PPCS;COASY;ACAT1
somite development (GO:0061053)	2022-05-11	0.15062	0.729657	0	0	2.24569	4.25107	SFRP2;MTHFD1;SMO;LOXL3;MEOX2
telomere maintenance via recombination (GO:0000722)	2022-05-11	0.15062	0.729657	0	0	2.24569	4.25107	RAD50;RAD51;ERCC4;TEP1;XRCC3
antigen processing and presentation of endogenous peptide antigen (GO:0002483)	2022-06-14	0.151647	0.729657	0	0	2.02121	3.81241	AZGP1;ABCB9;HLA-A;IDE;HLA-F;B2M
aorta development (GO:0035904)	2022-06-14	0.151647	0.729657	0	0	2.02121	3.81241	ROBO2;EFEMP2;HECTD1;LRP1;APLNR;PKD2
bone morphogenesis (GO:0060349)	2022-06-14	0.151647	0.729657	0	0	2.02121	3.81241	SKI;SFRP4;CYP26B1;LRP5;FGFR2;LRP6
cardiac left ventricle morphogenesis (GO:0003214)	2022-06-14	0.151647	0.729657	0	0	2.02121	3.81241	GSK3A;SMAD4;NOTCH1;SFRP2;CPE;TGFBR2
cellular copper ion homeostasis (GO:0006878)	2022-06-14	0.151647	0.729657	0	0	2.02121	3.81241	MT2A;ABCB6;SLC31A2;SLC31A1;ATP7A;PRND
COPII-coated vesicle cargo loading (GO:0090110)	2022-06-14	0.151647	0.729657	0	0	2.02121	3.81241	RAB1A;SEC23A;SCAP;MIA3;SEC23B;SEC24C
cytoplasmic sequestering of transcription factor (GO:0042994)	2022-06-14	0.151647	0.729657	0	0	2.02121	3.81241	NFKBIA;FAF1;TMSB4X;KEAP1;PKD2;NFKBIB
negative regulation of pri-miRNA transcription by RNA polymerase II (GO:1902894)	2022-06-14	0.151647	0.729657	0	0	2.02121	3.81241	NFIB;NFATC3;PDGFB;PPARG;PPARA;RELA
negative regulation of viral transcription (GO:0032897)	2022-06-14	0.151647	0.729657	0	0	2.02121	3.81241	HEXIM1;TRIM13;TRIM27;TRIM21;TRIM32;TRIM11
nuclear pore organization (GO:0006999)	2022-06-14	0.151647	0.729657	0	0	2.02121	3.81241	NDC1;NUP93;NUP205;NUP133;TPR;NUP98
nucleoside phosphate biosynthetic process (GO:1901293)	2022-06-14	0.151647	0.729657	0	0	2.02121	3.81241	NMNAT1;CMPK1;ME1;CMPK2;NMNAT3;AK5
positive regulation of brown fat cell differentiation (GO:0090336)	2022-06-14	0.151647	0.729657	0	0	2.02121	3.81241	FNDC5;TFE3;SOX13;PTGS2;ZBTB7B;BMP7
positive regulation of leukocyte degranulation (GO:0043302)	2022-06-14	0.151647	0.729657	0	0	2.02121	3.81241	FGR;ITGAM;SPHK2;AP1G1;ITGB2;HLA-F
positive regulation of protein-containing complex disassembly (GO:0043243)	2022-06-14	0.151647	0.729657	0	0	2.02121	3.81241	SETX;UVRAG;FYCO1;CALCOCO2;GBA;SMCR8
regulation of cAMP-dependent protein kinase activity (GO:2000479)	2022-06-14	0.151647	0.729657	0	0	2.02121	3.81241	PRKAR2B;PRKAR2A;ADIPOQ;MST1;HTT;PKIG
regulation of histone deacetylation (GO:0031063)	2022-06-14	0.151647	0.729657	0	0	2.02121	3.81241	PRMT6;NIPBL;SPHK2;AKAP8;APLNR;ZBTB7B
regulation of integrin-mediated signaling pathway (GO:2001044)	2022-06-14	0.151647	0.729657	0	0	2.02121	3.81241	BST1;SLC2A10;LOXL3;PRKD1;LIMS1;PHACTR4
regulation of response to endoplasmic reticulum stress (GO:1905897)	2022-06-14	0.151647	0.729657	0	0	2.02121	3.81241	PIGBOS1;NR1H2;ALOX5;LPCAT3;USP19;MBTPS2
regulation of transcription of nucleolar large rRNA by RNA polymerase I (GO:1901836)	2022-06-14	0.151647	0.729657	0	0	2.02121	3.81241	NCL;SIRT7;NOL11;PWP1;MTOR;SMARCA4
renal absorption (GO:0070293)	2022-06-14	0.151647	0.729657	0	0	2.02121	3.81241	HYAL2;AKR1C3;HBB;KLHL3;MAGED2;SGK1
respiratory electron transport chain (GO:0022904)	2022-06-14	0.151647	0.729657	0	0	2.02121	3.81241	SLC25A18;ETFDH;UQCRFS1;ETFA;SLC25A12;SDHB
ribonucleoside monophosphate biosynthetic process (GO:0009156)	2022-06-14	0.151647	0.729657	0	0	2.02121	3.81241	ADSL;ATIC;ADK;GMPS;PAICS;GART
sulfate transport (GO:0008272)	2022-06-14	0.151647	0.729657	0	0	2.02121	3.81241	SLC26A2;RACGAP1;SLC25A10;SLC26A11;SLC26A4;SLC25A14
tRNA wobble base modification (GO:0002097)	2022-06-14	0.151647	0.729657	0	0	2.02121	3.81241	MOCS3;DPH3;KTI12;ELP3;MTO1;ADAT2
vascular endothelial growth factor signaling pathway (GO:0038084)	2022-06-14	0.151647	0.729657	0	0	2.02121	3.81241	NRP1;PIK3CA;FLT4;GAB1;VEGFC;VEGFD
cellular response to starvation (GO:0009267)	49/158	0.151972	0.730601	0	0	1.21274	2.28487	USP33;PRKAG1;PRKAG2;RPTOR;MAP1LC3A;SESN3;MAP1LC3C;PDK4;ATP6V1E1;MAP3K5;SH3GLB1;GABARAPL2;ATP6V0E1;ATP6V1G2;MIOS;WIPI1;WIPI2;RRAGA;ATP6V1B2;PIK3C3;PRKD1;ATP6V0D1;DEPDC5;PPARA;TP53;XPR1;ATP6V1A;BRSK1;BECN1;PRKAA1;PIK3R4;WDR24;FOXO1;NUAK1;NUAK2;ATP6V1H;SLC38A9;ATP6V0E2;FNIP1;ATP6V1D;ATP6V1C1;GCN1;AKR1C3;EIF2AK4;EIF2S1;MTOR;STK24;FAS;LAMTOR1
positive regulation of proteasomal protein catabolic process (GO:1901800)	28/86	0.152708	0.732539	0	0	1.30184	2.44647	GSK3B;CEBPA;GSK3A;VCP;RNF14;RNF180;KEAP1;PRICKLE1;DDA1;BAG6;DNAJB2;ATXN3;NUB1;HECTD1;DDRGK1;ARIH2;OSBPL7;USP5;FBXW7;RAD23A;CSNK1E;PIAS1;PSMC5;PSMC3;PSMC2;RNF185;HSPA1B;HSPA1A
regulation of Ras protein signal transduction (GO:0046578)	28/86	0.152708	0.732539	0	0	1.30184	2.44647	NOTCH2;LRRC59;NOTCH1;SHC1;DENND1A;MAPKAP1;RASGRF1;IRS2;CRKL;ARHGAP44;EPS8;OPHN1;PDCD10;NUP62;MFN2;SHOC2;RALGPS1;NTRK1;ARFGAP1;BCR;DLC1;SGSM3;MADD;GRB2;SPRY1;STAMBP;RAF1;SQSTM1
regulation of neuron projection development (GO:0010975)	51/165	0.152763	0.732539	0	0	1.20691	2.26762	RET;GSK3B;GSK3A;PTPRS;ULK4;KNDC1;ARHGAP35;TSKU;CX3CL1;ARHGAP44;SIPA1L1;MDK;DPYSL3;KIF13B;NPTN;EP300;FBXO7;EPHB3;EPHA4;RTN4RL2;ATP1B2;CBFA2T2;SRCIN1;ZDHHC15;MAG;LRRC7;RUFY3;PRKD1;S100A9;EPHA3;BRSK1;HDAC2;TWF1;CRMP1;PSEN1;PTN;PAK1;BAG5;RAB29;PTK2B;SPOCK1;PAK3;PAK2;NTRK1;NTRK2;BDNF;MBOAT1;SETX;ABI2;SERPINI1;RTN4IP1
RNA transport (GO:0050658)	25/76	0.155119	0.743206	0	0	1.3218	2.46326	POM121;EIF4A3;CASC3;U2AF1L4;ZFP36L1;ATXN2;NUP62;TPR;RAE1;NUP214;PNPT1;NUP155;NCBP2;THOC1;THOC5;CKAP5;CDC40;SRRM1;TGFBR2;TST;HNRNPA2B1;SRSF2;SRSF3;SRSF5;SLU7
positive regulation of cellular catabolic process (GO:0031331)	44/141	0.155615	0.744245	0	0	1.22359	2.27632	PFKFB2;GSK3B;PFKFB4;ABCD2;GSK3A;PRKAA1;IRS1;FAF1;IRS2;FURIN;ABHD5;PSEN1;PTTG1IP;ZC3HAV1;FOXO1;MTDH;KAT5;KHSRP;VPS11;ZC3H18;SH3BP4;VPS35;TRIM27;TRIM21;DACT1;SNCA;SH3GLB1;PNPT1;PLK2;PRKCD;NRDC;LAPTM5;P2RX7;MOV10;CNOT1;ADAM9;PRKD1;EZR;CNOT8;GRSF1;PPARA;ATF6;PLIN5;PNPLA2
regulation of cellular protein localization (GO:1903827)	16/46	0.155729	0.744245	0	0	1.4378	2.67378	PRKAA1;SETD2;VCP;TOR1A;KDM1A;PARP1;BDNF;SUMO4;CSNK1E;SPIDR;VCPIP1;GPC1;CTNNB1;ATP13A2;LCP1;RAB11FIP5
regulation of DNA metabolic process (GO:0051052)	16/46	0.155729	0.744245	0	0	1.4378	2.67378	SMG1;PARG;XRCC5;THOC1;YLPM1;NUCKS1;WRNIP1;SIRT7;TERF2;SMG5;CDK9;USP1;HNRNPD;NBN;KPNA2;KPNA1
negative regulation of smooth muscle cell proliferation (GO:0048662)	1933-12-01	0.157007	0.74909	0	0	1.54031	2.85182	EFEMP2;MEF2C;TGFB3;ADIPOQ;OGN;PDCD4;HMOX1;MFN2;ANG;PPARG;SOD2;APLN
positive regulation of ATP metabolic process (GO:1903580)	1933-12-01	0.157007	0.74909	0	0	1.54031	2.85182	PFKFB2;P2RX7;PFKFB4;PRKAA1;VCP;PINK1;PID1;TMSB4X;BEND3;ENO1;PSEN1;PPARA
long-chain fatty acid metabolic process (GO:0001676)	27/83	0.159221	0.759012	0	0	1.30012	2.38892	HSD17B4;PTGS2;CPT2;CYP2D7;ALOX5;HACL1;ELOVL1;GSTM2;GPX1;GPX4;ACSL1;PNPLA8;PLA2G4B;EPHX2;ACAD9;PLA2G4C;AIG1;CYP4F11;ALOX15B;CYP2C8;ACOX1;ACOT2;CYP1A1;ACOT1;ACSBG1;ACSBG2;SLC27A4
glutathione metabolic process (GO:0006749)	15/43	0.162637	0.774643	0	0	1.44415	2.62291	GGT5;G6PD;GSTM2;GPX1;GSR;GLRX2;OPLAH;CNDP2;GCLC;GSTA4;CHAC2;HAGH;GGT1;GCLM;GSTM5
alpha-amino acid catabolic process (GO:1901606)	2022-11-30	0.163484	0.77477	0	0	1.5605	2.82613	ALDH4A1;MTRR;CBS;AADAT;HAAO;SARDH;BLMH;HOGA1;PRODH;FAH;ACAT1
cell projection organization (GO:0030030)	2022-11-30	0.163484	0.77477	0	0	1.5605	2.82613	ITGB1;CDC42;CYFIP1;NCKAP1;PLEK;RHOJ;RHOG;PARVA;RHOU;ATP1B2;RHOQ
peptidyl-lysine trimethylation (GO:0018023)	2022-11-30	0.163484	0.77477	0	0	1.5605	2.82613	KMT2D;SETD2;KMT2A;KMT5C;WDR82;SETD1B;CTR9;SETD1A;BEND3;EEF2KMT;TET2
plasma membrane invagination (GO:0099024)	2022-11-30	0.163484	0.77477	0	0	1.5605	2.82613	CDC42;MSR1;MARCO;ITGAM;VAMP7;ITGB2;ELMO1;MYH9;FCGR1A;ARHGAP12;GULP1
positive regulation of small GTPase mediated signal transduction (GO:0051057)	2022-11-30	0.163484	0.77477	0	0	1.5605	2.82613	NOTCH2;NTRK1;LRRC59;NOTCH1;SHC1;RASGRF1;IRS2;SHOC2;GRB2;CRKL;TGM2
protein N-linked glycosylation via asparagine (GO:0018279)	2022-11-30	0.163484	0.77477	0	0	1.5605	2.82613	MCFD2;ST6GAL1;RPN2;MGAT5;RPN1;ALG5;STT3A;MGAT1;MGAT2;UGGT1;DDOST
regulation of DNA replication (GO:0006275)	18/53	0.164288	0.77793	0	0	1.38648	2.50418	ACVRL1;BLM;PCNA;DHX9;BRPF3;DSCC1;FAF1;ZBTB38;NUCKS1;CDC6;GLI1;SMC3;PDS5A;GTPBP4;EGFR;WAPL;FBXO5;ATR
protein homooligomerization (GO:0051260)	38/121	0.165105	0.781146	0	0	1.23479	2.22408	BLM;ATL3;SHMT2;SHMT1;ATL2;CBY1;SLC1A5;NLRC4;PKD2;SAMHD1;ACACA;RYR3;GLS;THG1L;CRYZ;RNF135;RNF213;NACC2;BEND3;ECT2;B2M;APPL2;ASIC1;TRPM4;POLQ;PNPT1;PDCD6IP;KCNJ12;TMEM120A;SIGMAR1;MCOLN1;SOD2;UPB1;LETM1;CTH;ALOX5AP;SSBP1;TRMT61B
positive regulation of cold-induced thermogenesis (GO:0120162)	31/97	0.165536	0.782532	0	0	1.26663	2.27812	FH;KDM1A;THRA;EHMT1;ADIPOR1;ADIPOR2;GJA1;CPT2;HSF1;LEPR;MFN2;STAT6;HADH;ZBTB7B;APPL2;CCR2;KDM6B;DYNC1H1;ACSL1;ADIPOQ;PRKAB1;GADD45G;PER2;GATM;APC;SCD;LEP;ZNF516;LCN2;PEMT;LPIN1
positive regulation of cell adhesion (GO:0045785)	26/80	0.16608	0.78445	0	0	1.29828	2.33078	RET;FOXC2;ECM2;PDGFB;EPB41L4B;TMEM102;HYAL1;MDK;C1QBP;TGM2;EPHA4;CCL21;TNFRSF18;TFE3;LIF;AFDN;FRMD5;SFRP2;CXCL12;SAA1;ADAM9;PRKD2;CD47;RELL2;P4HB;LIMS1
positive regulation of catalytic activity (GO:0043085)	14/40	0.169945	0.797874	0	0	1.45148	2.57244	XRCC4;YWHAB;XRCC5;MID1IP1;PSEN2;IGF2;AZIN2;PSEN1;SLC5A3;NCSTN;SSBP1;ATP7A;NHEJ1;PHACTR4
ribosomal small subunit biogenesis (GO:0042274)	14/40	0.169945	0.797874	0	0	1.45148	2.57244	LTV1;NOP14;UTP4;MRPS11;WDR3;RPS6;DDX52;MRPS7;EMG1;NOB1;RRP36;RIOK2;SRFBP1;NOL11
stem cell differentiation (GO:0048863)	14/40	0.169945	0.797874	0	0	1.45148	2.57244	SETD2;MEF2C;PSMD11;ACE;SETD6;ZNF281;FOXO4;PUM1;LRP6;BATF;MTF2;JARID2;TP53;FGFR2
cellular response to cadmium ion (GO:0071276)	2022-10-27	0.170189	0.797874	0	0	1.58546	2.80761	MT2A;JUN;CHUK;HSF1;AKR1C3;MT1F;MT1X;FOS;EGFR;MT1E
melanosome organization (GO:0032438)	2022-10-27	0.170189	0.797874	0	0	1.58546	2.80761	ABCB6;AP1G1;BLOC1S3;HPS1;RAB29;AP3D1;HPS4;AP3B1;RAB38;AP1M1
negative regulation of insulin receptor signaling pathway (GO:0046627)	2022-10-27	0.170189	0.797874	0	0	1.58546	2.80761	PTPRE;GSK3A;PID1;SOCS1;IRS1;PRKCD;INPP5K;PRKCQ;TNS2;SLC27A4
positive regulation of calcium ion transmembrane transport (GO:1904427)	2022-10-27	0.170189	0.797874	0	0	1.58546	2.80761	CXCL10;CXCL11;PDPK1;APLNR;CAPN3;AKAP6;ANK2;THY1;CX3CL1;SNCA
positive regulation of gene silencing by miRNA (GO:2000637)	2022-10-27	0.170189	0.797874	0	0	1.58546	2.80761	MAP2K2;DHX9;STAT3;AGO2;RIPK1;PUM1;EIF4E2;TP53;EGFR;EIF4G1
protein export from nucleus (GO:0006611)	2022-10-27	0.170189	0.797874	0	0	1.58546	2.80761	NUP214;DESI1;STRADA;CSE1L;XPO6;TPR;CHP1;CALR;CCHCR1;RAN
cellular response to chemokine (GO:1990869)	20/60	0.171084	0.800747	0	0	1.34801	2.38004	CCR1;CCL23;CXCL8;CCL21;DUSP1;CCL20;STK39;GPR75;OXSR1;CX3CL1;CXCL10;CXCL11;CCL8;CXCL12;LRCH1;WNK1;CCL2;PTK2B;ACKR3;CCR2
peptidyl-threonine phosphorylation (GO:0018107)	20/60	0.171084	0.800747	0	0	1.34801	2.38004	GSK3B;GSK3A;DYRK2;CSNK2A1;PDPK1;PRKDC;ROCK2;PRKCD;STK39;OXSR1;CDC42BPB;ACVR1B;HIPK3;TGFBR2;HIPK2;TBK1;WNK1;MAP3K10;PRKD2;PRKD1
protein dephosphorylation (GO:0006470)	43/139	0.175122	0.804245	0	0	1.20809	2.10482	PPP1R15A;PTPRS;CTDP1;PPM1L;PTPRM;PPM1J;MTMR4;CDC14B;MTM1;TIMM50;PTPRG;PPM1G;DUSP11;PPP6C;PPP4R1;RPRD1B;SBF1;TNS2;ILKAP;DUSP5;DUSP2;PPTC7;FBXW11;DUSP1;SSU72;PPP2R3B;PTPN11;SSH2;DUSP8;PTPN14;PPP1CA;DUSP22;PTPRE;PPM1A;PPP5C;PPM1B;PDP2;UBLCP1;SDHAF2;CTDSP1;CTDSP2;PGP;PHPT1
cellular protein localization (GO:0034613)	97/329	0.176174	0.804245	0	0	1.12844	1.95929	VPS29;ITSN1;GJA1;HERC2;CAPN3;VPS35;WLS;NSF;ARL11;COG7;VPS33A;ATG9A;STX7;ANK2;ATG13;RRAGA;ADPRH;UNC50;TBC1D25;RAB38;VCL;COPB2;COPA;TBC1D9B;RAB5C;SAR1B;STXBP2;VPS26A;VPS26B;CORO1B;SCFD2;TBC1D13;TBC1D14;GPIHBP1;SNX6;TBC1D16;CTSA;PRRT1;RABGAP1L;RABL2A;HPS6;TRAPPC8;AHI1;GRIN3B;ID1;CPE;IFT27;ARF3;CLTC;SNX13;AP2A1;PRPF19;BICD1;RPGR;NIPBL;ARL5B;SH3PXD2B;TMED2;TMED5;COPZ2;AP3B1;WIPI1;AXIN2;WIPI2;COPZ1;ZDH…
transcription elongation from RNA polymerase II promoter (GO:0006368)	22/67	0.176535	0.804245	0	0	1.31809	2.28587	SETD2;SUPT16H;CTDP1;CCNH;NCBP2;CTR9;ADRM1;EAF1;SUPT4H1;GTF2H1;SSRP1;GTF2F1;SUPT5H;CDK9;CDK7;POLR2B;POLR2C;POLR2D;ELOA;POLR2F;PAF1;CDK12
establishment of mitotic spindle orientation (GO:0000132)	2022-09-24	0.177082	0.804245	0	0	1.61709	2.79941	ITGB1;GJA1;UBXN2B;DCTN1;FBXW11;NDE1;ZW10;INSC;HTT
immune response-activating cell surface receptor signaling pathway (GO:0002429)	2022-09-24	0.177082	0.804245	0	0	1.61709	2.79941	BAG6;CR1;FCER1G;C5AR2;FPR1;C3AR1;FPR2;LILRA2;SPG21
iron-sulfur cluster assembly (GO:0016226)	2022-09-24	0.177082	0.804245	0	0	1.61709	2.79941	HSPA9;ISCA2;ISCA1;GLRX3;ABCB7;IBA57;CIAPIN1;NUBP1;CIAO1
negative regulation of neuron differentiation (GO:0045665)	2022-09-24	0.177082	0.804245	0	0	1.61709	2.79941	GSK3B;MED1;DTX1;HES1;EIF2AK4;CALR;CNTN4;BMP7;B2M
negative regulation of protein tyrosine kinase activity (GO:0061099)	2022-09-24	0.177082	0.804245	0	0	1.61709	2.79941	DUSP22;ERRFI1;TSG101;SH3BP5L;MVP;HYAL2;THY1;SRCIN1;SNX6
positive regulation of transcription from RNA polymerase II promoter in response to stress (GO:0036003)	2022-09-24	0.177082	0.804245	0	0	1.61709	2.79941	NOTCH1;MAPK7;DDIT3;HSF1;ATF6;TP53;ATF3;GCN1;MBTPS2
regulation of cellular response to transforming growth factor beta stimulus (GO:1903844)	2022-09-24	0.177082	0.804245	0	0	1.61709	2.79941	TGFBR3;BCL9;SMAD4;EID2;SMAD3;SMURF2;LTBP4;NREP;DKK3
regulation of keratinocyte proliferation (GO:0010837)	2022-09-24	0.177082	0.804245	0	0	1.61709	2.79941	NOTCH2;MED1;EPB41L4B;STXBP4;MDK;SNAI2;PRKD1;FGFR2;ZFP36L1
acyl-CoA metabolic process (GO:0006637)	13/37	0.177688	0.804245	0	0	1.46005	2.52257	ACBD6;ACOT9;ACSM3;DLST;DBI;ACACA;SUCLA2;GPAT4;ACOT2;OGDH;ACOT1;SUCLG2;MLYCD
centromere complex assembly (GO:0034508)	13/37	0.177688	0.804245	0	0	1.46005	2.52257	CENPT;SMARCA5;CENPC;MIS18BP1;CENPI;POGZ;RUVBL1;CENPL;CENPN;RBBP7;CENPP;ITGB3BP;CENPS
negative regulation of stress-activated MAPK cascade (GO:0032873)	13/37	0.177688	0.804245	0	0	1.46005	2.52257	IGBP1;DUSP1;GPS2;FOXO1;PER1;PINK1;NCOR1;TAOK3;SIRPA;EZR;ZMYND11;DACT1;MEN1
positive regulation of cell migration (GO:0030335)	80/269	0.178046	0.804245	0	0	1.14218	1.97108	RET;SEMA5A;ITGB1;NRP1;SEMA5B;FAM107A;MIA3;FGF1;SYNE2;CRKL;ZNF609;NIPBL;HYAL1;CAPN7;PLAU;MDK;C1QBP;ITGAX;FBXO5;CCR2;SUN2;SEMA6A;WNT5B;SEMA6D;TNFRSF18;GAB1;FGR;SMO;RUFY3;NUMB;ADAM9;PLAA;CDH13;ARHGEF7;CBLL1;HBEGF;LRRC15;GRN;NOTCH1;SEMA3C;ROCK2;SEMA3D;MAZ;SEMA3B;PDGFB;SEMA3F;ACVR1B;EGFR;HDAC6;PAK1;MIEN1;WNT11;GPNMB;PDCD10;DDRGK1;MGAT5;NTF3;PTK2B;CLASP1;CCR1;SEMA4A;F10;SMURF2;ARHGEF39;STAT3;ELP3;LAMB1…
regulation of T cell activation (GO:0050863)	16/47	0.17968	0.804245	0	0	1.39132	2.38831	PRELID1;METTL3;LAPTM5;THY1;SIRPB1;KAT2A;GPNMB;HLA-DPB1;CCL2;SIRPA;TNFSF9;PRKCQ;TNFAIP8L2;CD47;CCR2;HLA-DPA1
negative regulation of protein binding (GO:0032091)	24/74	0.180938	0.804245	0	0	1.29416	2.21249	GSK3B;LRPAP1;CCL23;KDM1A;USP33;ADIPOQ;CTNNBIP1;PRKCD;PDGFB;ATP2A2;TFIP11;CSNK1E;IFIT1;GTF2F1;IFIT2;AURKA;PPP1CA;DNAJB2;ADAM15;TMBIM6;CARD16;EFHB;B2M;DACT1
beta-catenin destruction complex disassembly (GO:1904886)	2022-08-21	0.184084	0.804245	0	0	1.65848	2.80674	GSK3B;FRAT1;FRAT2;FZD5;APC;CTNNB1;LRP6;PPP1CA
histone ubiquitination (GO:0016574)	2022-08-21	0.184084	0.804245	0	0	1.65848	2.80674	RNF20;USP22;CTR9;HUWE1;PAF1;UBE2A;ATXN7L3;RNF40
intracellular lipid transport (GO:0032365)	2022-08-21	0.184084	0.804245	0	0	1.65848	2.80674	ABCD4;ABCD2;ABCD3;CPT2;MID1IP1;PRKAG2;SLC25A20;ACACA
myotube differentiation (GO:0014902)	2022-08-21	0.184084	0.804245	0	0	1.65848	2.80674	SKI;ADAMTS15;MEF2C;MYEF2;SIX4;SORT1;ADGRB3;JAM2
nuclear envelope organization (GO:0006998)	2022-08-21	0.184084	0.804245	0	0	1.65848	2.80674	NUP93;SUN2;SUN1;TOR1A;NUP155;VPS4A;TOR1B;NEMP1
regulation of anoikis (GO:2000209)	2022-08-21	0.184084	0.804245	0	0	1.65848	2.80674	ITGB1;NOTCH1;BRMS1;PIK3CA;PTRH2;PDK4;SNAI2;MCL1
positive regulation of tumor necrosis factor superfamily cytokine production (GO:1903557)	26/81	0.184507	0.804245	0	0	1.27458	2.15413	DHX9;PSEN1;LILRA2;AGER;LILRA5;C1QTNF4;RIPK1;LBP;FADD;CCR2;HAVCR2;ARFGEF2;IL33;FZD5;DDX58;IFNGR1;SPHK2;STAT3;PTPN11;TIRAP;TLR1;MAVS;FRMD8;OAS2;TLR3;TLR2
protein catabolic process (GO:0030163)	21/64	0.18451	0.804245	0	0	1.31663	2.22517	ATE1;LRSAM1;VCP;FBXO17;HTRA2;IDE;NR1D1;PRPF19;FBXO44;CLPX;MTOR;RNF41;DDB1;BAG6;DDI2;CAPN3;RIPK1;TPP1;SOCS6;CTSD;CUL4B
tRNA processing (GO:0008033)	21/64	0.18451	0.804245	0	0	1.31663	2.22517	PUS3;PTCD1;SSB;TRMT10C;POP1;NSUN2;DDX1;RTCB;CSTF2;RPP40;ADAT1;ZBTB8OS;NSUN6;THUMPD1;ADAT3;THG1L;ADAT2;QTRT2;CLP1;TRMT6;LCMT2
regulation of cytoskeleton organization (GO:0051493)	35/112	0.185661	0.804245	0	0	1.22575	2.06396	GSK3B;PRKAA1;LRP1;ROCK2;FAM107A;TESK1;STMN3;NEXN;IQGAP1;BICD1;ARHGAP35;RND1;ARHGAP44;CLN3;PAK1;CAPN6;PAK3;PAK2;CLASP1;PRKCD;RHOG;HIP1R;MTOR;P2RX7;BST1;KATNBL1;DLC1;FSCN1;CDK2AP2;PLXNB1;EZR;S100A9;CRK;EPHA3;RHOQ
central nervous system neuron differentiation (GO:0021953)	1934-12-01	0.185906	0.804245	0	0	1.47019	2.47362	NR4A2;NTRK2;OPHN1;SIN3A;SPOCK1;CTNNB1;KNDC1;ATP7A;GBA2;WNT2;MDGA1;LRP6
negative regulation of extrinsic apoptotic signaling pathway via death domain receptors (GO:1902042)	1934-12-01	0.185906	0.804245	0	0	1.47019	2.47362	GSK3B;RNF34;GPX1;TMBIM1;HMOX1;FAS;RIPK1;TRAF2;FADD;RFFL;ICAM1;FAIM
regulation of cell adhesion mediated by integrin (GO:0033628)	1934-12-01	0.185906	0.804245	0	0	1.47019	2.47362	RET;EFNA1;FOXC2;SFRP2;CCL21;PLAU;TESC;LIF;ADAM9;SNAI2;PTPN11;FERMT3
nuclear membrane reassembly (GO:0031468)	18/54	0.187151	0.804245	0	0	1.34788	2.25883	NDC1;NUP205;POM121;UBXN2B;NUP133;NUP155;VPS4A;RANGAP1;NUP93;CCNB1;LMNA;RCC1;NUP98;CHMP7;KPNB1;RAN;CC2D1B;NUP37
regulation of cyclin-dependent protein kinase activity (GO:1904029)	18/54	0.187151	0.804245	0	0	1.34788	2.25883	BLM;CDKN2B;CCNJ;CCNH;GADD45A;GTF2H1;CDC6;CDC25A;GTPBP4;CCND3;CCNB1;CDK7;CCND2;CCND1;CCNE1;CDC37;CCNG1;CNPPD1
regulation of megakaryocyte differentiation (GO:0045652)	18/54	0.187151	0.804245	0	0	1.34788	2.25883	PRMT6;KMT2D;MEF2C;KMT2A;TESC;KMT2C;ITGA2B;KMT2B;SETD1A;ASH2L;ZNF16;MOV10;SIN3A;RBBP5;WDR5;EP300;PRKCQ;RAB7B
phosphatidylinositol biosynthetic process (GO:0006661)	39/126	0.187943	0.804245	0	0	1.20891	2.02084	ARF3;VAC14;SMG1;PGAP2;PIGO;MTMR14;PIGQ;MTMR8;PIK3R4;PIGZ;PIK3R1;MTMR4;PIGW;PIGV;PIK3R6;MTM1;PIK3R5;PIK3C2B;SOCS1;IMPA1;INPP5J;INPP5K;SBF1;IP6K1;SOCS6;IP6K3;IP6K2;RAB4A;SACM1L;OCRL;FAM126A;RUFY1;PIGC;PIK3CA;PI4KA;PIGM;PIK3C3;PI4KB;PIGL
hexose biosynthetic process (GO:0019319)	15/44	0.188115	0.804245	0	0	1.39425	2.32938	SLC25A1;CRTC2;GOT1;MDH1;MDH2;PGAM1;ENO1;PER2;G6PC3;PC;PGK1;SLC25A10;SLC25A12;PGM1;PCK2
mRNA catabolic process (GO:0006402)	15/44	0.188115	0.804245	0	0	1.39425	2.32938	NBAS;RNH1;PNPT1;YTHDF2;METTL3;ERN1;RIDA;EXOSC4;PDE12;THRAP3;MRTO4;XRN2;NUDT16;HSPA1B;HSPA1A
negative regulation of neuron apoptotic process (GO:0043524)	23/71	0.188997	0.804245	0	0	1.29185	2.15225	NTRK1;NTRK2;MEF2C;GRN;BDNF;TGFB3;NONO;AGAP2;LIG4;SOD2;CX3CL1;NRBP2;CLN3;MAG;PINK1;SIX4;MDK;NTF3;TYRO3;CCL2;PTK2B;SNX6;ZPR1
protein tetramerization (GO:0051262)	23/71	0.188997	0.804245	0	0	1.29185	2.15225	SHMT2;KCNJ12;SHMT1;CBY1;PKD2;SAMHD1;MCOLN1;SOD2;UPB1;HSD17B8;RYR3;ACACA;GLS;THG1L;CRYZ;CTH;SSBP1;FARSA;B2M;APPL2;CUTC;SNCA;TRPM4
ciliary basal body-plasma membrane docking (GO:0097711)	30/95	0.18975	0.804245	0	0	1.24448	2.06839	DYNC1I2;DCTN2;DCTN1;CETN2;CEP164;ACTR1A;HAUS8;HAUS7;PRKAR2B;TCTN1;PCNT;CEP290;CEP76;CLASP1;CEP78;DYNC1H1;NDE1;CEP131;SCLT1;KIF24;CSNK1E;HAUS5;TUBG1;TUBB4B;CKAP5;HAUS2;RAB11A;AHI1;CEP83;CEP63
long-chain fatty-acyl-CoA biosynthetic process (GO:0035338)	2022-07-18	0.191041	0.804245	0	0	1.71493	2.83868	ELOVL1;HACD1;ACSL1;ACSBG1;HSD17B12;HACD2;ACSBG2
negative regulation of leukocyte cell-cell adhesion (GO:1903038)	2022-07-18	0.191041	0.804245	0	0	1.71493	2.83868	GPNMB;WNK1;LAPTM5;MIA3;TNFAIP8L2;PPARA;ASS1
nucleotide biosynthetic process (GO:0009165)	2022-07-18	0.191041	0.804245	0	0	1.71493	2.83868	ADSL;RRM1;MTHFD1;NMNAT1;ME1;NMNAT3;GART
positive regulation of amyloid-beta formation (GO:1902004)	2022-07-18	0.191041	0.804245	0	0	1.71493	2.83868	EFNA1;EPHA4;GSK3A;IFNGR1;ROCK2;SP1;RELA
positive regulation of cartilage development (GO:0061036)	2022-07-18	0.191041	0.804245	0	0	1.71493	2.83868	ACVRL1;BMP1;MDK;ZBTB16;SCX;LOXL2;SOX5
positive regulation of fatty acid metabolic process (GO:0045923)	2022-07-18	0.191041	0.804245	0	0	1.71493	2.83868	SLC45A3;MID1IP1;NR1H2;ADIPOQ;PPARG;MLYCD;PPARA
positive regulation of response to endoplasmic reticulum stress (GO:1905898)	2022-07-18	0.191041	0.804245	0	0	1.71493	2.83868	BAG6;ERN1;ATXN3;BCL2L11;DDIT3;PIK3R1;RNF185
regulation of brown fat cell differentiation (GO:0090335)	2022-07-18	0.191041	0.804245	0	0	1.71493	2.83868	FNDC5;LEP;TFE3;SOX13;PTGS2;ZBTB7B;BMP7
regulation of catabolic process (GO:0009894)	2022-07-18	0.191041	0.804245	0	0	1.71493	2.83868	ITGB1;FAF1;RARRES2;FURIN;ZDHHC7;SNF8;TMEM9
regulation of cellular protein catabolic process (GO:1903362)	2022-07-18	0.191041	0.804245	0	0	1.71493	2.83868	RGP1;FAF1;VPS11;VPS35;PTTG1IP;EZR;DACT1
regulation of oxidative stress-induced intrinsic apoptotic signaling pathway (GO:1902175)	2022-07-18	0.191041	0.804245	0	0	1.71493	2.83868	SFPQ;BAG5;MAPK7;UBQLN1;HTRA2;P4HB;SOD2
regulation of production of miRNAs involved in gene silencing by miRNA (GO:1903798)	2022-07-18	0.191041	0.804245	0	0	1.71493	2.83868	ZC3H10;MAP2K2;NCOR1;RIPK1;ESR1;TP53;EGFR
cilium organization (GO:0044782)	68/228	0.192799	0.804245	0	0	1.14655	1.88735	SPAG16;GALNT11;IFT172;CEP164;PKD2;CCDC28B;CDC14B;RPGR;TCTN1;CCDC96;DZIP1L;BBS9;TEKT3;CFAP43;CEP290;SNAP29;ACTR3;ABCC4;ACTR2;MKKS;EXOC8;EXOC7;CEP131;ARMC9;RFX2;KIF24;OCRL;CYS1;WDR35;KIF27;ARMC2;IFT43;TMEM138;EXOC3;WDPCP;MNS1;ATP6V0D1;EXOC2;UNC119B;RAB1A;NOTCH1;INTU;FAM149B1;DNAH5;HDAC6;IFT74;KIF3B;KIF3A;RAB23;PCNT;ATP6V1D;PIBF1;CFAP20;CEP78;CFAP70;SCLT1;PARVA;TTC39C;RAB11A;TMEM231;TTC17;IFT20;AHI1…
'de novo' posttranslational protein folding (GO:0051084)	1931-11-01	0.194642	0.804245	0	0	1.48237	2.42604	CHCHD4;HSPA9;DNAJB1;CCT2;DNAJC7;DNAJB12;SDF2;HSPA2;UGGT1;HSPA1B;HSPA1A
negative regulation of response to biotic stimulus (GO:0002832)	1931-11-01	0.194642	0.804245	0	0	1.48237	2.42604	PPM1B;C1QBP;RNF26;DHX58;PCBP2;TYRO3;MUL1;TRAFD1;CARD16;LILRA2;TRIM21
positive regulation of RNA splicing (GO:0033120)	1931-11-01	0.194642	0.804245	0	0	1.48237	2.42604	SF3B4;ERN1;SETX;SNW1;THRAP3;NCL;PIK3R1;NUP98;PRDX6;HSPA1A;ZPR1
positive regulation of ubiquitin-protein transferase activity (GO:0051443)	1931-11-01	0.194642	0.804245	0	0	1.48237	2.42604	CDC20;RAB1A;FZR1;PINK1;FBXW7;GORASP1;ARRDC3;DCUN1D1;BMI1;CDC14B;UBE2L3
purine nucleoside bisphosphate metabolic process (GO:0034032)	1931-11-01	0.194642	0.804245	0	0	1.48237	2.42604	ACBD6;ACOT9;ACLY;ACSM3;GPAT4;ACOT2;ACOT1;DBI;CROT;MLYCD;ACAT1
regulation of transmembrane receptor protein serine/threonine kinase signaling pathway (GO:0090092)	1931-11-01	0.194642	0.804245	0	0	1.48237	2.42604	TGFBR3;BCL9;SFRP4;SMAD4;EID2;SMAD3;SMURF2;LTBP4;NREP;PCSK6;DKK3
ribonucleoside bisphosphate metabolic process (GO:0033875)	1931-11-01	0.194642	0.804245	0	0	1.48237	2.42604	ACBD6;ACOT9;ACLY;ACSM3;GPAT4;ACOT2;ACOT1;DBI;CROT;MLYCD;ACAT1
regulation of cell cycle G2/M phase transition (GO:1902749)	27/85	0.195461	0.804245	0	0	1.25512	2.04884	DYNC1I2;DCTN2;DCTN1;CETN2;CEP164;HMMR;AURKA;ACTR1A;HAUS8;HAUS7;PRKAR2B;PCNT;CEP290;CEP76;CLASP1;CEP78;DYNC1H1;NDE1;CEP131;CSNK1E;HAUS5;TUBG1;TUBB4B;CKAP5;HAUS2;CEP63;TP53
blood circulation (GO:0008015)	17/51	0.195953	0.804245	0	0	1.34781	2.19677	ACVRL1;GPX1;ACE;NPR1;ROCK2;MEOX2;DLL4;ACE2;CXCL10;GCLC;SGCD;CXCL12;ADORA2A;C3AR1;OLR1;GCLM;SGCG
mitotic nuclear membrane organization (GO:0101024)	17/51	0.195953	0.804245	0	0	1.34781	2.19677	NDC1;NUP205;POM121;NUP133;NUP155;VPS4A;RANGAP1;NUP93;CCNB1;LMNA;RCC1;NUP98;CHMP7;KPNB1;RAN;CC2D1B;NUP37
mitotic nuclear membrane reassembly (GO:0007084)	17/51	0.195953	0.804245	0	0	1.34781	2.19677	NDC1;NUP205;POM121;NUP133;NUP155;VPS4A;RANGAP1;NUP93;CCNB1;LMNA;RCC1;NUP98;CHMP7;KPNB1;RAN;CC2D1B;NUP37
positive regulation of fat cell differentiation (GO:0045600)	17/51	0.195953	0.804245	0	0	1.34781	2.19677	CCDC71L;RARRES2;ZBTB16;TFE3;SOX13;LRP5;PTGS2;BMP7;ZFP36L1;FNDC5;SFRP2;NOCT;ID2;ASXL2;PPARG;ZBTB7B;TRPM4
RNA processing (GO:0006396)	54/179	0.196439	0.804245	0	0	1.16522	1.89628	FASTKD2;CELF2;USP39;BICD1;DUSP11;SYNCRIP;CLP1;KHSRP;RBM5;RBM6;NCBP2;PABPC4;METTL3;THOC1;DDX54;TFIP11;SRRM1;MRPL44;SFPQ;PRPF18;HNRNPUL1;PRPF3;XRN2;SNRPG;SRSF2;FASTKD5;LUC7L3;SRSF5;SLU7;SF3B4;SF3B3;DHX8;CSTF3;DDX23;SUPT4H1;DDX20;NOL9;PRPF8;ATXN1;PABPN1;SF3A1;NONO;LSM1;USB1;SRPK1;SETX;SMU1;HNRNPK;SON;HNRNPF;HNRNPA2B1;HNRNPD;MPHOSPH10;CDK12
regulation of cell development (GO:0060284)	14/41	0.197113	0.804245	0	0	1.39763	2.26972	NOTCH2;GRN;YTHDF2;BHLHE41;HDAC9;CX3CL1;FOXO1;ARNTL;PER2;ADGRA2;BHLHE40;CTNNB1;HES1;CLOCK
regulation of filopodium assembly (GO:0051489)	14/41	0.197113	0.804245	0	0	1.39763	2.26972	PPP1R16B;NRP1;CCL21;TGFB3;PRKCD;PIK3R1;ARHGAP44;CDC42;DOCK11;FXR2;MIEN1;DPYSL3;FSCN1;RHOQ
canonical Wnt signaling pathway (GO:0060070)	22/68	0.197524	0.804245	0	0	1.28934	2.09118	GSK3B;TCF7L2;WNT10B;TCF7L1;WNT5B;FZD5;LRP5;CSNK1E;WNT16;LRP6;PPP1CA;NR4A2;SFRP4;BCL9;FRAT1;FRAT2;SFRP2;WNT11;APC;CTNNB1;WNT2;BCL9L
regulation of myeloid cell differentiation (GO:0045637)	22/68	0.197524	0.804245	0	0	1.28934	2.09118	PRMT6;HSPA9;KMT2D;MEF2C;SPI1;KMT2A;KMT2C;ZBTB16;ITGA2B;CTR9;KMT2B;SETD1A;ASH2L;MOV10;MAFB;SIN3A;RBBP5;WDR5;EP300;PTK2B;PAF1;PRKCQ
acetyl-CoA metabolic process (GO:0006084)	2022-06-15	0.197648	0.804245	0	0	1.79651	2.91262	ACLY;PPCS;DIP2A;MLYCD;ACACA;ACAT1
anterograde synaptic vesicle transport (GO:0048490)	2022-06-15	0.197648	0.804245	0	0	1.79651	2.91262	AP3M2;AP3M1;BLOC1S3;AP3D1;AP3B1;AP3S2
Arp2/3 complex-mediated actin nucleation (GO:0034314)	2022-06-15	0.197648	0.804245	0	0	1.79651	2.91262	ACTR3;ACTR2;ARPC3;JMY;ARPC4;TRIM27
cellular response to arsenic-containing substance (GO:0071243)	2022-06-15	0.197648	0.804245	0	0	1.79651	2.91262	VCP;GSTO2;DHX36;HSF1;PPIF;ATF3
endoderm development (GO:0007492)	2022-06-15	0.197648	0.804245	0	0	1.79651	2.91262	DUSP5;DUSP2;DUSP1;KIF16B;LAMC1;SOX7
fatty acid beta-oxidation using acyl-CoA oxidase (GO:0033540)	2022-06-15	0.197648	0.804245	0	0	1.79651	2.91262	ACOX1;EHHADH;ECI2;HSD17B4;CROT;CRAT
GTP metabolic process (GO:0046039)	2022-06-15	0.197648	0.804245	0	0	1.79651	2.91262	OPA1;RAB23;GNAI3;GIMAP7;RAN;RHOQ
heterocycle biosynthetic process (GO:0018130)	2022-06-15	0.197648	0.804245	0	0	1.79651	2.91262	MOCS3;GCH1;HDC;ALOX5;MOCS1;GPHN
histone H4-K5 acetylation (GO:0043981)	2022-06-15	0.197648	0.804245	0	0	1.79651	2.91262	MEAF6;KANSL2;JADE1;WDR5;JADE2;HCFC1
histone H4-K8 acetylation (GO:0043982)	2022-06-15	0.197648	0.804245	0	0	1.79651	2.91262	MEAF6;KANSL2;JADE1;WDR5;JADE2;HCFC1
lipoxygenase pathway (GO:0019372)	2022-06-15	0.197648	0.804245	0	0	1.79651	2.91262	GPX1;GPX4;ALOX5;ALOX5AP;PTGS2;ALOX15B
medium-chain fatty acid metabolic process (GO:0051791)	2022-06-15	0.197648	0.804245	0	0	1.79651	2.91262	OLAH;ABHD3;ABHD1;ACAD9;CROT;CRAT
neurotrophin TRK receptor signaling pathway (GO:0048011)	2022-06-15	0.197648	0.804245	0	0	1.79651	2.91262	NTRK1;NTRK2;ZFYVE27;BDNF;SORT1;GRB2
nitric oxide biosynthetic process (GO:0006809)	2022-06-15	0.197648	0.804245	0	0	1.79651	2.91262	NQO1;ARG2;GCH1;NOS2;SPR;DDAH2
phosphatidylethanolamine biosynthetic process (GO:0006646)	2022-06-15	0.197648	0.804245	0	0	1.79651	2.91262	PCYT2;ETNK2;ETNK1;CEPT1;LPIN1;PISD
regulation of aerobic respiration (GO:1903715)	2022-06-15	0.197648	0.804245	0	0	1.79651	2.91262	VCP;PINK1;SHMT2;IDE;ATP7A;SLC25A33
regulation of endothelial cell chemotaxis (GO:2001026)	2022-06-15	0.197648	0.804245	0	0	1.79651	2.91262	SEMA5A;NOTCH1;TMSB4X;PRKD2;PRKD1;FGF1
regulation of T cell chemotaxis (GO:0010819)	2022-06-15	0.197648	0.804245	0	0	1.79651	2.91262	CXCL10;CCL21;WNK1;STK39;OXSR1;CCR2
synaptic vesicle transport along microtubule (GO:0099517)	2022-06-15	0.197648	0.804245	0	0	1.79651	2.91262	AP3M2;AP3M1;BLOC1S3;AP3D1;AP3B1;AP3S2
cellular response to fibroblast growth factor stimulus (GO:0044344)	29/92	0.197756	0.804245	0	0	1.24113	2.01153	CXCL8;FGF1;FGFRL1;ZFP36L1;TIAL1;DLL4;SPRED2;DSTYK;SPRED1;FGF9;HYAL1;POLR2B;HYAL2;POLR2C;POLR2D;CCL2;POLR2F;SHOC2;GALNT3;NCBP2;PTPN11;GTF2F1;SETX;NR4A1;KIF16B;HNRNPF;ANOS1;GRB2;FGFR2
regulation of cell cycle process (GO:0010564)	33/106	0.201001	0.804245	0	0	1.21892	1.95569	BECN1;SETD2;CETN2;PIK3R4;USP19;AURKA;CDC42;ZFYVE26;RACGAP1;RCC1;RPRD1B;FBXO5;NUDT16;ECT2;SH3GLB1;PLK3;UVRAG;PRMT5;DYNC1H1;CDKN2B;BORA;YTHDF2;CSNK2A1;PLK2;KLHL21;KNSTRN;SND1;RAB11A;APC;CTNNB1;BIRC6;PIK3C3;CALM1
positive regulation of metabolic process (GO:0009893)	35/113	0.202098	0.804245	0	0	1.20995	1.93472	FH;KDM1A;THRA;EHMT1;ADIPOR1;ADIPOR2;ACACA;GJA1;CPT2;HSF1;LEPR;BEND3;MFN2;STAT6;HADH;ZBTB7B;APPL2;CCR2;KDM6B;DYNC1H1;ACSL1;ADIPOQ;PRKAB1;GADD45G;PER2;ACLY;GATM;APC;SCD;FASN;LEP;ZNF516;LCN2;PEMT;LPIN1
adipose tissue development (GO:0060612)	2022-05-12	0.203282	0.804245	0	0	1.92474	3.06643	PGRMC2;SPTLC2;SH3PXD2B;ZNF516;LRP5
angiotensin maturation (GO:0002003)	2022-05-12	0.203282	0.804245	0	0	1.92474	3.06643	ACE2;ENPEP;ACE;CMA1;CTSG
ATP transport (GO:0015867)	2022-05-12	0.203282	0.804245	0	0	1.92474	3.06643	CR1;ABCC6;CD47;SLC25A5;SLC25A24
double-strand break repair via break-induced replication (GO:0000727)	2022-05-12	0.203282	0.804245	0	0	1.92474	3.06643	CDC45;MCM7;MCM3;MCM4;MCM5
early endosome to Golgi transport (GO:0034498)	2022-05-12	0.203282	0.804245	0	0	1.92474	3.06643	SNX2;TRAPPC10;SURF4;STX5;RBSN
endoplasmic reticulum membrane organization (GO:0090158)	2022-05-12	0.203282	0.804245	0	0	1.92474	3.06643	VCPIP1;VAPB;LPCAT3;ATL2;STX18
exit from mitosis (GO:0010458)	2022-05-12	0.203282	0.804245	0	0	1.92474	3.06643	EPS8;CTDP1;SIRT7;CHMP7;CLASP1
inositol phosphate catabolic process (GO:0071545)	2022-05-12	0.203282	0.804245	0	0	1.92474	3.06643	IMPA1;IMPA2;INPP5J;INPP5K;OCRL
magnesium ion transport (GO:0015693)	2022-05-12	0.203282	0.804245	0	0	1.92474	3.06643	MMGT1;NIPAL3;NIPA1;SLC41A1;NIPA2
mitotic G1/S transition checkpoint signaling (GO:0044819)	2022-05-12	0.203282	0.804245	0	0	1.92474	3.06643	PLK3;CCND1;PRKDC;RFWD3;TP53
negative regulation by host of viral process (GO:0044793)	2022-05-12	0.203282	0.804245	0	0	1.92474	3.06643	CCL8;PSMC3;VAPA;ZBED1;EIF2AK4
negative regulation of production of miRNAs involved in gene silencing by miRNA (GO:1903799)	2022-05-12	0.203282	0.804245	0	0	1.92474	3.06643	ZC3H10;NCOR1;STAT3;BCDIN3D;ESR1
phagolysosome assembly (GO:0001845)	2022-05-12	0.203282	0.804245	0	0	1.92474	3.06643	CLN3;RAB20;RAB7B;ARL8B;RAB7A
phosphate ion transmembrane transport (GO:0035435)	2022-05-12	0.203282	0.804245	0	0	1.92474	3.06643	SLC25A3;SLC20A2;SLC25A10;SLC25A14;XPR1
positive regulation of endoplasmic reticulum unfolded protein response (GO:1900103)	2022-05-12	0.203282	0.804245	0	0	1.92474	3.06643	ERN1;BCL2L11;TMEM33;PIK3R1;ATF6
positive regulation of myeloid leukocyte mediated immunity (GO:0002888)	2022-05-12	0.203282	0.804245	0	0	1.92474	3.06643	MAVS;ITGAM;SPI1;DDX58;ITGB2
positive regulation of pseudopodium assembly (GO:0031274)	2022-05-12	0.203282	0.804245	0	0	1.92474	3.06643	CDC42;APC;CCL21;CDC42EP5;CDC42EP4
positive regulation of sodium ion transmembrane transport (GO:1902307)	2022-05-12	0.203282	0.804245	0	0	1.92474	3.06643	WNK1;FXYD1;GLRX;ANK3;ATP1B2
positive regulation of ubiquitin protein ligase activity (GO:1904668)	2022-05-12	0.203282	0.804245	0	0	1.92474	3.06643	CDC20;RAB1A;FZR1;GORASP1;CDC14B
purine nucleoside monophosphate biosynthetic process (GO:0009127)	2022-05-12	0.203282	0.804245	0	0	1.92474	3.06643	ADSL;ATIC;GMPS;GART;PAICS
pyrimidine nucleobase metabolic process (GO:0006206)	2022-05-12	0.203282	0.804245	0	0	1.92474	3.06643	ALDH6A1;DPYSL3;CRMP1;CTPS1;UMPS
pyrimidine-containing compound metabolic process (GO:0072527)	2022-05-12	0.203282	0.804245	0	0	1.92474	3.06643	DCTD;THTPA;SLC25A19;SLC19A3;ENPP3
regulation of actin filament depolymerization (GO:0030834)	2022-05-12	0.203282	0.804245	0	0	1.92474	3.06643	SEMA5A;LIMA1;PLEKHH2;PIK3CA;PLEK
regulation of angiotensin levels in blood (GO:0002002)	2022-05-12	0.203282	0.804245	0	0	1.92474	3.06643	ACE2;ENPEP;ACE;CMA1;CTSG
regulation of feeding behavior (GO:0060259)	2022-05-12	0.203282	0.804245	0	0	1.92474	3.06643	STAT3;LEPR;GNB3;EIF2AK4;CFAP20
regulation of nucleobase-containing compound metabolic process (GO:0019219)	2022-05-12	0.203282	0.804245	0	0	1.92474	3.06643	PCBP3;PCBP4;PCBP1;PCBP2;ZNF445
regulation of pseudopodium assembly (GO:0031272)	2022-05-12	0.203282	0.804245	0	0	1.92474	3.06643	CDC42;APC;CCL21;CDC42EP5;CDC42EP4
regulation of RNA export from nucleus (GO:0046831)	2022-05-12	0.203282	0.804245	0	0	1.92474	3.06643	SETD2;DHX9;NCBP2;NSUN2;TPR
regulation of vascular associated smooth muscle cell migration (GO:1904752)	2022-05-12	0.203282	0.804245	0	0	1.92474	3.06643	DOCK4;MEF2C;FGF9;ADIPOQ;PDGFB
very-low-density lipoprotein particle assembly (GO:0034379)	2022-05-12	0.203282	0.804245	0	0	1.92474	3.06643	DGAT1;SOAT1;LPCAT3;P4HB;APOB
adiponectin-activated signaling pathway (GO:0033211)	2022-03-06	0.203543	0.804245	0	0	2.69438	4.28913	ADIPOR1;ADIPOR2;APPL2
aspartate metabolic process (GO:0006531)	2022-03-06	0.203543	0.804245	0	0	2.69438	4.28913	GOT1;ASPA;ASS1
blood vessel endothelial cell proliferation involved in sprouting angiogenesis (GO:0002043)	2022-03-06	0.203543	0.804245	0	0	2.69438	4.28913	ACVRL1;SEMA5A;NRARP
cellular heat acclimation (GO:0070370)	2022-03-06	0.203543	0.804245	0	0	2.69438	4.28913	RBBP7;HSPA1B;HSPA1A
cellular lipid biosynthetic process (GO:0097384)	2022-03-06	0.203543	0.804245	0	0	2.69438	4.28913	GNPAT;DHRS7B;AGPS
cellular response to bacterial lipopeptide (GO:0071221)	2022-03-06	0.203543	0.804245	0	0	2.69438	4.28913	TLR1;TIRAP;TLR2
cellular response to magnesium ion (GO:0071286)	2022-03-06	0.203543	0.804245	0	0	2.69438	4.28913	SLC41A1;ANK3;RYR3
chitin catabolic process (GO:0006032)	2022-03-06	0.203543	0.804245	0	0	2.69438	4.28913	OVGP1;CHI3L2;CHI3L1
chitin metabolic process (GO:0006030)	2022-03-06	0.203543	0.804245	0	0	2.69438	4.28913	OVGP1;CHI3L2;CHI3L1
dendrite extension (GO:0097484)	2022-03-06	0.203543	0.804245	0	0	2.69438	4.28913	CDKL3;SLC9A6;LLPH
detection of virus (GO:0009597)	2022-03-06	0.203543	0.804245	0	0	2.69438	4.28913	DDX58;SERINC3;TLR3
ear development (GO:0043583)	2022-03-06	0.203543	0.804245	0	0	2.69438	4.28913	NIPBL;ECE1;STRA6
foam cell differentiation (GO:0090077)	2022-03-06	0.203543	0.804245	0	0	2.69438	4.28913	SOAT1;EP300;PPARG
GDP-mannose metabolic process (GO:0019673)	2022-03-06	0.203543	0.804245	0	0	2.69438	4.28913	PMM1;MPI;PMM2
glycerol ether biosynthetic process (GO:0046504)	2022-03-06	0.203543	0.804245	0	0	2.69438	4.28913	GNPAT;DHRS7B;AGPS
growth hormone secretion (GO:0030252)	2022-03-06	0.203543	0.804245	0	0	2.69438	4.28913	RAB1A;LTBP4;CDK16
heat acclimation (GO:0010286)	2022-03-06	0.203543	0.804245	0	0	2.69438	4.28913	RBBP7;HSPA1B;HSPA1A
histone H3-K36 methylation (GO:0010452)	2022-03-06	0.203543	0.804245	0	0	2.69438	4.28913	SETD2;SETMAR;ASH1L
histone H4-K12 acetylation (GO:0043983)	2022-03-06	0.203543	0.804245	0	0	2.69438	4.28913	MEAF6;JADE1;JADE2
ISG15-protein conjugation (GO:0032020)	2022-03-06	0.203543	0.804245	0	0	2.69438	4.28913	UBA7;UBE2E2;ISG15
leukocyte chemotaxis involved in inflammatory response (GO:0002232)	2022-03-06	0.203543	0.804245	0	0	2.69438	4.28913	MDK;ALOX5;PTN
lipoxin metabolic process (GO:2001300)	2022-03-06	0.203543	0.804245	0	0	2.69438	4.28913	ALOX5;ALOX5AP;PTGR1
macromolecule biosynthetic process (GO:0009059)	2022-03-06	0.203543	0.804245	0	0	2.69438	4.28913	SLC11A1;EIF4G2;EIF4G1
macrophage derived foam cell differentiation (GO:0010742)	2022-03-06	0.203543	0.804245	0	0	2.69438	4.28913	SOAT1;EP300;PPARG
medium-chain fatty acid biosynthetic process (GO:0051792)	2022-03-06	0.203543	0.804245	0	0	2.69438	4.28913	OLAH;ABHD3;ABHD1
molybdopterin cofactor biosynthetic process (GO:0032324)	2022-03-06	0.203543	0.804245	0	0	2.69438	4.28913	MOCS3;MOCS1;GPHN
monoubiquitinated protein deubiquitination (GO:0035520)	2022-03-06	0.203543	0.804245	0	0	2.69438	4.28913	ATXN3;USP7;USP1
morphogenesis of an endothelium (GO:0003159)	2022-03-06	0.203543	0.804245	0	0	2.69438	4.28913	ACVRL1;CTNNB1;PRKD2
mRNA 3'-splice site recognition (GO:0000389)	2022-03-06	0.203543	0.804245	0	0	2.69438	4.28913	ISY1;SF3A1;SLU7
N-acetylneuraminate catabolic process (GO:0019262)	2022-03-06	0.203543	0.804245	0	0	2.69438	4.28913	GNPDA1;AMDHD2;NPL
negative regulation of actin filament depolymerization (GO:0030835)	2022-03-06	0.203543	0.804245	0	0	2.69438	4.28913	LIMA1;PLEKHH2;PIK3CA
negative regulation of cellular extravasation (GO:0002692)	2022-03-06	0.203543	0.804245	0	0	2.69438	4.28913	PTGER4;CXCL12;CCL21
negative regulation of chemokine-mediated signaling pathway (GO:0070100)	2022-03-06	0.203543	0.804245	0	0	2.69438	4.28913	RNF113A;SLIT3;SLIT2
negative regulation of cytosolic calcium ion concentration (GO:0051481)	2022-03-06	0.203543	0.804245	0	0	2.69438	4.28913	SMAD3;ATP2B1;SLC8A1
negative regulation of erythrocyte differentiation (GO:0045647)	2022-03-06	0.203543	0.804245	0	0	2.69438	4.28913	HSPA9;MAFB;ZFP36L1
negative regulation of glial cell proliferation (GO:0060253)	2022-03-06	0.203543	0.804245	0	0	2.69438	4.28913	SKI;NOTCH1;HES1
negative regulation of histone H3-K9 methylation (GO:0051573)	2022-03-06	0.203543	0.804245	0	0	2.69438	4.28913	DNMT1;KDM1A;DNMT3B
negative regulation of lens fiber cell differentiation (GO:1902747)	2022-03-06	0.203543	0.804245	0	0	2.69438	4.28913	SPRED2;SPRED1;SPRY1
negative regulation of monocyte chemotaxis (GO:0090027)	2022-03-06	0.203543	0.804245	0	0	2.69438	4.28913	DUSP1;SLIT2;NBL1
negative regulation of myeloid leukocyte mediated immunity (GO:0002887)	2022-03-06	0.203543	0.804245	0	0	2.69438	4.28913	CD84;SPI1;CCR2
negative regulation of trophoblast cell migration (GO:1901164)	2022-03-06	0.203543	0.804245	0	0	2.69438	4.28913	GJA1;ACVR1C;CALR
negative regulation of vitamin metabolic process (GO:0046137)	2022-03-06	0.203543	0.804245	0	0	2.69438	4.28913	PRMT3;AKR1C3;SNAI2
neurotransmitter receptor transport, endosome to postsynaptic membrane (GO:0098887)	2022-03-06	0.203543	0.804245	0	0	2.69438	4.28913	ARHGAP44;GRIP2;RAB11A
nucleotide transport (GO:0006862)	2022-03-06	0.203543	0.804245	0	0	2.69438	4.28913	SLC25A19;EPG5;SLC25A33
peptide antigen assembly with MHC protein complex (GO:0002501)	2022-03-06	0.203543	0.804245	0	0	2.69438	4.28913	HLA-DMA;CALR;TAPBPL
peptidyl-diphthamide biosynthetic process from peptidyl-histidine (GO:0017183)	2022-03-06	0.203543	0.804245	0	0	2.69438	4.28913	DPH2;DPH3;DPH7
peptidyl-diphthamide metabolic process (GO:0017182)	2022-03-06	0.203543	0.804245	0	0	2.69438	4.28913	DPH2;DPH3;DPH7
plus-end-directed organelle transport along microtubule (GO:0072386)	2022-03-06	0.203543	0.804245	0	0	2.69438	4.28913	FYCO1;KIF3B;KIF3A
positive regulation of cholesterol metabolic process (GO:0090205)	2022-03-06	0.203543	0.804245	0	0	2.69438	4.28913	PRKAA1;SCAP;FGF1
positive regulation of receptor binding (GO:1900122)	2022-03-06	0.203543	0.804245	0	0	2.69438	4.28913	NRP1;BDNF;B2M
postsynaptic density assembly (GO:0097107)	2022-03-06	0.203543	0.804245	0	0	2.69438	4.28913	NRXN1;ZDHHC12;NRXN2
presynaptic active zone organization (GO:1990709)	2022-03-06	0.203543	0.804245	0	0	2.69438	4.28913	CAST;RAB3A;ERC1
protein deubiquitination involved in ubiquitin-dependent protein catabolic process (GO:0071947)	2022-03-06	0.203543	0.804245	0	0	2.69438	4.28913	ZRANB1;USP9X;OTUD7B
protein localization to ciliary transition zone (GO:1904491)	2022-03-06	0.203543	0.804245	0	0	2.69438	4.28913	TCTN1;MAPK15;SPATA7
protein localization to nucleolus (GO:1902570)	2022-03-06	0.203543	0.804245	0	0	2.69438	4.28913	RRS1;NOL8;RAN
protein localization to perinuclear region of cytoplasm (GO:1905719)	2022-03-06	0.203543	0.804245	0	0	2.69438	4.28913	HOOK1;RNF26;SQSTM1
protein-DNA complex subunit organization (GO:0071824)	2022-03-06	0.203543	0.804245	0	0	2.69438	4.28913	MCM3AP;SETD2;TCF4
pteridine-containing compound biosynthetic process (GO:0042559)	2022-03-06	0.203543	0.804245	0	0	2.69438	4.28913	QDPR;GCH1;SPR
purine deoxyribonucleotide catabolic process (GO:0009155)	2022-03-06	0.203543	0.804245	0	0	2.69438	4.28913	NUDT16;NUDT15;SAMHD1
regulation of adiponectin secretion (GO:0070163)	2022-03-06	0.203543	0.804245	0	0	2.69438	4.28913	C1QTNF3;RAB11FIP1;RAB11FIP5
regulation of cellular response to hypoxia (GO:1900037)	2022-03-06	0.203543	0.804245	0	0	2.69438	4.28913	ROCK2;CD34;USP19
regulation of endoplasmic reticulum tubular network organization (GO:1903371)	2022-03-06	0.203543	0.804245	0	0	2.69438	4.28913	ATL3;TMEM33;RAB3GAP1
regulation of extracellular exosome assembly (GO:1903551)	2022-03-06	0.203543	0.804245	0	0	2.69438	4.28913	PDCD6IP;TSG101;STAM
regulation of hepatocyte proliferation (GO:2000345)	2022-03-06	0.203543	0.804245	0	0	2.69438	4.28913	FBXW7;MDK;PTN
regulation of hyaluronan biosynthetic process (GO:1900125)	2022-03-06	0.203543	0.804245	0	0	2.69438	4.28913	CLTC;PDGFB;AP2A1
regulation of macrophage apoptotic process (GO:2000109)	2022-03-06	0.203543	0.804245	0	0	2.69438	4.28913	MEF2C;SELENOS;IRF7
regulation of mitotic sister chromatid segregation (GO:0033047)	2022-03-06	0.203543	0.804245	0	0	2.69438	4.28913	CCNB1;DUSP1;USP44
regulation of mitotic spindle checkpoint (GO:1903504)	2022-03-06	0.203543	0.804245	0	0	2.69438	4.28913	CCNB1;DUSP1;USP44
regulation of mRNA export from nucleus (GO:0010793)	2022-03-06	0.203543	0.804245	0	0	2.69438	4.28913	SETD2;NSUN2;TPR
regulation of pro-B cell differentiation (GO:2000973)	2022-03-06	0.203543	0.804245	0	0	2.69438	4.28913	NOTCH1;HES1;FNIP1
regulation of protein lipidation (GO:1903059)	2022-03-06	0.203543	0.804245	0	0	2.69438	4.28913	GBA;DBI;RAB3GAP1
regulation of ribonucleoprotein complex localization (GO:2000197)	2022-03-06	0.203543	0.804245	0	0	2.69438	4.28913	SETD2;NSUN2;TPR
regulation of SNARE complex assembly (GO:0035542)	2022-03-06	0.203543	0.804245	0	0	2.69438	4.28913	ANKRD27;PRRT2;SNCA
regulation of superoxide metabolic process (GO:0090322)	2022-03-06	0.203543	0.804245	0	0	2.69438	4.28913	BST1;GCH1;BMP7
regulation of t-circle formation (GO:1904429)	2022-03-06	0.203543	0.804245	0	0	2.69438	4.28913	SLX4;XRCC5;TERF2
replication-born double-strand break repair via sister chromatid exchange (GO:1990414)	2022-03-06	0.203543	0.804245	0	0	2.69438	4.28913	NIPBL;RAD21;REC8
response to angiotensin (GO:1990776)	2022-03-06	0.203543	0.804245	0	0	2.69438	4.28913	ROCK2;PRKCD;RELA
response to manganese ion (GO:0010042)	2022-03-06	0.203543	0.804245	0	0	2.69438	4.28913	ADAM9;ATP13A2;D2HGDH
succinate transmembrane transport (GO:0071422)	2022-03-06	0.203543	0.804245	0	0	2.69438	4.28913	SLC13A3;SLC25A10;SLC25A14
T-helper 17 cell lineage commitment (GO:0072540)	2022-03-06	0.203543	0.804245	0	0	2.69438	4.28913	STAT3;SLAMF6;BATF
tongue development (GO:0043586)	2022-03-06	0.203543	0.804245	0	0	2.69438	4.28913	INTU;SIX4;WDPCP
transcription-dependent tethering of RNA polymerase II gene DNA at nuclear periphery (GO:0000972)	2022-03-06	0.203543	0.804245	0	0	2.69438	4.28913	NUP133;NUP155;RAE1
tRNA 3'-end processing (GO:0042780)	2022-03-06	0.203543	0.804245	0	0	2.69438	4.28913	PTCD1;SSB;TRMT10C
valine metabolic process (GO:0006573)	2022-03-06	0.203543	0.804245	0	0	2.69438	4.28913	ALDH6A1;BCAT1;BCAT2
vesicle fusion with endoplasmic reticulum-Golgi intermediate compartment (ERGIC) membrane (GO:1990668)	2022-03-06	0.203543	0.804245	0	0	2.69438	4.28913	CALR;SEC22B;TAPBP
vesicle localization (GO:0051648)	2022-03-06	0.203543	0.804245	0	0	2.69438	4.28913	TESK1;IKBKG;RAB11A
keratan sulfate biosynthetic process (GO:0018146)	2022-10-28	0.203947	0.804245	0	0	1.49728	2.38051	B4GALT3;B4GALT1;LUM;SLC35D2;OGN;ST3GAL4;PRELP;ST3GAL1;ST3GAL2;B4GALT4
positive regulation of microtubule polymerization (GO:0031116)	2022-10-28	0.203947	0.804245	0	0	1.49728	2.38051	MECP2;PAK1;CLIP1;DCTN1;ANKRD53;DRG1;CKAP5;CLASP1;HSPA1B;HSPA1A
sulfur compound transport (GO:0072348)	2022-10-28	0.203947	0.804245	0	0	1.49728	2.38051	SLC36A1;SLC5A6;RACGAP1;SLC25A19;MGST1;LRRC8D;SLC26A11;SLC25A10;SLC26A4;SLC25A14
cellular response to alcohol (GO:0097306)	16/48	0.205339	0.804245	0	0	1.34775	2.13361	GRAMD1C;PTGER4;BLM;GRAMD1A;OSBPL7;SPHK2;AKR1C3;ADCY3;SPIDR;GNAI1;LRP6;LARP1;RAD51;ADAM15;SMO;CTNNB1
nucleus organization (GO:0006997)	16/48	0.205339	0.804245	0	0	1.34775	2.13361	NDC1;SUN2;NUP205;SUN1;PDCD6IP;TOR1A;NUP133;NUP155;VPS4B;VPS4A;NUP93;ATXN7;TPR;NUP98;CHMP7;CEP55
astral microtubule organization (GO:0030953)	2022-04-09	0.20652	0.804245	0	0	2.15561	3.40017	EZR;CLASP1;KPNB1;RAB11A
cellular response to interleukin-9 (GO:0071355)	2022-04-09	0.20652	0.804245	0	0	2.15561	3.40017	STAT5A;STAT5B;STAT3;JAK1
cellular response to leptin stimulus (GO:0044320)	2022-04-09	0.20652	0.804245	0	0	2.15561	3.40017	LEP;EBI3;STAT3;LEPR
endochondral ossification (GO:0001958)	2022-04-09	0.20652	0.804245	0	0	2.15561	3.40017	MEF2C;COL13A1;TMEM119;SCX
endothelial cell chemotaxis (GO:0035767)	2022-04-09	0.20652	0.804245	0	0	2.15561	3.40017	NR4A1;NRP1;PLEKHG5;CORO1B
glycerolipid biosynthetic process (GO:0045017)	2022-04-09	0.20652	0.804245	0	0	2.15561	3.40017	CLN3;AGK;CPNE1;HDHD5
histone arginine methylation (GO:0034969)	2022-04-09	0.20652	0.804245	0	0	2.15561	3.40017	COPRS;PRMT6;PRMT5;PRDM4
histone phosphorylation (GO:0016572)	2022-04-09	0.20652	0.804245	0	0	2.15561	3.40017	INCENP;PRKCD;BAZ1B;NEK11
icosanoid transport (GO:0071715)	2022-04-09	0.20652	0.804245	0	0	2.15561	3.40017	ABCC4;ABCC2;ABCC6;SLCO2A1
interleukin-9-mediated signaling pathway (GO:0038113)	2022-04-09	0.20652	0.804245	0	0	2.15561	3.40017	STAT5A;STAT5B;STAT3;JAK1
lysosomal lumen acidification (GO:0007042)	2022-04-09	0.20652	0.804245	0	0	2.15561	3.40017	TMEM199;CLN3;GRN;TMEM9
negative regulation of leukocyte degranulation (GO:0043301)	2022-04-09	0.20652	0.804245	0	0	2.15561	3.40017	CD84;SPI1;HLA-F;CCR2
negative regulation of nitric oxide biosynthetic process (GO:0045019)	2022-04-09	0.20652	0.804245	0	0	2.15561	3.40017	ROCK2;KHSRP;SIRPA;CD34
negative regulation of nitric oxide metabolic process (GO:1904406)	2022-04-09	0.20652	0.804245	0	0	2.15561	3.40017	ROCK2;KHSRP;SIRPA;CD34
Notch receptor processing (GO:0007220)	2022-04-09	0.20652	0.804245	0	0	2.15561	3.40017	GALNT11;NCSTN;PSEN2;PSEN1
organic acid catabolic process (GO:0016054)	2022-04-09	0.20652	0.804245	0	0	2.15561	3.40017	MPST;TST;CTH;ADO
peptidyl-cysteine modification (GO:0018198)	2022-04-09	0.20652	0.804245	0	0	2.15561	3.40017	CHCHD4;PRDX3;NOS2;S100A9
pericardium development (GO:0060039)	2022-04-09	0.20652	0.804245	0	0	2.15561	3.40017	DLL4;NOTCH1;BMP7;LRP6
peroxisome fission (GO:0016559)	2022-04-09	0.20652	0.804245	0	0	2.15561	3.40017	SEC16B;PEX19;PEX11A;PEX11B
plasminogen activation (GO:0031639)	2022-04-09	0.20652	0.804245	0	0	2.15561	3.40017	PLAU;PGK1;PLAT;KLKB1
positive regulation of DNA-directed DNA polymerase activity (GO:1900264)	2022-04-09	0.20652	0.804245	0	0	2.15561	3.40017	CHTF8;PCNA;DSCC1;CHTF18
positive regulation of membrane potential (GO:0045838)	2022-04-09	0.20652	0.804245	0	0	2.15561	3.40017	STOML2;VCP;GLRX;ANK3
positive regulation of mitochondrial calcium ion concentration (GO:0051561)	2022-04-09	0.20652	0.804245	0	0	2.15561	3.40017	BCAP31;RAP1GDS1;MCU;TGM2
positive regulation of sequestering of triglyceride (GO:0010890)	2022-04-09	0.20652	0.804245	0	0	2.15561	3.40017	PLIN3;FITM2;OSBPL11;PLIN5
protein hexamerization (GO:0034214)	2022-04-09	0.20652	0.804245	0	0	2.15561	3.40017	LETM1;TWNK;LRRC8D;LRRC8A
purine nucleobase metabolic process (GO:0006144)	2022-04-09	0.20652	0.804245	0	0	2.15561	3.40017	SHMT2;SHMT1;GMPS;PAICS
regulation of aspartic-type endopeptidase activity involved in amyloid precursor protein catabolic process (GO:1902959)	2022-04-09	0.20652	0.804245	0	0	2.15561	3.40017	EFNA1;EPHA4;ROCK2;AGER
regulation of DNA-directed DNA polymerase activity (GO:1900262)	2022-04-09	0.20652	0.804245	0	0	2.15561	3.40017	CHTF8;PCNA;DSCC1;CHTF18
regulation of pinocytosis (GO:0048548)	2022-04-09	0.20652	0.804245	0	0	2.15561	3.40017	CDC42;CLN3;AXL;NR1H2
regulation of protein deacetylation (GO:0090311)	2022-04-09	0.20652	0.804245	0	0	2.15561	3.40017	SPRED2;SPRED1;BRMS1;EP300
[truncated: 4,215 more rows]

## Sheet: all_KEGG_pathways_FDR_only
Term	Overlap	P.value	Adjusted.P.value	Old.P.value	Old.Adjusted.P.value	Odds.Ratio	Combined.Score	Genes
[truncated: 320 more rows]
