# Supplementary material for: Multi-tissue transcriptional changes and core circadian clock disruption following intensive care
Source: Front Physiol. 2022 Aug 15;13:942704. doi: 10.3389/fphys.2022.942704 (PMC9420996; doi:10.3389/fphys.2022.942704)
Supplement: Supplementary file 6 [file Table1.XLSX]

## Sheet: AdiposeSubcutaneous
X	logFC	PValue	FDR
TPPP3	-2.25856	1.38755e-82	3.00279e-78
TRIL	-1.84458	1.95813e-69	2.1188e-65
PLPPR4	-1.62985	4.87919e-69	3.51968e-65
CRIP1	-1.41701	1.88031e-67	1.0173e-63
PRSS35	-2.01152	3.63829e-64	1.57472e-60
SUN2	0.939435	6.34328e-62	2.00693e-58
C1QTNF3	-1.77083	6.49163e-62	2.00693e-58
GPX3	1.82133	1.00966e-61	2.73125e-58
NREP	-1.4052	6.44654e-61	1.55011e-57
GALNT16	-1.21381	7.46198e-60	1.61485e-56
CDHR4	-1.75893	1.01296e-58	1.99286e-55
AF131217.1	1.87718	1.38507e-58	2.47418e-55
KLF15	1.66072	1.48627e-58	2.47418e-55
SEMA5B	-2.13965	1.86529e-58	2.88333e-55
BCL6	0.948039	1.37947e-57	1.99021e-54
CERS6	1.03504	1.17702e-56	1.59199e-53
AOX1	1.39231	5.47682e-56	6.97199e-53
EIF4EBP1	1.32373	6.54616e-56	7.8703e-53
CYP4B1	2.77166	3.25171e-55	3.7037e-52
NAP1L1	0.596203	3.91368e-55	4.2348e-52
GLUL	2.01838	5.83848e-55	5.97688e-52
NMT1	0.479273	6.07603e-55	5.97688e-52
RASL10B	2.38266	1.34004e-54	1.26086e-51
KAZALD1	-1.35026	1.50608e-54	1.35805e-51
LINC01091	-1.48643	2.94769e-54	2.55164e-51
C17orf58	-1.02679	5.23083e-54	4.35387e-51
NADK	0.737749	9.72416e-54	7.7941e-51
JAGN1	0.694413	1.63655e-53	1.26488e-50
DANCR	0.744485	1.86468e-53	1.3915e-50
SCN4B	-1.64682	2.96251e-53	2.13706e-50
TEX2	0.955301	3.07912e-53	2.14952e-50
CRABP2	-1.93533	1.17075e-51	7.91757e-49
SENP2	0.47327	2.15065e-51	1.41037e-48
SULT1B1	2.1231	3.43782e-51	2.18817e-48
ELOA	0.530854	4.92497e-51	3.04518e-48
HEXDC	1.23388	5.25025e-51	3.15613e-48
IRS2	1.17196	8.12161e-51	4.75026e-48
SEPT8	-0.56202	1.12506e-50	6.40724e-48
RP11-211G3.2	1.27117	1.51617e-50	8.41317e-48
AHCY	0.584654	1.99901e-50	1.08151e-47
TTLL12	0.726185	2.08323e-50	1.09959e-47
MPST	0.950355	9.20184e-50	4.74136e-47
UBA7	-0.754009	1.19137e-49	5.9959e-47
ETNK2	1.41394	1.34255e-49	6.60319e-47
CTD-3035K23.7	-1.52853	2.35969e-49	1.1348e-46
TMEM192	0.559125	2.75874e-49	1.29787e-46
LMNA	-0.606682	5.64519e-49	2.59931e-46
STARD4-AS1	-1.24157	8.11675e-49	3.65947e-46
TRIM45	-1.02449	9.49022e-49	4.19139e-46
ADH1B	1.26179	1.3958e-48	6.0413e-46
EIF3A	0.448357	1.43919e-48	6.10698e-46
STK24	0.607373	1.61707e-48	6.72981e-46
PRODH	2.29741	1.68577e-48	6.88336e-46
PPARA	0.693863	1.79624e-48	7.1986e-46
SEMA5A	-0.945969	2.15354e-48	8.47361e-46
CCDC69	1.01671	5.7407e-48	2.21847e-45
TARBP1	-0.656857	8.99604e-48	3.4155e-45
CERS2	0.376688	9.35013e-48	3.48873e-45
CAPN5	-0.974268	1.19785e-47	4.39369e-45
KIF1C	0.744996	1.25106e-47	4.51238e-45
SLC7A8	1.36043	2.32813e-47	8.25952e-45
SLC25A38	0.499888	2.65115e-47	9.2538e-45
PRND	-3.23641	2.76128e-47	9.4852e-45
SERPINF2	1.75004	2.83237e-47	9.57739e-45
SAMHD1	1.15238	3.14348e-47	1.04658e-44
IER2	-1.03035	3.40711e-47	1.11444e-44
KLHL26	0.76428	3.45029e-47	1.11444e-44
CPM	1.52658	4.22303e-47	1.34398e-44
PQLC1	1.11603	4.72041e-47	1.4805e-44
INSR	0.757354	5.42183e-47	1.6762e-44
MOCS1	0.769723	6.65887e-47	2.02964e-44
C14orf80	-1.0112	7.30683e-47	2.19621e-44
LARP1	0.48062	7.95192e-47	2.35736e-44
GALNT15	1.42754	8.49947e-47	2.48563e-44
TUBA1A	-0.825647	9.61375e-47	2.77402e-44
PTCH2	-1.66617	9.92663e-47	2.82661e-44
IL11RA	-0.69122	1.02491e-46	2.88054e-44
AZI2	0.543692	1.05545e-46	2.92833e-44
PLEKHG5	-1.01025	1.81488e-46	4.97163e-44
KIAA0368	0.430159	2.60178e-46	7.03814e-44
E2F6	0.66086	3.23027e-46	8.6304e-44
APLNR	-2.05979	3.41862e-46	9.02224e-44
DCX	-3.00027	3.69353e-46	9.63033e-44
NUDT16	0.898399	3.8902e-46	1.00224e-43
AC018647.3	-1.61407	4.51028e-46	1.14832e-43
LRRC17	-1.32597	5.89049e-46	1.48228e-43
CD34	-0.840844	6.27064e-46	1.5598e-43
ZNF789	-0.435922	7.28141e-46	1.79065e-43
IGFBP3	1.39096	7.44773e-46	1.81097e-43
FAM102B	-0.751704	7.53868e-46	1.81272e-43
LINC01886	-3.00939	1.07192e-45	2.54917e-43
RBPMS-AS1	1.28786	1.77452e-45	4.17416e-43
C1QTNF1	1.14138	2.20871e-45	5.13964e-43
GID4	0.45456	2.65228e-45	6.10617e-43
JADE1	0.851805	2.71443e-45	6.18348e-43
WDR81	0.56601	2.92456e-45	6.59275e-43
CTD-2525P14.5	-1.37912	3.94177e-45	8.72209e-43
PARP2	-0.483571	3.94975e-45	8.72209e-43
FNDC5	-1.73877	4.12306e-45	8.95065e-43
ABCB4	-1.21765	4.13597e-45	8.95065e-43
HEBP2	1.19005	4.29036e-45	9.19285e-43
RP1-193H18.3	2.36671	5.89636e-45	1.25101e-42
SLC35C1	1.40549	8.3997e-45	1.76483e-42
GCDH	0.826658	9.16912e-45	1.90797e-42
DHTKD1	0.593598	1.0664e-44	2.1979e-42
ALDH6A1	0.889672	2.02825e-44	4.14087e-42
DOCK10	-0.807998	2.20798e-44	4.46568e-42
ARHGAP15	-0.926581	3.04408e-44	6.09972e-42
COL4A3BP	0.479597	5.42722e-44	1.07753e-41
LINC01088	2.01762	6.28701e-44	1.23118e-41
RPS6KA2	0.840383	6.31491e-44	1.23118e-41
MXRA5	-2.32999	7.61386e-44	1.47117e-41
ASPN	-1.48309	1.13081e-43	2.16565e-41
SLC6A1	-1.37525	1.37717e-43	2.61433e-41
FCN3	2.87155	1.56535e-43	2.94571e-41
ATG9A	0.439269	1.67736e-43	3.12928e-41
MXI1	0.63817	1.89852e-43	3.51161e-41
FAM134B	1.13366	2.53966e-43	4.6577e-41
EPB41L2	-0.490862	2.93608e-43	5.33947e-41
DCXR	1.1183	3.37242e-43	6.08188e-41
ABHD5	1.30087	3.91461e-43	7.00134e-41
CNR1	1.63003	7.35809e-43	1.30522e-40
REM1	-0.987411	7.8012e-43	1.37257e-40
TJP2	0.598793	8.7006e-43	1.51846e-40
RCC1	0.872136	9.83459e-43	1.70264e-40
DENND3	0.826316	1.03048e-42	1.76988e-40
GTPBP6	0.418123	1.70674e-42	2.90831e-40
FOXO3	0.813146	2.04243e-42	3.45314e-40
FKBP5	1.82012	2.26459e-42	3.79907e-40
LINC00342	-0.726828	2.35456e-42	3.91962e-40
RP11-83M16.5	3.09875	2.37446e-42	3.92257e-40
NRDC	0.298449	2.52875e-42	4.14581e-40
SLC29A2	1.69046	4.3328e-42	7.05009e-40
LCN6	1.92144	7.22423e-42	1.16671e-39
TMEM120A	0.77758	7.6857e-42	1.23205e-39
SPAG17	-2.02348	8.56615e-42	1.36309e-39
LOXL1	-1.22795	8.71425e-42	1.37016e-39
EIF4EBP2	0.729967	8.73722e-42	1.37016e-39
ZFAND5	1.09918	9.41212e-42	1.46538e-39
MMGT1	0.393108	1.27398e-41	1.96459e-39
GPD1L	0.934157	1.28772e-41	1.96459e-39
COL18A1	-0.699856	1.28909e-41	1.96459e-39
RP11-434D9.1	2.6633	1.46834e-41	2.22213e-39
RPUSD4	0.329463	1.58269e-41	2.37854e-39
SYTL2	-1.17674	2.04085e-41	3.04593e-39
LCN10	2.16834	2.08818e-41	3.09523e-39
DEFB124	-1.4637	2.29794e-41	3.38298e-39
RP11-38H17.1	-1.96216	2.72882e-41	3.99016e-39
RXRG	-1.42533	3.01294e-41	4.37604e-39
JUN	-1.27673	3.08349e-41	4.44865e-39
MAVS	0.529011	3.45682e-41	4.95425e-39
FXR2	0.347261	4.55878e-41	6.49056e-39
SRPX	0.869441	5.06272e-41	7.16094e-39
INSRR	-1.77343	8.47092e-41	1.19038e-38
RCL1	0.94711	9.94822e-41	1.38896e-38
MLYCD	0.620533	1.25301e-40	1.73823e-38
PTPN11	0.64028	1.3981e-40	1.92715e-38
RAI2	0.932476	1.95787e-40	2.68166e-38
CCND3	0.51919	2.03893e-40	2.77512e-38
ZRANB1	0.429315	2.27412e-40	3.07589e-38
MAOA	1.06515	2.86133e-40	3.84609e-38
CSNK2A2	0.291892	2.91389e-40	3.89256e-38
SEPT5	-0.835418	3.19626e-40	4.24358e-38
GEMIN5	0.520939	5.23697e-40	6.91057e-38
CDIPT	0.318637	6.28681e-40	8.24562e-38
C8orf31	-0.794458	7.03245e-40	9.16803e-38
INPP5K	0.685047	7.46818e-40	9.67777e-38
RP11-366L20.2	1.92764	8.2823e-40	1.06689e-37
MIR99AHG	-0.848419	8.54747e-40	1.09453e-37
PRR33	-1.42172	9.66335e-40	1.23014e-37
TRAK1	-0.348299	1.02856e-39	1.3017e-37
THY1	-1.83818	1.11611e-39	1.40428e-37
RP13-650J16.1	1.92253	1.16167e-39	1.45317e-37
LRRTM3	-2.30536	1.51906e-39	1.88931e-37
LINC00704	2.10538	1.62837e-39	2.01369e-37
ZBTB7B	0.680274	1.73004e-39	2.12727e-37
AASS	0.922613	1.7787e-39	2.17474e-37
CD47	-0.440601	1.88656e-39	2.29366e-37
NAALADL2	-0.603094	1.92723e-39	2.33001e-37
IGF2BP2	0.661844	2.08991e-39	2.51265e-37
TMEM132C	1.25045	2.17753e-39	2.60354e-37
HMOX2	0.655248	2.26377e-39	2.69178e-37
IGF2	-1.13956	2.27923e-39	2.69535e-37
CYS1	-1.54281	2.71605e-39	3.19446e-37
SYS1	0.386129	3.52228e-39	4.1203e-37
MAP3K5	0.84805	4.18548e-39	4.86979e-37
C3orf80	-1.21043	5.02639e-39	5.81691e-37
PLAC9	-0.869483	5.05388e-39	5.8176e-37
ANO1	-0.820644	6.65553e-39	7.62076e-37
ZNF106	0.725234	7.70764e-39	8.779e-37
OLFML2B	-1.09839	7.98123e-39	9.04303e-37
PRTFDC1	-0.939213	9.64888e-39	1.08756e-36
ACE	-1.11128	1.07978e-38	1.21075e-36
PLD4	-1.466	1.15951e-38	1.28875e-36
TMEM150A	0.479563	1.16125e-38	1.28875e-36
LSP1	-1.28186	1.53761e-38	1.69773e-36
VPS13D	0.447384	1.73215e-38	1.90281e-36
IL1R1	0.718959	1.81295e-38	1.98152e-36
STK39	0.974661	1.83562e-38	1.9927e-36
AFF1	0.529172	1.85391e-38	1.9927e-36
USP32	0.420645	1.85686e-38	1.9927e-36
SLC35F6	0.483089	1.86002e-38	1.9927e-36
PRDX6	0.876144	1.92078e-38	2.04767e-36
RTN1	1.18819	2.2705e-38	2.40862e-36
CHAC2	1.14058	2.30552e-38	2.43384e-36
CCDC28B	-0.607877	3.09976e-38	3.25641e-36
LAMA4	-0.598207	3.38476e-38	3.53862e-36
SENP3	0.355211	3.70812e-38	3.85805e-36
LINC01736	2.38412	5.07306e-38	5.25292e-36
MYCBP2	0.515233	6.53024e-38	6.72957e-36
KPNB1	0.311405	7.69226e-38	7.88949e-36
OLFML1	-1.17923	8.00375e-38	8.17025e-36
RXFP2	3.12393	9.1535e-38	9.30004e-36
WASF3	0.74708	9.87741e-38	9.98864e-36
MAGED2	-0.474891	1.03196e-37	1.03873e-35
MCU	-0.461271	1.24574e-37	1.2481e-35
DBH-AS1	-1.38352	1.25192e-37	1.24852e-35
LINC00598	1.81485	1.27053e-37	1.26127e-35
AATF	0.334479	1.36416e-37	1.34803e-35
CDH13	-0.885826	1.47523e-37	1.45116e-35
ZFR	0.311484	1.9493e-37	1.90882e-35
TNFRSF25	-0.948727	2.62471e-37	2.55862e-35
AJAP1	-1.0615	3.07829e-37	2.98733e-35
MAP1LC3C	2.18152	3.2732e-37	3.14914e-35
TTC38	0.790454	3.27413e-37	3.14914e-35
RAMP2-AS1	1.17252	3.3233e-37	3.18228e-35
CEP164P1	1.36648	3.40066e-37	3.24201e-35
TRAK2	0.441673	3.63721e-37	3.45232e-35
PXMP2	0.874606	3.79476e-37	3.58613e-35
RP1-111C20.4	-0.690147	4.01533e-37	3.77808e-35
ALDH1L1-AS2	2.02002	4.30244e-37	4.02761e-35
ASIC1	-1.17177	4.31776e-37	4.02761e-35
TGFB3	-1.10617	4.98932e-37	4.62303e-35
SERBP1	0.370968	4.99879e-37	4.62303e-35
TTPAL	0.839385	5.96365e-37	5.49189e-35
GPN3	0.406552	6.06007e-37	5.55704e-35
ANTXR2	0.712423	6.5685e-37	5.99784e-35
RANGAP1	0.445572	6.97579e-37	6.32799e-35
NFKBIB	0.427699	6.98854e-37	6.32799e-35
PTPRG	0.664143	7.42552e-37	6.69566e-35
DDI2	0.547727	9.32886e-37	8.37701e-35
MTOR	0.387469	1.01774e-36	9.09138e-35
CTH	0.944923	1.02084e-36	9.09138e-35
ASB13	0.669962	1.0419e-36	9.24088e-35
IRAK3	0.752155	1.12315e-36	9.9209e-35
LGALS2	-1.50476	1.74576e-36	1.53577e-34
NID2	-0.910038	1.93968e-36	1.69946e-34
HSD17B4	0.657976	1.97958e-36	1.72742e-34
ANKRD53	1.25041	2.20384e-36	1.91539e-34
PANK2	0.243491	2.59358e-36	2.24218e-34
CSDE1	0.421893	2.60056e-36	2.24218e-34
RP11-54A9.1	2.64041	2.88362e-36	2.47637e-34
TBC1D32	-0.618302	2.92803e-36	2.50457e-34
RABEP1	0.26963	3.26049e-36	2.77796e-34
GRB10	0.54779	3.39904e-36	2.88465e-34
SSPN	-0.783949	3.49901e-36	2.94712e-34
CTB-50E14.5	1.29109	3.49989e-36	2.94712e-34
LPIN1	1.38973	3.92879e-36	3.29546e-34
PABPC4	0.394876	4.00233e-36	3.34418e-34
RNU1-123P	-2.50014	4.15344e-36	3.4571e-34
SPTAN1	-0.356581	4.25176e-36	3.52538e-34
NPR1	0.709622	5.04146e-36	4.16421e-34
PTGDR	-1.00347	5.27168e-36	4.33781e-34
ST6GALNAC6	0.441328	5.30837e-36	4.35146e-34
WBP2	0.390654	5.3389e-36	4.35997e-34
CEP350	0.398343	5.59156e-36	4.54913e-34
CDH8	-1.8429	6.24764e-36	5.06387e-34
MRC2	-1.19481	7.28021e-36	5.87877e-34
MLX	0.43103	7.55457e-36	6.07764e-34
TIMP4	1.24915	7.77751e-36	6.23382e-34
PA2G4	0.379256	8.36943e-36	6.6835e-34
SLIT3	-0.811072	8.53361e-36	6.78955e-34
SORT1	0.633756	1.06829e-35	8.46846e-34
HECTD1	0.284205	1.17472e-35	9.25996e-34
RP11-111M22.2	-0.854976	1.1767e-35	9.25996e-34
ADIPOR1	0.284499	1.30576e-35	1.02384e-33
UBE4B	0.344158	1.33133e-35	1.04012e-33
PCOLCE	-1.1295	1.34415e-35	1.04636e-33
DACT2	-2.71417	1.37628e-35	1.06536e-33
RSL1D1	0.390442	1.3784e-35	1.06536e-33
ST8SIA2	-2.40048	1.4935e-35	1.15021e-33
V8712	-1.20127	1.72111e-35	1.32007e-33
TSPAN11	-1.42463	1.72626e-35	1.32007e-33
PCYT2	0.964127	1.78872e-35	1.36302e-33
TMEM86A	0.762725	1.80166e-35	1.36806e-33
COL3A1	-1.30342	1.8627e-35	1.4046e-33
BCAT2	0.637569	1.86276e-35	1.4046e-33
ANKRD50	-0.586231	2.03034e-35	1.52565e-33
CC2D1B	0.340131	2.26684e-35	1.69746e-33
PLK2	-0.985909	2.28394e-35	1.70437e-33
GPR176	-0.666616	2.46137e-35	1.83047e-33
SERPINI1	-0.89005	2.54535e-35	1.88643e-33
TNFAIP2	-0.854351	2.56421e-35	1.89393e-33
PABPC1	0.334108	3.07203e-35	2.26128e-33
MMADHC	0.31393	3.32496e-35	2.43917e-33
ECHDC3	1.40543	3.33711e-35	2.43981e-33
PARD3	0.471302	3.46973e-35	2.52823e-33
AHCYL1	0.335842	3.50008e-35	2.54179e-33
CXCL12	-0.94472	4.16771e-35	3.01455e-33
PEX5	0.590347	4.17895e-35	3.01455e-33
FOXO1	0.716117	4.27389e-35	3.0728e-33
PNMT	1.818	4.43947e-35	3.18128e-33
ACVR2A	-0.415131	4.52272e-35	3.23024e-33
NDUFA4L2	-0.823017	4.63223e-35	3.29757e-33
RP11-1100L3.8	-1.57072	4.66311e-35	3.30867e-33
SLC31A2	0.989277	4.92358e-35	3.48206e-33
ATOH8	0.956453	5.11513e-35	3.60575e-33
KCNJ11	1.54836	5.23236e-35	3.67641e-33
OXCT1	0.682918	5.57166e-35	3.90214e-33
ASPA	-0.96963	5.70093e-35	3.9798e-33
WDR19	0.435458	6.07552e-35	4.22766e-33
FREM1	-0.977508	6.24304e-35	4.33031e-33
GNG11	-0.699914	6.42913e-35	4.44514e-33
TNS2	0.473666	6.62668e-35	4.56713e-33
ADAMTS16	-1.5422	7.01836e-35	4.82172e-33
FAM134A	0.293531	7.07098e-35	4.8425e-33
TFPI2	-1.80849	7.19465e-35	4.91165e-33
C1orf43	0.3434	7.22879e-35	4.91944e-33
FAM26E	-0.62991	7.29213e-35	4.94699e-33
SESN1	0.809965	7.64556e-35	5.17055e-33
GRINA	0.582505	7.94338e-35	5.35438e-33
CHPT1	0.591543	7.96687e-35	5.35438e-33
DDR1	1.29609	8.97902e-35	6.01594e-33
FOXN3	0.521131	9.28906e-35	6.20446e-33
PDP2	0.838393	9.67525e-35	6.44252e-33
RMND5A	0.465949	1.03036e-34	6.83986e-33
SERINC3	0.325477	1.15987e-34	7.67606e-33
MTSS1	0.779643	1.16648e-34	7.69627e-33
HMGN2P15	1.1208	1.35533e-34	8.9151e-33
TMBIM1	0.584714	1.41118e-34	9.25434e-33
SERPINA3	1.94416	1.51556e-34	9.90883e-33
TMTC1	0.725546	1.55043e-34	1.01063e-32
HERC2	0.331391	1.56568e-34	1.0175e-32
TRIP12	0.298248	1.67638e-34	1.08543e-32
ACACB	1.32215	1.68034e-34	1.08543e-32
ZNF519	-0.599537	1.68525e-34	1.08543e-32
PDE5A	-0.863725	1.7024e-34	1.09322e-32
HDHD5	0.440237	1.79529e-34	1.14947e-32
CCDC191	-0.582925	1.91245e-34	1.22086e-32
HAAO	-0.691185	1.96395e-34	1.25005e-32
RP11-563P16.1	2.09729	2.05071e-34	1.30145e-32
MAP3K6	0.657686	2.11917e-34	1.34097e-32
COL5A1	-1.02369	2.5691e-34	1.62093e-32
BCL2L1	0.50144	2.90977e-34	1.83053e-32
ST3GAL1	0.557378	3.16646e-34	1.98624e-32
RP11-266K4.14	-0.980764	3.74574e-34	2.34282e-32
GHR	1.04065	4.18059e-34	2.60726e-32
DHRS1	-0.454338	4.36844e-34	2.71659e-32
STAT5A	0.797894	4.3826e-34	2.71669e-32
CLPX	0.280938	4.3937e-34	2.71669e-32
BANK1	0.946611	5.03965e-34	3.10721e-32
AZIN2	-0.853891	5.21935e-34	3.20887e-32
RP3-340B19.3	2.98333	6.09587e-34	3.72438e-32
MUT	0.422076	6.10444e-34	3.72438e-32
SOCS1	1.34274	6.10949e-34	3.72438e-32
HCFC1R1	-0.605344	6.38147e-34	3.87926e-32
AGTR1	0.870346	6.43692e-34	3.902e-32
HSPD1P6	-1.72942	7.88196e-34	4.76462e-32
C20orf202	-0.916991	8.85626e-34	5.33867e-32
ARMC12	0.983421	9.36679e-34	5.63074e-32
TXLNG	0.534549	9.48724e-34	5.68735e-32
TMEM74B	-0.906493	9.58393e-34	5.72944e-32
MRPS2	0.37343	1.10812e-33	6.60628e-32
RPL7L1	0.349849	1.11635e-33	6.6371e-32
NOP14	0.448511	1.12559e-33	6.67368e-32
PLS3	-0.54705	1.147e-33	6.78204e-32
SRP68	0.226102	1.36718e-33	8.06191e-32
SEPT6	-0.486683	1.41651e-33	8.30874e-32
COL15A1	-0.782973	1.41672e-33	8.30874e-32
CTD-3252C9.4	-1.02932	1.43799e-33	8.40591e-32
HACD1	1.17367	1.44106e-33	8.40591e-32
C6orf106	0.472212	1.69482e-33	9.85955e-32
THG1L	0.398797	1.9136e-33	1.11025e-31
CLEC16A	0.359511	1.9457e-33	1.12585e-31
UNG	0.539778	1.992e-33	1.14957e-31
SLC19A3	1.478	2.0236e-33	1.16281e-31
MDM2	0.635425	2.02569e-33	1.16281e-31
COX4I2	-0.895412	2.08289e-33	1.19248e-31
PELO	-0.514042	2.34794e-33	1.34068e-31
MANEA	0.581076	2.35798e-33	1.34287e-31
RP5-839B4.8	2.26791	2.50853e-33	1.42333e-31
C1RL	0.484766	2.51241e-33	1.42333e-31
CASP10	-0.548042	2.57176e-33	1.45315e-31
EIF4EBP3	0.454705	2.74969e-33	1.54964e-31
PTEN	0.609185	2.78518e-33	1.56556e-31
RRNAD1	0.314606	3.19433e-33	1.7909e-31
CNTN1	-1.35203	3.2619e-33	1.82405e-31
MYADM	-0.602868	3.3984e-33	1.89549e-31
FBXO18	0.231808	3.4313e-33	1.90891e-31
IFI44	-0.886543	3.45441e-33	1.91684e-31
ELL2	1.01359	3.47639e-33	1.92411e-31
IFIT1	-1.06022	3.7813e-33	2.08753e-31
AC010226.4	-0.687926	3.89868e-33	2.14686e-31
GSPT1	0.473023	4.16708e-33	2.28883e-31
OXER1	-0.849896	4.1994e-33	2.30074e-31
RP11-504P24.3	-0.713408	4.71349e-33	2.57588e-31
MKNK2	0.720676	5.59549e-33	3.05018e-31
PC	1.23699	5.75077e-33	3.12694e-31
RP11-184M15.1	2.3905	5.97135e-33	3.23875e-31
B3GALNT1	-0.572239	6.24262e-33	3.37741e-31
AGRN	-0.619657	6.76271e-33	3.64967e-31
OTUD7B	0.416599	8.06651e-33	4.34247e-31
EIF4B	0.335995	8.10003e-33	4.3497e-31
CHCHD4	0.486952	8.17069e-33	4.37678e-31
MARVELD1	-0.630198	8.39225e-33	4.48436e-31
SLC6A8	1.00788	9.11566e-33	4.85892e-31
RP11-693N9.2	-0.961534	9.33059e-33	4.96126e-31
AP4B1	-0.329763	1.14451e-32	6.07069e-31
MON1B	0.316581	1.15337e-32	6.10273e-31
METTL7A	0.671639	1.2008e-32	6.33816e-31
CD38	1.57547	1.42203e-32	7.48761e-31
SLC7A6	1.02195	1.42844e-32	7.50312e-31
MLLT1	0.321517	1.64957e-32	8.64369e-31
ZNF746	0.264362	1.79289e-32	9.37198e-31
LDHB	0.729023	1.91176e-32	9.96924e-31
PRKAG2	0.547202	2.01713e-32	1.04934e-30
HOMEZ	0.467108	2.14215e-32	1.11171e-30
CCDC102B	-0.917945	2.16953e-32	1.12322e-30
THBS3	-0.548943	2.28097e-32	1.1778e-30
GMDS-AS1	-0.401751	2.28582e-32	1.1778e-30
GRIN2C	-0.878868	2.31122e-32	1.18806e-30
ADGRA2	-0.641298	2.577e-32	1.32154e-30
ABCA1	0.762697	3.07182e-32	1.57157e-30
PSMC5	0.322376	3.14791e-32	1.6067e-30
C2CD4B	-2.26572	3.30812e-32	1.6845e-30
APCDD1	1.21126	3.427e-32	1.74093e-30
CAPN6	-2.0092	3.68394e-32	1.86708e-30
ARMC8	0.476103	3.70859e-32	1.87518e-30
CELF2	0.577902	3.93212e-32	1.98356e-30
SLC1A5	0.649734	4.31514e-32	2.17172e-30
CTD-3035K23.3	-1.21016	4.52092e-32	2.27e-30
FAM83F	1.47379	4.76196e-32	2.3855e-30
ACTN4	-0.484829	4.85116e-32	2.42457e-30
CCDC146	-0.550076	5.37798e-32	2.68168e-30
MMP3	4.18252	5.52279e-32	2.74756e-30
DCAF11	0.316249	5.80491e-32	2.88128e-30
NLGN3	-0.869197	6.05152e-32	2.99682e-30
ABCA10	-0.986538	6.08746e-32	3.00773e-30
MTHFD1	0.736046	6.26323e-32	3.08753e-30
CD4	-0.705056	6.38934e-32	3.14254e-30
C12orf49	0.359331	6.61378e-32	3.24555e-30
CDH6	-0.93462	6.73022e-32	3.29522e-30
TTLL3	-0.501466	6.93997e-32	3.39025e-30
C1orf198	-0.58855	7.04168e-32	3.43218e-30
ENAH	-0.551108	7.26031e-32	3.53079e-30
SYN2	1.59175	7.30143e-32	3.54283e-30
RXRA	0.577252	7.76321e-32	3.75847e-30
FAM50A	0.402945	7.8118e-32	3.77355e-30
MOCOS	1.23299	8.29204e-32	3.99662e-30
SLC39A11	0.731689	8.74692e-32	4.20649e-30
RIDA	1.00311	9.45092e-32	4.53498e-30
CDK2AP2	0.591018	9.69892e-32	4.64368e-30
ZBED3-AS1	1.30489	9.85923e-32	4.71001e-30
MCCC2	0.640414	1.02002e-31	4.86217e-30
ABAT	0.6687	1.07672e-31	5.12115e-30
TNFSF13B	-1.07897	1.0822e-31	5.13593e-30
QPCTL	0.404042	1.23061e-31	5.8275e-30
TP53I3	-0.579561	1.28538e-31	6.07356e-30
SFRP2	-1.99669	1.42302e-31	6.70928e-30
PPM1L	0.720162	1.44459e-31	6.79617e-30
ABCD1	0.782908	1.48823e-31	6.9863e-30
KLHL21	0.576955	1.61677e-31	7.57328e-30
IGDCC4	-1.42635	1.80995e-31	8.45984e-30
C1QTNF6	-1.01151	1.86116e-31	8.66645e-30
CALCOCO2	0.456426	1.86216e-31	8.66645e-30
CSRNP3	-0.880266	2.09703e-31	9.73861e-30
EPB41L4B	1.26182	2.10621e-31	9.76026e-30
BNIP3	0.648293	2.14694e-31	9.92774e-30
NUDT16P1	0.92134	2.17828e-31	1.00512e-29
GYG2P1	1.78252	2.1837e-31	1.00548e-29
MCM7	0.400446	2.29044e-31	1.05239e-29
LAMA2	0.961633	2.56166e-31	1.17451e-29
RBP5	-0.863731	2.73292e-31	1.25038e-29
ATP6V0E1	0.366207	2.83281e-31	1.29335e-29
AP5B1	0.5706	2.83914e-31	1.29351e-29
C1orf54	-0.680904	3.22366e-31	1.46561e-29
RP11-567M16.1	-1.77641	3.28582e-31	1.49074e-29
MARC1	1.40056	3.39873e-31	1.53874e-29
C2orf40	-1.17834	3.41847e-31	1.54445e-29
NID1	0.670526	3.43472e-31	1.54856e-29
CARD6	0.511979	3.50577e-31	1.57731e-29
EIF3B	0.401927	3.55174e-31	1.59467e-29
BFAR	0.241931	4.14663e-31	1.85791e-29
FAM213A	0.952579	4.18537e-31	1.8714e-29
NCOA3	0.435055	4.5023e-31	2.00895e-29
HUWE1	0.268994	4.51195e-31	2.00912e-29
TNNI3K	-0.769799	4.69226e-31	2.08512e-29
BDH1	1.29885	4.89365e-31	2.17015e-29
EIF2B4	0.242241	5.06681e-31	2.24235e-29
CTD-2263F21.1	1.66166	5.15807e-31	2.27808e-29
ZBTB16	1.12852	5.20719e-31	2.29509e-29
MTHFD2	0.885732	5.2727e-31	2.31924e-29
TBRG4	0.363772	5.75592e-31	2.52665e-29
C8orf82	0.515627	5.84925e-31	2.56101e-29
TEX41	-0.995981	5.85786e-31	2.56101e-29
ANO4	-0.946934	6.48111e-31	2.82777e-29
CCT7	0.368073	7.29766e-31	3.17764e-29
SMG5	0.324341	7.47803e-31	3.24964e-29
GSTM5	-1.04346	7.78957e-31	3.37824e-29
TCEA3	-0.827602	8.64319e-31	3.74094e-29
GUCY1A2	-0.786851	9.20193e-31	3.97483e-29
SERTAD4-AS1	-0.808993	9.30154e-31	4.00985e-29
PQLC2L	0.780574	9.8284e-31	4.22856e-29
PRRX1	-0.644144	9.95601e-31	4.27496e-29
ARHGDIB	-0.494436	1.00199e-30	4.29389e-29
CLASP1	0.34071	1.09187e-30	4.66981e-29
SELENBP1	-0.654576	1.10625e-30	4.72198e-29
FAM169B	2.08865	1.22741e-30	5.22881e-29
TRERF1	-0.61639	1.23188e-30	5.23755e-29
COL1A2	-1.24173	1.51494e-30	6.42838e-29
RP11-433J20.1	1.60347	1.53672e-30	6.50807e-29
UBALD2	0.605306	1.60958e-30	6.80332e-29
MYH9	-0.505875	1.63515e-30	6.8979e-29
TLN2	0.763188	1.64785e-30	6.93794e-29
GRSF1	0.25557	1.72917e-30	7.26621e-29
STMN3	-0.686007	1.74592e-30	7.32239e-29
LINC01915	-1.49612	1.79547e-30	7.51562e-29
RNF10	0.211802	2.03785e-30	8.51371e-29
STOX1	1.16005	2.12507e-30	8.861e-29
DCLK3	-1.55797	2.14961e-30	8.94608e-29
SLC3A2	0.50045	2.20133e-30	9.14375e-29
CTD-2020K17.1	-0.884618	2.20975e-30	9.16117e-29
RNF185	0.256025	2.28434e-30	9.45226e-29
TEX261	0.370682	2.53145e-30	1.04548e-28
CRKL	0.237354	2.6781e-30	1.10394e-28
EDEM2	0.418414	2.78473e-30	1.14571e-28
PEX11A	0.998925	2.84236e-30	1.1672e-28
FN1	-0.924712	3.02299e-30	1.23902e-28
KLHL25	0.924695	3.05983e-30	1.25175e-28
CNTFR	1.03158	3.24449e-30	1.32479e-28
BAG1	0.382356	3.33706e-30	1.36002e-28
PDIA5	-0.55807	3.39377e-30	1.38054e-28
FKBP9	-0.354009	3.69797e-30	1.50146e-28
ZNF22	0.459645	3.80906e-30	1.54367e-28
EIF4G1	0.415571	3.89284e-30	1.57467e-28
GREB1L	1.47811	3.96601e-30	1.6007e-28
BCAS4	1.29407	3.97198e-30	1.6007e-28
PTGER3	1.10778	4.04201e-30	1.6259e-28
NUP88	0.323265	4.07982e-30	1.63806e-28
NTM	-1.2168	4.18463e-30	1.6748e-28
FITM2	0.838765	4.18679e-30	1.6748e-28
ARFGAP2	0.292421	4.31938e-30	1.72464e-28
ANKRD6	-0.383601	4.48289e-30	1.78663e-28
ARRDC2	0.731629	4.93936e-30	1.96494e-28
ERRFI1	0.838908	5.10527e-30	2.02721e-28
ANG	0.647154	5.11568e-30	2.02763e-28
PRR13	0.327982	5.34421e-30	2.11433e-28
GGCT	1.13807	5.41665e-30	2.13908e-28
PFKFB3	1.28304	5.5519e-30	2.1885e-28
C5orf51	0.339532	5.60725e-30	2.2063e-28
TFE3	0.417458	7.20685e-30	2.83055e-28
CTD-3193K9.11	1.20985	7.53385e-30	2.95363e-28
ZDHHC18	0.545263	7.789e-30	3.04813e-28
OSER1	0.390177	8.00548e-30	3.1272e-28
ACO2	0.586281	8.94905e-30	3.48948e-28
C10orf11	-0.495585	9.33258e-30	3.63249e-28
WSCD2	-1.7556	9.39283e-30	3.64937e-28
LDLRAD3	0.699427	9.97138e-30	3.86722e-28
ACSL1	1.3363	1.04308e-29	4.03814e-28
MCFD2	0.302013	1.10822e-29	4.28267e-28
EPB41L5	0.355348	1.11518e-29	4.3019e-28
VEGFA	1.26802	1.1198e-29	4.31203e-28
BAHD1	0.292625	1.12258e-29	4.31504e-28
COL6A1	-0.613204	1.16836e-29	4.48306e-28
ST13	0.297617	1.18089e-29	4.52314e-28
H19	-1.18796	1.2881e-29	4.92351e-28
LIMA1	-0.47047	1.28997e-29	4.92351e-28
AVEN	0.496935	1.30563e-29	4.97451e-28
IPO7	0.445427	1.36464e-29	5.1902e-28
HIC1	-0.744216	1.37274e-29	5.21185e-28
CCT4	0.310688	1.38988e-29	5.26769e-28
DHRS3	0.653916	1.44685e-29	5.47401e-28
CCDC180	-0.488192	1.47451e-29	5.56891e-28
C5orf56	-0.431473	1.48898e-29	5.61375e-28
SPOCK1	0.931713	1.49177e-29	5.61452e-28
IFRD2	0.568109	1.60786e-29	6.04092e-28
KLHL2	0.401268	1.61505e-29	6.05743e-28
FMO1	-1.3157	1.67159e-29	6.25863e-28
ZNF251	-0.346464	1.73439e-29	6.48256e-28
STON1	0.654923	1.73827e-29	6.48583e-28
ZNF488	-1.23726	1.8068e-29	6.72993e-28
TNFAIP8	0.7362	1.81863e-29	6.76235e-28
PHC2	0.672376	2.00247e-29	7.4332e-28
PTGER4	-0.790305	2.04576e-29	7.58088e-28
NEK9	0.241118	2.1116e-29	7.81149e-28
PSMD8	0.7354	2.1225e-29	7.83839e-28
SP7	-1.6641	2.41602e-29	8.90716e-28
DNAJC21	0.253275	2.48868e-29	9.15946e-28
CLEC4E	1.46849	2.53222e-29	9.30385e-28
WIPI1	0.578514	2.61719e-29	9.59975e-28
DDRGK1	0.305751	2.66661e-29	9.76449e-28
CDYL	0.263755	2.76345e-29	1.0102e-27
CNOT1	0.243487	2.86476e-29	1.04547e-27
UBE2Q1	0.187347	3.367e-29	1.22669e-27
KRT33B	5.78103	3.43993e-29	1.25115e-27
BCL2L13	0.533894	3.49924e-29	1.27059e-27
RGP1	0.338735	3.53704e-29	1.28216e-27
ABCB11	1.79709	3.59608e-29	1.30139e-27
ALOX15B	2.25194	3.61033e-29	1.30436e-27
TRAPPC2	-0.320653	3.74481e-29	1.35069e-27
POPDC2	-0.697035	3.83597e-29	1.38127e-27
TIFAB	-2.03613	3.99955e-29	1.43778e-27
BTN3A1	-0.711522	4.45019e-29	1.59712e-27
DNAJB12	0.287718	4.76702e-29	1.708e-27
FOS	-1.45444	4.78785e-29	1.71263e-27
CX3CL1	-1.06267	5.03093e-29	1.79661e-27
AUP1	0.331074	5.22633e-29	1.86331e-27
PDLIM2	-0.55008	5.24709e-29	1.86764e-27
ZBED3	0.840008	5.29898e-29	1.88301e-27
CRLS1	0.58748	5.31149e-29	1.88345e-27
COBLL1	-0.434864	5.31763e-29	1.88345e-27
TMEM182	-0.652094	5.39509e-29	1.90586e-27
IL17RC	0.582412	5.39881e-29	1.90586e-27
EXOC3L4	-1.08526	5.40733e-29	1.90586e-27
ARHGAP28	-0.64766	5.7117e-29	2.00667e-27
ADH1A	1.27113	5.71189e-29	2.00667e-27
TMBIM6	0.26313	5.82901e-29	2.0445e-27
PPP1CB	0.500399	5.91261e-29	2.07047e-27
CDON	-0.783088	6.01071e-29	2.10142e-27
PI16	-1.59622	6.22198e-29	2.17177e-27
TNFSF15	-1.74735	6.36767e-29	2.21905e-27
RB1CC1	0.360276	6.428e-29	2.23647e-27
HNRNPUL2	0.245227	6.7197e-29	2.33421e-27
AC021188.4	-0.792955	7.09017e-29	2.45895e-27
ELK1	0.488247	7.66215e-29	2.65307e-27
RP11-116B13.1	1.5615	8.13888e-29	2.81093e-27
DCLK2	-0.433312	8.14404e-29	2.81093e-27
BRPF3	0.428946	8.38491e-29	2.88946e-27
CTD-2334D19.1	1.21492	9.45189e-29	3.25196e-27
TRAF5	-0.531867	9.54279e-29	3.27802e-27
DPH3	0.538161	9.56353e-29	3.27994e-27
UNC119B	0.475459	1.04811e-28	3.58895e-27
SPHK2	0.521357	1.05634e-28	3.61141e-27
FAM83G	1.12709	1.06003e-28	3.6183e-27
BHLHE40-AS1	-0.91428	1.12248e-28	3.82544e-27
SPR	0.586376	1.1972e-28	4.07369e-27
MRPL45	0.270875	1.22912e-28	4.17572e-27
GPR153	0.892254	1.26352e-28	4.28588e-27
CLPTM1L	0.402093	1.33533e-28	4.52236e-27
NR2F2-AS1	-0.764813	1.36726e-28	4.62325e-27
SHMT1	0.923111	1.3696e-28	4.62393e-27
RP3-510O8.4	1.20002	1.40583e-28	4.73887e-27
SSC5D	-0.977481	1.55195e-28	5.22328e-27
AKR1B1	0.521711	1.56871e-28	5.26733e-27
RUSC1	-0.451499	1.5699e-28	5.26733e-27
RP11-551L14.8	-1.70624	1.58061e-28	5.29506e-27
MED13L	0.426203	1.63634e-28	5.47327e-27
SSB	0.425889	1.73402e-28	5.79105e-27
SGPL1	0.375512	1.74819e-28	5.82937e-27
SLC19A2	0.88605	1.81193e-28	6.03262e-27
GLT8D2	-0.864859	2.06889e-28	6.87755e-27
PIK3CA	0.393325	2.09386e-28	6.94989e-27
MBOAT1	-0.517114	2.18876e-28	7.25374e-27
UBAC2	0.265834	2.23628e-28	7.39991e-27
RP11-329B9.4	-1.23349	2.33323e-28	7.70893e-27
DSE	0.633172	2.44156e-28	8.05456e-27
RP11-81H14.2	-1.42395	2.48555e-28	8.18717e-27
PSMB9	-0.656676	2.49407e-28	8.20277e-27
GBP1	-0.999758	2.54258e-28	8.34961e-27
SOX7	-0.983797	2.6065e-28	8.54656e-27
USP9X	0.278941	2.66996e-28	8.7414e-27
FILIP1L	-0.803104	2.71923e-28	8.88927e-27
PDE8B	1.11056	2.80173e-28	9.14515e-27
BCAP31	0.624698	2.84627e-28	9.27653e-27
TGFB2	-1.05261	2.85279e-28	9.2838e-27
FPGS	0.481474	2.85733e-28	9.28462e-27
MARCKS	-0.734086	2.93641e-28	9.52726e-27
PDE7B	-0.708763	3.01306e-28	9.76131e-27
SF3B3	0.280385	3.12807e-28	1.01188e-26
JAK1	0.275725	3.28945e-28	1.06249e-26
APOBEC3G	-0.646796	3.34587e-28	1.0791e-26
PRSS12	-1.43058	3.47734e-28	1.11984e-26
TAF8	0.378272	3.49318e-28	1.12327e-26
RP1	2.12757	3.51287e-28	1.12792e-26
RRAGD	0.601726	3.64281e-28	1.16791e-26
FGFRL1	0.910906	3.6564e-28	1.17053e-26
LUM	-1.25384	3.66702e-28	1.1722e-26
CDK6	-0.482557	3.93901e-28	1.25729e-26
RNF157	1.08736	4.04141e-28	1.28807e-26
HSPD1	0.599095	4.24337e-28	1.35045e-26
SARDH	-1.11017	4.34548e-28	1.38092e-26
CRMP1	-0.510862	4.49781e-28	1.42723e-26
INTS6L	-0.411558	4.58837e-28	1.45383e-26
CHGB	-2.47978	4.63921e-28	1.4678e-26
NOB1	0.300215	5.04134e-28	1.5927e-26
ARFGEF2	0.289027	5.5026e-28	1.73589e-26
TXNRD1	0.544455	5.56977e-28	1.75452e-26
ABCG4	-1.09743	5.66357e-28	1.78147e-26
MCCC1	0.734652	6.01809e-28	1.89024e-26
MEF2C	-0.487632	6.03426e-28	1.89257e-26
HIPK2	0.768049	6.35384e-28	1.98992e-26
UBXN2B	0.394323	6.42252e-28	2.00852e-26
THRAP3	0.198634	6.62239e-28	2.06804e-26
ARSD	0.485557	6.69773e-28	2.08855e-26
ROCK2	0.641341	6.78032e-28	2.11126e-26
SLC23A2	-0.339035	7.38887e-28	2.29745e-26
APOB	1.85802	7.64164e-28	2.37264e-26
SLC1A3	1.18132	7.88013e-28	2.44318e-26
RRAGC	0.429412	7.9923e-28	2.47441e-26
RP11-506B6.6	-0.873144	8.50081e-28	2.62808e-26
SEPT7	-0.311212	8.61989e-28	2.65807e-26
FZD5	0.797369	8.62238e-28	2.65807e-26
IPO5	0.325578	9.31111e-28	2.86631e-26
POLR3H	0.538439	9.79284e-28	3.01033e-26
DDA1	0.354916	1.03116e-27	3.16529e-26
DPYSL3	-0.615852	1.07948e-27	3.30894e-26
DBP	-1.04047	1.10456e-27	3.38102e-26
RP11-124N14.3	-0.896101	1.11574e-27	3.41042e-26
SMURF2	-0.343201	1.14585e-27	3.4975e-26
RD3	2.51317	1.15457e-27	3.51916e-26
EPSTI1	-0.894766	1.17475e-27	3.57564e-26
ZNF664	0.409671	1.19338e-27	3.62724e-26
HGF	-0.977337	1.39202e-27	4.22202e-26
EEF2	0.359941	1.39297e-27	4.22202e-26
RAD21	0.357369	1.53118e-27	4.63446e-26
TCF7L1	-0.382057	1.56819e-27	4.73983e-26
SMIM3	0.812212	1.61849e-27	4.88505e-26
RP11-7F17.3	1.05739	1.62544e-27	4.8992e-26
RPP25L	0.414783	1.64888e-27	4.96291e-26
TMEM115	0.295858	1.7124e-27	5.14695e-26
PLAGL1	-0.51529	1.78806e-27	5.36691e-26
TVP23C	-0.393577	1.84638e-27	5.53427e-26
KIAA0100	0.427554	1.87883e-27	5.62291e-26
MBTPS1	0.252363	1.88115e-27	5.62291e-26
EMC3	0.445666	2.16324e-27	6.4572e-26
LRRC75A	-0.684358	2.24809e-27	6.69984e-26
DYM	0.22389	2.25072e-27	6.69984e-26
SSRP1	0.264953	2.2639e-27	6.72983e-26
IFIT3	-0.870833	2.48899e-27	7.38794e-26
FXR1	0.229048	2.49212e-27	7.38794e-26
CEBPB	0.767318	2.55823e-27	7.57354e-26
ATF3	-1.22039	2.6885e-27	7.94833e-26
PPM1B	0.468951	2.70028e-27	7.97227e-26
PNPLA8	0.441134	2.82636e-27	8.33314e-26
BCKDHA	0.350403	2.98141e-27	8.77833e-26
KRTAP26-1	6.4468	3.12302e-27	9.18279e-26
PRDM5	-0.392546	3.23472e-27	9.49833e-26
GRIN3A	-0.878126	3.25838e-27	9.55483e-26
GDF10	-1.14508	3.33711e-27	9.77245e-26
CCNJL	-0.890588	3.37911e-27	9.88208e-26
AZGP1	1.64157	3.47421e-27	1.01465e-25
IFI44L	-1.21975	3.69934e-27	1.07894e-25
PLK3	-0.541252	3.78303e-27	1.10187e-25
PID1	0.634683	3.85882e-27	1.12243e-25
GCAT	0.54964	3.91477e-27	1.13718e-25
EGR1	-1.4785	3.94657e-27	1.14488e-25
RALBP1	0.250821	3.96761e-27	1.14944e-25
ZNF487	-0.362448	4.07466e-27	1.17887e-25
ETF1	0.419732	4.18855e-27	1.21021e-25
CCDC80	-1.11191	4.53849e-27	1.30957e-25
FNDC1	-1.90906	4.55558e-27	1.31275e-25
ARHGAP10	0.505747	4.59511e-27	1.32238e-25
GRK6	0.325661	4.60344e-27	1.32302e-25
ATG13	0.271982	4.62337e-27	1.32698e-25
TCOF1	0.308366	4.71443e-27	1.35132e-25
PHF23	0.403717	4.81902e-27	1.37948e-25
CTSO	-0.406213	5.29835e-27	1.51468e-25
PKHD1	2.13626	5.35323e-27	1.52835e-25
FAM69B	-0.676273	5.36804e-27	1.53056e-25
ADH5	0.363641	6.48114e-27	1.84528e-25
MOCS3	0.356164	6.48887e-27	1.84528e-25
AP2A1	0.261014	6.68144e-27	1.89755e-25
GNE	0.285147	6.97583e-27	1.97856e-25
A2M-AS1	-0.454439	7.00275e-27	1.98359e-25
PMM1	0.683101	7.08701e-27	2.00484e-25
IGF2R	0.303565	7.42194e-27	2.09684e-25
BAZ1B	0.237133	7.52049e-27	2.12192e-25
TACC1	0.567254	7.62373e-27	2.14824e-25
COL10A1	-2.07073	7.76483e-27	2.18516e-25
GRPEL1	0.475838	8.39936e-27	2.36066e-25
C18orf8	0.254799	8.5433e-27	2.398e-25
NAV2	0.660383	8.72212e-27	2.44502e-25
ARNTL	0.761511	8.87772e-27	2.48542e-25
RP11-13P5.2	-1.90723	8.90245e-27	2.48912e-25
PLEKHA6	-0.940851	9.15598e-27	2.5567e-25
TMED5	0.469786	9.4473e-27	2.63465e-25
BCL7B	0.407051	9.56662e-27	2.6645e-25
MOK	-0.343581	1.01181e-26	2.81448e-25
MFGE8	0.491548	1.06486e-26	2.95822e-25
TBX15	0.464523	1.09349e-26	3.03386e-25
ACVR1C	1.35451	1.11716e-26	3.09557e-25
AP3D1	0.270665	1.16319e-26	3.21901e-25
WDTC1	0.263004	1.17199e-26	3.2392e-25
RAD23A	0.324307	1.27396e-26	3.51656e-25
FOXS1	-1.40666	1.28148e-26	3.53281e-25
PLXNB1	0.529035	1.31058e-26	3.60844e-25
LENG9	0.457429	1.31398e-26	3.61321e-25
RP1-142L7.5	-0.87	1.31673e-26	3.61616e-25
TCF21	-0.973271	1.32676e-26	3.6391e-25
LAMB1	0.811321	1.37436e-26	3.76487e-25
WIPI2	0.27421	1.37654e-26	3.76607e-25
UPF1	0.227594	1.40116e-26	3.82861e-25
TSPYL1	0.301156	1.41112e-26	3.85097e-25
B2M	-0.380418	1.49766e-26	4.08196e-25
ABLIM2	0.78112	1.59556e-26	4.34333e-25
SLC44A1	0.384946	1.62101e-26	4.40706e-25
ALDH1L1	1.36642	1.62931e-26	4.42408e-25
PLXNA4	0.995157	1.67079e-26	4.53103e-25
PLCD4	-0.572958	1.72358e-26	4.66834e-25
CNTFR-AS1	1.12266	1.74021e-26	4.70672e-25
UBTFL6	1.87236	1.7421e-26	4.70672e-25
CMPK1	0.37907	1.79841e-26	4.85279e-25
GPN2	0.205068	1.82267e-26	4.91212e-25
ANP32B	0.29655	1.82887e-26	4.92271e-25
RP11-91J3.3	-1.78219	1.8363e-26	4.93657e-25
PGD	0.792879	1.84326e-26	4.94913e-25
MOB3A	0.316879	1.84822e-26	4.9513e-25
MAF1	0.331566	1.85052e-26	4.9513e-25
DZIP1	-0.462254	1.85093e-26	4.9513e-25
PINK1	0.356803	1.90697e-26	5.09491e-25
SAPCD1	-0.55011	1.96237e-26	5.23646e-25
AF127936.7	0.824175	2.00551e-26	5.34498e-25
SAMD9L	-0.750143	2.01722e-26	5.36957e-25
ZNF618	-0.449228	2.10919e-26	5.60749e-25
SMARCD2	0.440864	2.1401e-26	5.68268e-25
PSME1	-0.351938	2.18819e-26	5.80326e-25
SCYL1	0.259283	2.23142e-26	5.91066e-25
TAPBPL	-0.344268	2.24673e-26	5.94394e-25
CNOT8	0.508843	2.26506e-26	5.98511e-25
DZIP1L	-0.427272	2.32272e-26	6.13e-25
GPBAR1	1.54999	2.37252e-26	6.25379e-25
SPNS3	-0.914612	2.39809e-26	6.31351e-25
CUL1	0.249421	2.44265e-26	6.42301e-25
TPD52	-0.627584	2.45661e-26	6.45189e-25
PRKD1	0.510301	2.49816e-26	6.55307e-25
CPE	-0.497229	2.55373e-26	6.69071e-25
UBAP1	0.290998	2.57647e-26	6.74213e-25
RASSF4	1.12055	2.61951e-26	6.84647e-25
SFRP4	-1.76874	2.76521e-26	7.21856e-25
SLX4	-0.325836	2.7887e-26	7.27112e-25
LINC01116	-0.636321	2.87122e-26	7.47726e-25
SLC25A1	0.861555	3.11814e-26	8.10812e-25
RP11-442O1.3	-1.37154	3.12096e-26	8.10812e-25
NSDHL	0.867245	3.14422e-26	8.15877e-25
COQ8A	0.844919	3.15268e-26	8.17092e-25
FBXW4	0.335018	3.20414e-26	8.29434e-25
MERTK	0.745221	3.23359e-26	8.36058e-25
NAGS	1.14988	3.39743e-26	8.77371e-25
NTRK2	-0.59696	3.46026e-26	8.92534e-25
FCER1A	-1.54296	3.52726e-26	9.08731e-25
WBP1L	0.420191	3.83366e-26	9.86494e-25
CLEC11A	-0.718945	3.87373e-26	9.95621e-25
RP11-96D1.8	0.871491	4.28154e-26	1.09913e-24
RP11-398K22.12	-0.628825	4.54067e-26	1.16427e-24
AC092614.2	-0.790828	4.61424e-26	1.18174e-24
PTH1R	0.571117	4.64858e-26	1.18912e-24
JAM2	-0.725901	4.69221e-26	1.19887e-24
SEPT7P2	-0.454298	5.05363e-26	1.28969e-24
KDM4B	0.376453	5.20201e-26	1.32547e-24
MAP2K7	0.23353	5.20608e-26	1.32547e-24
SLC25A18	1.17615	5.29208e-26	1.34578e-24
ADAMTSL2	-1.05175	5.37501e-26	1.36526e-24
MINDY4	-0.557268	5.52885e-26	1.4027e-24
BAG5	0.401731	5.67522e-26	1.43814e-24
MKRN1	0.240924	5.71067e-26	1.44543e-24
ATIC	0.354478	5.73882e-26	1.45086e-24
BTN3A3	-0.587102	5.74815e-26	1.45153e-24
ANKRD36C	-0.563506	6.30647e-26	1.59066e-24
UBE3C	0.252508	6.41909e-26	1.61718e-24
NPEPPS	0.275717	6.60152e-26	1.6612e-24
TRIM34	-0.466175	7.05244e-26	1.77261e-24
FLNB-AS1	-0.708166	7.89524e-26	1.98214e-24
AP3M2	-0.330322	7.98445e-26	2.00222e-24
COL1A1	-1.51737	8.05563e-26	2.01773e-24
SNCAIP	-0.695342	8.68037e-26	2.1717e-24
LRRC8A	0.462952	8.74364e-26	2.185e-24
CASP2	-0.26415	9.22727e-26	2.3032e-24
C4orf46	-0.319981	9.37812e-26	2.33816e-24
IMPDH1	0.533051	9.90992e-26	2.4679e-24
BNIP3L	0.557152	9.98899e-26	2.48473e-24
ECM2	-0.609168	1.00029e-25	2.48534e-24
DYRK2	-0.441977	1.00251e-25	2.48798e-24
NTRK1	-1.13855	1.02319e-25	2.53642e-24
NRK	-1.04696	1.10893e-25	2.7458e-24
IGFN1	-1.54732	1.15796e-25	2.86176e-24
C10orf107	-1.11586	1.1584e-25	2.86176e-24
DERL1	0.304061	1.21724e-25	3.00369e-24
PCTP	0.338051	1.24717e-25	3.07404e-24
RNASE4	0.533549	1.28315e-25	3.15912e-24
NANOS1	1.57168	1.30447e-25	3.20796e-24
SNX1	0.171206	1.31833e-25	3.23837e-24
LINC01133	-1.18079	1.33378e-25	3.2726e-24
NRIP1	0.541928	1.36937e-25	3.35613e-24
MMP11	-1.08834	1.43583e-25	3.51503e-24
RP11-15H20.6	0.474134	1.45279e-25	3.55252e-24
RP11-1024P17.1	0.586874	1.53848e-25	3.75783e-24
ATP1A1	0.55266	1.5698e-25	3.83e-24
DNAJC1	0.274598	1.61085e-25	3.92571e-24
ZC3H12B	-0.548302	1.66894e-25	4.06272e-24
HMCN1	-0.841685	1.67206e-25	4.06574e-24
KRTAP10-12	5.29271	1.76474e-25	4.28627e-24
CCDC192	1.0587	1.8315e-25	4.44345e-24
DAZAP1	0.323312	1.96258e-25	4.75612e-24
OSTM1	0.354004	1.97453e-25	4.77972e-24
OSGEP	-0.262639	2.03754e-25	4.92674e-24
ROBO1	-0.419339	2.05649e-25	4.96337e-24
RP1-151F17.1	-0.649713	2.05727e-25	4.96337e-24
LIX1L	-0.312738	2.08551e-25	5.02588e-24
RAB7B	-1.09968	2.17093e-25	5.22592e-24
SNX8	0.611551	2.1827e-25	5.24843e-24
CTR9	0.254185	2.21378e-25	5.31724e-24
RNPEPL1	0.4504	2.23151e-25	5.35389e-24
SLC39A14	1.34685	2.24402e-25	5.37795e-24
FSCN1	-0.757828	2.2627e-25	5.41671e-24
FOSB	-2.24241	2.30789e-25	5.51879e-24
KIRREL3	-1.27969	2.31179e-25	5.51924e-24
SP140L	-0.299478	2.31318e-25	5.51924e-24
ARHGAP17	-0.243986	2.32207e-25	5.53435e-24
PRKAG2-AS1	0.59019	2.42472e-25	5.77264e-24
MEOX2	-0.707221	2.45664e-25	5.84221e-24
BST1	-0.406289	2.49448e-25	5.9257e-24
TGFBR3	0.513004	2.54025e-25	6.0278e-24
C10orf55	-1.18505	2.5789e-25	6.1128e-24
ACTA2-AS1	-1.19999	2.59247e-25	6.13826e-24
C1orf132	0.693381	2.60981e-25	6.17256e-24
LETM1	0.560286	2.63447e-25	6.22408e-24
XRN2	0.266839	2.6456e-25	6.24355e-24
URI1	0.232499	2.82066e-25	6.64944e-24
NPC1	0.367933	2.87305e-25	6.76558e-24
ACAP3	-0.379284	2.90937e-25	6.84366e-24
GS1-590J6.3	-1.11478	3.0354e-25	7.13237e-24
FEZ2	-0.286165	3.07701e-25	7.2223e-24
SAT2	0.321075	3.10209e-25	7.27328e-24
SPG20	0.326987	3.10827e-25	7.27988e-24
ADAT2	-0.391904	3.15946e-25	7.39178e-24
CXCL14	-0.938321	3.3641e-25	7.86204e-24
TNNT3	-0.88385	3.40203e-25	7.94212e-24
RP11-347C12.3	-0.910774	3.69814e-25	8.62408e-24
NEK11	-0.551862	3.76089e-25	8.76098e-24
MAN1A1	0.567563	3.80477e-25	8.85365e-24
PKP2	1.30004	4.01237e-25	9.32671e-24
NDUFS2	0.301823	4.07103e-25	9.4422e-24
MALAT1	-0.577973	4.07338e-25	9.4422e-24
PPM1G	0.28543	4.07847e-25	9.4422e-24
NFE2L1	0.36139	4.0795e-25	9.4422e-24
GOLGA4	0.375211	4.29757e-25	9.9363e-24
ACE2	2.08706	4.49512e-25	1.03819e-23
RP11-73M7.6	-0.760634	4.51506e-25	1.04169e-23
BAG4	0.48375	4.55972e-25	1.05087e-23
PHAX	0.23147	4.61961e-25	1.06354e-23
TAPBP	-0.319785	4.70064e-25	1.08105e-23
LIMD2	-0.57337	4.8438e-25	1.11279e-23
CD163L1	-0.902969	4.98669e-25	1.1444e-23
SMYD4	0.316996	5.24366e-25	1.2021e-23
IL33	-0.931508	5.33958e-25	1.22279e-23
GDI2	0.239637	5.35549e-25	1.22514e-23
SMAD1	-0.556835	5.36853e-25	1.22683e-23
MSRB1	0.577395	5.38017e-25	1.22819e-23
TOM1L1	0.646508	5.43752e-25	1.23997e-23
ATG2A	0.363768	5.58655e-25	1.27262e-23
DCTN4	0.319372	5.75207e-25	1.30894e-23
DUBR	-0.534634	5.95243e-25	1.35311e-23
KRTAP24-1	5.84264	6.03039e-25	1.3694e-23
ZNF592	0.233404	6.14874e-25	1.39481e-23
MAGED1	-0.443629	6.5932e-25	1.49407e-23
CEP131	-0.358167	6.96169e-25	1.57592e-23
RAVER1	0.255389	7.50205e-25	1.69647e-23
QPRT	-0.986005	7.71738e-25	1.74334e-23
ST6GALNAC3	0.833579	8.03201e-25	1.81252e-23
CDC37L1	0.563643	8.21438e-25	1.85174e-23
DCAF1	0.269228	8.23298e-25	1.85401e-23
TGOLN2	0.241763	8.50331e-25	1.91289e-23
ROBO3	-0.618786	8.60462e-25	1.93367e-23
RP11-713C5.1	2.01614	8.76783e-25	1.9683e-23
OS9	0.219643	9.69446e-25	2.17407e-23
SULT1E1	3.0998	9.79722e-25	2.19484e-23
TAGAP	-0.811642	1.01381e-24	2.26885e-23
EXT1	-0.391219	1.01908e-24	2.27829e-23
NEDD4L	0.79106	1.0459e-24	2.33585e-23
OAZ2	-0.324378	1.04915e-24	2.34069e-23
SMO	-0.619483	1.05603e-24	2.35362e-23
DNAJC14	0.279189	1.06447e-24	2.36997e-23
FURIN	0.421799	1.0792e-24	2.40031e-23
TMEM100	0.738606	1.09699e-24	2.43736e-23
PMAIP1	-1.14359	1.11693e-24	2.47913e-23
ZNF558	0.260682	1.18986e-24	2.63829e-23
FAM120A	0.264377	1.21059e-24	2.68151e-23
LSS	0.542683	1.21944e-24	2.69835e-23
GIGYF2	0.190658	1.22073e-24	2.69844e-23
ISLR	-0.749168	1.24401e-24	2.74711e-23
PSME4	0.368507	1.24561e-24	2.74783e-23
SPARC	-0.581678	1.25304e-24	2.7614e-23
KCTD21	0.397347	1.29479e-24	2.85052e-23
NAALAD2	-0.768968	1.30401e-24	2.86789e-23
TOX4	0.200917	1.31476e-24	2.88697e-23
ATXN1	-0.371405	1.31535e-24	2.88697e-23
BBOF1	-0.301605	1.33718e-24	2.93191e-23
DPP9	0.2665	1.3523e-24	2.96206e-23
SLC35E1	0.289008	1.37513e-24	3.00901e-23
ATP6V1C1	0.24794	1.42736e-24	3.12015e-23
EXOSC5	0.45705	1.44488e-24	3.15526e-23
IL34	-1.27475	1.54118e-24	3.36216e-23
MFSD4A	-0.808003	1.60804e-24	3.5045e-23
AMT	-0.482917	1.61724e-24	3.52099e-23
FRAT2	0.469407	1.6907e-24	3.67724e-23
ITGB7	-0.819815	1.69395e-24	3.68059e-23
MFAP4	-0.92152	1.72219e-24	3.73821e-23
SHANK1	-1.02156	1.73127e-24	3.75415e-23
FMNL2	0.380998	1.85229e-24	4.01255e-23
CD163	1.31365	1.87916e-24	4.06668e-23
RARRES3	-0.684786	1.90184e-24	4.11165e-23
SPON1	1.2055	1.92469e-24	4.1569e-23
CCDC144NL-AS1	-1.43476	1.97891e-24	4.26975e-23
BAG6	0.194863	2.02221e-24	4.35884e-23
NWD2	2.49328	2.0757e-24	4.46968e-23
NSMF	0.398387	2.24477e-24	4.82893e-23
U73166.2	-0.61332	2.33569e-24	5.01954e-23
JUNB	-1.03436	2.34139e-24	5.0242e-23
TNIP1	0.575998	2.34251e-24	5.0242e-23
CDKN1C	0.882724	2.42036e-24	5.18604e-23
RABGAP1L	-0.240522	2.49002e-24	5.33003e-23
GUCD1	0.518798	2.51909e-24	5.38691e-23
RRS1	0.540227	2.63763e-24	5.63485e-23
RRP9	0.532913	2.65788e-24	5.6725e-23
RP11-545I5.3	-0.49853	2.66592e-24	5.68405e-23
VSTM5	-0.912754	2.73219e-24	5.81962e-23
EDNRB	0.862624	2.82575e-24	6.01298e-23
IFI6	-0.821497	2.86157e-24	6.08322e-23
DDIT4	1.0359	2.9148e-24	6.1903e-23
TOB2	0.477573	2.95078e-24	6.26057e-23
IGF2-AS	-0.890583	3.02444e-24	6.40808e-23
PLA2G4C	-0.757306	3.02623e-24	6.40808e-23
IDH3A	0.36128	3.07023e-24	6.4949e-23
GLI2	-0.857477	3.1214e-24	6.59669e-23
ZMYND8	0.397645	3.22919e-24	6.81784e-23
APMAP	0.757688	3.37187e-24	7.11215e-23
TM4SF1	-0.732128	3.42135e-24	7.2095e-23
ZDHHC4	0.340532	3.44764e-24	7.25781e-23
DHCR24	1.12892	3.50057e-24	7.36209e-23
SPOUT1	0.263952	3.61559e-24	7.59659e-23
ADAM22	-0.702655	3.76317e-24	7.899e-23
APPL2	0.456143	3.80213e-24	7.97304e-23
GCN1	0.273709	4.03291e-24	8.44881e-23
CCT5	0.418678	4.07476e-24	8.52822e-23
PROK1	2.09279	4.08062e-24	8.53224e-23
PCBP1	0.283899	4.32398e-24	9.03235e-23
WDR45	0.279335	4.37002e-24	9.11974e-23
RP11-53O19.1	-0.62349	4.43206e-24	9.24029e-23
KCTD2	0.301396	4.53208e-24	9.43973e-23
LTBR	0.31177	4.73884e-24	9.86089e-23
FAM89A	0.841187	4.94708e-24	1.02783e-22
RP11-93B14.9	0.620701	4.94895e-24	1.02783e-22
CYB5A	0.747885	5.15655e-24	1.06922e-22
MLEC	0.559414	5.15809e-24	1.06922e-22
GMEB2	0.263076	5.31712e-24	1.10113e-22
GGNBP2	0.211647	5.42477e-24	1.12235e-22
CNPPD1	0.305025	5.43505e-24	1.1234e-22
FBXO32	0.922113	5.58617e-24	1.15353e-22
TAF1D	0.409681	5.78503e-24	1.19346e-22
RP11-61I13.3	0.773255	5.9756e-24	1.23149e-22
DRG1	0.298635	5.98075e-24	1.23149e-22
IMP4	0.40389	6.07609e-24	1.24993e-22
CDC42EP4	0.634457	6.08275e-24	1.25011e-22
CHSY3	-0.649851	6.22473e-24	1.27808e-22
RP11-329B9.3	-1.51111	6.24606e-24	1.28124e-22
RNF217	0.400222	6.31034e-24	1.2932e-22
ADIPOR2	0.627766	6.43499e-24	1.3175e-22
PRRT2	-0.900583	6.51278e-24	1.33216e-22
PI4KA	0.222283	6.65161e-24	1.35817e-22
IL17RA	0.434664	6.65247e-24	1.35817e-22
KRT82	5.73698	6.74879e-24	1.37654e-22
IGFBP7	-0.531876	6.76975e-24	1.37951e-22
FOXO4	0.393284	6.95346e-24	1.41562e-22
KRTAP19-1	4.48784	7.06228e-24	1.43642e-22
GTF2E2	0.327283	7.12474e-24	1.44776e-22
ARIH2	0.24947	7.14312e-24	1.45013e-22
HLA-DPB1	-0.620896	7.27155e-24	1.47482e-22
LPIN3	0.577971	7.82571e-24	1.58573e-22
WDR13	0.281152	8.06989e-24	1.63368e-22
DNALI1	-0.472728	8.11222e-24	1.64072e-22
KRTAP13-2	4.84434	8.22628e-24	1.66223e-22
RP11-415J8.3	0.771799	8.44924e-24	1.70552e-22
KRTAP10-7	5.39092	8.45629e-24	1.70552e-22
GEMIN4	0.349108	8.48268e-24	1.70925e-22
NUP50-AS1	0.52741	8.54841e-24	1.71938e-22
GSK3A	0.223963	8.54883e-24	1.71938e-22
ACSS3	0.626552	8.62344e-24	1.73277e-22
C10orf76	0.177575	8.71515e-24	1.74958e-22
MTF1	0.266374	8.77672e-24	1.76031e-22
GPX8	-0.615068	9.14858e-24	1.83244e-22
ZFHX3	0.477295	9.1533e-24	1.83244e-22
ANKRD36	-0.432626	9.24572e-24	1.84923e-22
LPAR4	-1.00507	9.28943e-24	1.8557e-22
ORM2	2.57882	9.29524e-24	1.8557e-22
GCC1	0.271195	9.30866e-24	1.85667e-22
ERC1	0.311933	9.35117e-24	1.86343e-22
BEAN1	-0.659705	9.39719e-24	1.87088e-22
PFN4	-0.563428	1.01185e-23	2.01263e-22
SERPINB9	-0.520736	1.01569e-23	2.01841e-22
IL1R2	1.46019	1.05245e-23	2.08955e-22
IGFBP7-AS1	-0.939947	1.10729e-23	2.19641e-22
MEG3	-0.673565	1.11478e-23	2.20924e-22
PRR9	6.39327	1.11725e-23	2.21211e-22
ORMDL2	0.437557	1.13644e-23	2.24805e-22
PEX26	0.245553	1.14465e-23	2.26222e-22
ARHGEF26	0.783973	1.15232e-23	2.2753e-22
LPCAT3	0.532124	1.16035e-23	2.28907e-22
TMEM132E	-1.08867	1.20551e-23	2.37599e-22
CLPTM1	0.29437	1.23415e-23	2.43023e-22
LINC00176	-0.785673	1.26762e-23	2.49387e-22
DHX58	-0.423179	1.27872e-23	2.51341e-22
ANKRD29	-0.596332	1.29683e-23	2.5467e-22
MMP23B	-1.28347	1.35284e-23	2.6543e-22
ZNF521	-0.446542	1.36268e-23	2.67117e-22
TMED1	0.32993	1.37189e-23	2.6868e-22
SCAP	0.262435	1.39754e-23	2.73454e-22
CTGF	-0.836606	1.45346e-23	2.8414e-22
MAMLD1	0.64264	1.4921e-23	2.91432e-22
ST3GAL2	-0.297452	1.4995e-23	2.92613e-22
OGFOD3	0.304101	1.54508e-23	3.01235e-22
PPARG	0.671532	1.60867e-23	3.13351e-22
MCM10	1.20781	1.63864e-23	3.18902e-22
TMEM231	-0.356899	1.65648e-23	3.22083e-22
GID8	0.202564	1.68048e-23	3.26456e-22
KITLG	-0.619881	1.6856e-23	3.27158e-22
KRTAP10-11	5.06315	1.69396e-23	3.28485e-22
CD74	-0.553355	1.73124e-23	3.35414e-22
ANKEF1	0.778074	1.7454e-23	3.37819e-22
STAT6	0.240846	1.74852e-23	3.37819e-22
PRELP	1.01492	1.7493e-23	3.37819e-22
TXNIP	0.671837	1.7499e-23	3.37819e-22
GYS1	0.721253	1.79072e-23	3.45393e-22
ETV1	-0.666471	1.81072e-23	3.48939e-22
DHPS	0.25312	1.81388e-23	3.49236e-22
MT1E	1.08487	1.84078e-23	3.541e-22
WASF2	0.302676	1.89747e-23	3.64681e-22
PAGR1	-0.480224	1.9921e-23	3.8253e-22
TMEM183A	0.189158	2.0219e-23	3.87907e-22
AP000473.8	-1.04557	2.05177e-23	3.93289e-22
JUND	-0.659868	2.11899e-23	4.05815e-22
CLIC6	0.920778	2.14962e-23	4.11316e-22
RP11-981P6.1	-0.562322	2.16102e-23	4.13134e-22
ABCF1	0.278899	2.17326e-23	4.15106e-22
IFT52	-0.243388	2.19079e-23	4.18085e-22
KRTAP12-2	5.2221	2.20217e-23	4.19888e-22
IGKV2-29	-3.78412	2.29926e-23	4.38012e-22
WDR5	0.274822	2.41447e-23	4.59556e-22
KIF3A	-0.368203	2.45165e-23	4.66222e-22
PRICKLE1	-0.711034	2.45632e-23	4.66701e-22
VDAC2	0.275486	2.48263e-23	4.71286e-22
MEF2A	-0.297727	2.49285e-23	4.72812e-22
VPS4A	0.238817	2.54164e-23	4.81643e-22
DKK1	1.97602	2.5783e-23	4.88164e-22
GMNN	0.419894	2.58862e-23	4.89688e-22
LMCD1	0.578231	2.59381e-23	4.90241e-22
HSP90AB1	0.373774	2.71834e-23	5.1333e-22
CTD-2023N9.3	-2.05492	2.72072e-23	5.13332e-22
KRTAP19-5	4.84572	2.73465e-23	5.15511e-22
NSMAF	0.220731	2.80324e-23	5.27981e-22
MPP4	-0.914223	2.8298e-23	5.32518e-22
TAPT1	0.242204	2.86175e-23	5.38064e-22
CCL15	1.97711	2.89287e-23	5.43443e-22
OSBPL10	-0.468471	2.90721e-23	5.45663e-22
DDX58	-0.487373	2.91455e-23	5.46567e-22
RP11-473M20.9	-0.512393	3.01952e-23	5.6576e-22
ABCF2	0.415057	3.0346e-23	5.68095e-22
GBGT1	0.61814	3.05683e-23	5.71762e-22
OPLAH	0.622969	3.07506e-23	5.74675e-22
LINC01197	-0.693725	3.09207e-23	5.77355e-22
RABL2A	-0.327191	3.11651e-23	5.81417e-22
PTDSS2	0.238341	3.15902e-23	5.8884e-22
KRTAP17-1	5.3639	3.22482e-23	6.00587e-22
SLC9B1	-0.53004	3.29324e-23	6.12664e-22
CRK	0.278853	3.29532e-23	6.12664e-22
COASY	0.280491	3.36736e-23	6.25519e-22
TBC1D16	0.602061	3.44124e-23	6.38695e-22
IFIT2	-0.876327	3.49282e-23	6.47478e-22
ANGPT4	1.06852	3.49454e-23	6.47478e-22
GSTM2	-0.498032	3.50147e-23	6.48207e-22
AC083843.1	0.5811	3.55305e-23	6.57192e-22
HEPH	-0.72786	3.75198e-23	6.93395e-22
CARMIL1	0.587523	3.81515e-23	7.04468e-22
TNKS1BP1	0.259192	3.85939e-23	7.1203e-22
HDC	-1.2883	4.04778e-23	7.45836e-22
HACD4	-0.555046	4.04952e-23	7.45836e-22
CARD16	-0.605888	4.07024e-23	7.49015e-22
UBE2E2	-0.261871	4.13681e-23	7.60617e-22
LINC01013	-1.16104	4.24438e-23	7.79733e-22
PREX1	0.564049	4.26702e-23	7.83227e-22
FMN1	0.828515	4.40953e-23	8.087e-22
KRTAP11-1	6.46254	4.43322e-23	8.12356e-22
B4GALT3	0.365845	4.45847e-23	8.16291e-22
HAGH	0.437352	4.4675e-23	8.17255e-22
SNX19	0.286595	4.55787e-23	8.33082e-22
DLEC1	-0.999695	4.59129e-23	8.38483e-22
EGFR	0.494508	4.71545e-23	8.60178e-22
PIEZO1	0.43411	4.71804e-23	8.60178e-22
APOBEC3C	-0.455329	4.74396e-23	8.64175e-22
ZFP36	-1.02462	4.82309e-23	8.77852e-22
LRP10	0.283807	4.90782e-23	8.92522e-22
FCN2	1.44848	4.92208e-23	8.94365e-22
CCDC171	-0.480776	4.94606e-23	8.97968e-22
TOLLIP	0.24746	4.97319e-23	9.02136e-22
FXYD6	-0.567253	5.00958e-23	9.07976e-22
RET	-1.18709	5.01863e-23	9.08856e-22
CHKA	0.472594	5.23763e-23	9.47722e-22
OLFML2A	-0.656128	5.27619e-23	9.53902e-22
TYRO3	0.944559	5.38554e-23	9.7248e-22
DSCR3	0.163237	5.39219e-23	9.7248e-22
HIST2H2AC	-0.966489	5.39243e-23	9.7248e-22
AR	0.576128	5.40491e-23	9.73918e-22
CCNG1	0.325764	5.51e-23	9.9203e-22
CALCOCO1	0.334317	5.51527e-23	9.92153e-22
KLRA1P	-0.434508	5.53313e-23	9.9454e-22
ANKFN1	1.10644	5.57036e-23	1.0004e-21
GANAB	0.194066	5.59741e-23	1.00442e-21
KRTAP19-3	4.05333	5.74597e-23	1.03023e-21
EXD3	-0.359024	5.79236e-23	1.03769e-21
SYTL4	0.52485	5.7974e-23	1.03773e-21
IL17D	-0.740246	5.87026e-23	1.0499e-21
TWNK	0.553658	5.87688e-23	1.05022e-21
FRMD6	-0.627239	5.96194e-23	1.06454e-21
PDCL3P4	-0.763601	6.05875e-23	1.08093e-21
PKNOX2	-0.624303	6.18194e-23	1.102e-21
NCAPD2	0.301177	6.23499e-23	1.11055e-21
KLHL8	0.34789	6.67789e-23	1.18846e-21
PAIP2B	0.556653	6.75948e-23	1.20199e-21
PLEKHG4	-0.602425	6.86113e-23	1.21906e-21
PCYOX1L	-0.415882	6.95266e-23	1.23431e-21
OLAH	1.06481	6.97092e-23	1.23654e-21
DLGAP1-AS2	-0.675099	7.38432e-23	1.30778e-21
CREB5	-0.805546	7.38462e-23	1.30778e-21
DNAJB6	0.289626	7.41597e-23	1.31226e-21
WNT2	-1.61714	7.58106e-23	1.34037e-21
EBF2	-0.446594	7.6658e-23	1.35425e-21
CLIP4	0.419703	7.83054e-23	1.38223e-21
KDSR	0.331208	7.91094e-23	1.39528e-21
SNHG16	0.469373	7.92792e-23	1.39713e-21
KRTAP13-1	4.25854	8.03992e-23	1.41572e-21
CCNDBP1	0.261322	8.29468e-23	1.45939e-21
RTP4	-0.836807	8.5007e-23	1.49443e-21
ISG15	-0.856392	8.79292e-23	1.54454e-21
DNAJA3	0.251031	8.83257e-23	1.54879e-21
TSTA3	0.386478	8.84169e-23	1.54879e-21
MEOX1	-0.747657	8.84195e-23	1.54879e-21
DIS3	0.25706	8.84576e-23	1.54879e-21
KIAA1429	0.193368	9.01395e-23	1.57697e-21
CALM2	-0.273717	9.04098e-23	1.58042e-21
AC079584.3	-1.17096	9.09222e-23	1.58809e-21
ZNF423	-0.486035	9.11463e-23	1.59072e-21
RPGR	0.619003	9.15975e-23	1.59731e-21
ATP1B2	-0.94984	9.17195e-23	1.59815e-21
RP11-474O21.5	0.854289	9.46802e-23	1.64841e-21
RP11-65J21.4	1.87642	9.57462e-23	1.66563e-21
PDZD7	-0.78563	9.69734e-23	1.68562e-21
C20orf203	-0.83646	9.84118e-23	1.70925e-21
CNTNAP1	-0.502752	1.01652e-22	1.76411e-21
RP11-452D12.1	-1.11784	1.02234e-22	1.77279e-21
WNK1	0.407215	1.0275e-22	1.78032e-21
MRGPRF-AS1	-0.807159	1.07452e-22	1.8603e-21
GGTA1P	-0.718714	1.09116e-22	1.88759e-21
KIF2A	0.23767	1.10805e-22	1.91527e-21
MIR4435-2HG	-0.546298	1.12806e-22	1.94831e-21
CAMK4	-0.732349	1.20502e-22	2.07958e-21
SCMH1	0.242671	1.23051e-22	2.12186e-21
TMEM30B	-0.79879	1.24813e-22	2.15055e-21
C6orf141	-0.758105	1.25416e-22	2.15921e-21
PLAU	-1.10407	1.26381e-22	2.17409e-21
FAM66C	-0.535779	1.27359e-22	2.18918e-21
CD101	-0.773533	1.28299e-22	2.20358e-21
KRTAP10-3	5.11945	1.29035e-22	2.21447e-21
USB1	0.324637	1.40282e-22	2.40558e-21
KRT16P6	-1.58686	1.42815e-22	2.44708e-21
MDK	-0.790436	1.43687e-22	2.46007e-21
RAB40C	0.304293	1.46623e-22	2.50836e-21
UBXN1	0.323321	1.50601e-22	2.57437e-21
WNT10B	-1.1407	1.51875e-22	2.5941e-21
FLVCR2	0.762901	1.52246e-22	2.59839e-21
RP11-767I20.1	2.27209	1.53183e-22	2.61231e-21
APLN	-2.03537	1.56725e-22	2.67062e-21
PPIF	0.887579	1.62075e-22	2.75961e-21
MRM3	0.256448	1.63011e-22	2.77336e-21
GHRHR	-2.55063	1.63491e-22	2.77935e-21
ZMYND15	-0.936869	1.65588e-22	2.81279e-21
SLF2	-0.285579	1.77432e-22	3.01161e-21
GXYLT2	-0.832791	1.78219e-22	3.0226e-21
NETO1	1.77455	1.85176e-22	3.13813e-21
CCT3	0.341921	1.85768e-22	3.14569e-21
RP11-386I14.4	-1.24204	1.86749e-22	3.15984e-21
DNAJC10	-0.237356	1.94139e-22	3.28232e-21
DOCK11	0.477079	1.95893e-22	3.30938e-21
TESK1	0.469558	1.98756e-22	3.35512e-21
MGST1	0.827267	2.00668e-22	3.38477e-21
VWA5A	-0.441636	2.01605e-22	3.39793e-21
JAK2	0.440461	2.02799e-22	3.41539e-21
GH2	-3.89003	2.07958e-22	3.49955e-21
PERP	0.794987	2.10097e-22	3.53279e-21
PSD3	-0.508031	2.1459e-22	3.60554e-21
METTL12	0.530063	2.19768e-22	3.68968e-21
ITPR2	0.390314	2.24498e-22	3.76359e-21
VTI1B	0.413152	2.24518e-22	3.76359e-21
GPATCH4	0.565948	2.26307e-22	3.79065e-21
GBP4	-0.863672	2.30317e-22	3.85483e-21
SNAP29	0.209473	2.33782e-22	3.90979e-21
TALDO1	0.526895	2.41156e-22	4.03001e-21
JADE2	0.393465	2.45152e-22	4.09363e-21
SRCIN1	1.11387	2.51567e-22	4.19751e-21
AP001347.6	-0.951019	2.56906e-22	4.28329e-21
MIEN1	0.33849	2.58874e-22	4.31277e-21
OPA3	0.390686	2.59442e-22	4.31892e-21
TOM1	0.328975	2.91537e-22	4.84946e-21
TCEAL8	-0.261187	2.92208e-22	4.85689e-21
GRID1	-0.67384	2.96529e-22	4.92493e-21
CBLB	0.525601	3.02676e-22	5.02317e-21
BICD1	-0.406964	3.0783e-22	5.10478e-21
KIAA1161	0.831933	3.08779e-22	5.1166e-21
YY1	0.194319	3.13478e-22	5.1905e-21
SGSM2	-0.273044	3.21659e-22	5.32188e-21
XYLT1	0.509194	3.26019e-22	5.38991e-21
DDX3X	0.321027	3.26913e-22	5.40055e-21
PCCA	0.406864	3.36163e-22	5.54913e-21
MNS1	-0.625174	3.40067e-22	5.60929e-21
UHMK1	0.433185	3.538e-22	5.83137e-21
IZUMO4	0.730572	3.54494e-22	5.83837e-21
PDCD2	0.211962	3.61771e-22	5.95367e-21
HSP90AA1	0.579563	3.69209e-22	6.07146e-21
CNNM2	-0.533186	3.70946e-22	6.0954e-21
RP11-679B19.1	-0.721359	3.77252e-22	6.19432e-21
PCED1B	-0.486891	3.96303e-22	6.50219e-21
CYB561	-0.426153	3.97206e-22	6.51208e-21
COL23A1	-0.657662	3.98123e-22	6.52216e-21
SMAD2	0.180972	4.06312e-22	6.65129e-21
MMP14	0.543274	4.10332e-22	6.71202e-21
CNDP2	0.312655	4.18427e-22	6.83926e-21
SPATA41	0.838992	4.22314e-22	6.89758e-21
ASIC4	-1.11039	4.25054e-22	6.9371e-21
CACNB4	-0.857354	4.27779e-22	6.97631e-21
AGFG1	0.475888	4.30475e-22	7.01038e-21
ZDHHC9	0.51616	4.30707e-22	7.01038e-21
SLC18A2	-0.947237	4.3084e-22	7.01038e-21
PTPRM	0.369192	4.47008e-22	7.26799e-21
SIPA1L1	-0.41805	4.5061e-22	7.32106e-21
KTN1	0.278595	4.51593e-22	7.33153e-21
PCDHB14	-0.349694	4.69769e-22	7.62089e-21
PRKAR2B	0.985074	4.83301e-22	7.83454e-21
ADH4	1.76836	4.86681e-22	7.88344e-21
EIF5	0.34669	4.90878e-22	7.94546e-21
PLEKHA2	-0.364165	4.98148e-22	8.05712e-21
KCNIP3	0.68497	5.06956e-22	8.19346e-21
NSUN4	0.222069	5.11215e-22	8.25613e-21
STAMBPL1	-0.629344	5.12507e-22	8.27081e-21
LRRC55	-1.52925	5.17641e-22	8.34744e-21
PCBD1	0.522455	5.25042e-22	8.46049e-21
ZMAT2	0.222426	5.43678e-22	8.75426e-21
FAM107A	0.744588	5.48457e-22	8.82466e-21
SLC35D1	0.334302	5.52526e-22	8.88352e-21
SLC25A6	0.336963	5.59048e-22	8.9817e-21
PRR16	0.677809	5.63829e-22	9.05181e-21
VAMP1	-0.528573	5.75306e-22	9.2292e-21
ATP6V1E1	0.24558	5.78352e-22	9.2712e-21
MT1X	1.38275	5.79785e-22	9.2873e-21
WDR66	0.833579	5.88151e-22	9.41432e-21
PRMT5	0.338172	5.90528e-22	9.4454e-21
NFATC2	-0.781305	5.92841e-22	9.47538e-21
ASH2L	0.282638	5.9614e-22	9.52109e-21
MRPS27	0.173322	6.01003e-22	9.59167e-21
LINC01366	0.932282	6.21959e-22	9.91881e-21
MARS2	0.511803	6.31364e-22	1.00614e-20
LRP1B	1.21451	6.57988e-22	1.04779e-20
MATN4	-1.50068	6.59012e-22	1.04865e-20
AAMP	0.291434	6.6375e-22	1.05542e-20
CAPS2	-0.428169	6.78882e-22	1.07869e-20
KRTAP12-1	4.88392	6.8024e-22	1.07986e-20
RP5-864K19.4	0.80846	6.8062e-22	1.07986e-20
STAT4	-0.611606	6.82944e-22	1.08275e-20
SPG21	0.270209	6.86085e-22	1.08694e-20
POGK	0.198606	7.00426e-22	1.10885e-20
ZC3H10	0.242504	7.02138e-22	1.11074e-20
AP001476.2	-1.2122	7.04879e-22	1.11427e-20
ZFYVE9	0.244434	7.06166e-22	1.11549e-20
RP11-471B22.2	-0.60906	7.25509e-22	1.1452e-20
ALX4	-1.06199	7.48872e-22	1.18122e-20
SNN	0.534648	7.52111e-22	1.18546e-20
CD83	-1.00735	7.74438e-22	1.21977e-20
RP3-332B22.1	1.5132	7.78712e-22	1.22561e-20
RP11-327J17.2	-1.27252	7.85339e-22	1.23514e-20
AKAP12	0.777419	7.98372e-22	1.25472e-20
GFOD1	0.517378	8.02092e-22	1.25954e-20
APEH	0.304431	8.02602e-22	1.25954e-20
NEU2	3.40657	8.14086e-22	1.27664e-20
TMEM186	0.288057	8.21813e-22	1.28741e-20
FOXN3-AS1	0.678426	8.22145e-22	1.28741e-20
ANK2	-0.64388	8.46083e-22	1.32394e-20
SIAH2	0.371172	8.82681e-22	1.38021e-20
PLEKHG2	-0.431745	9.16165e-22	1.43153e-20
EME1	-0.707198	9.32204e-22	1.45554e-20
RP11-81H14.1	-1.60968	9.45342e-22	1.47499e-20
PIK3R1	0.660184	9.54869e-22	1.48878e-20
TNPO3	0.170599	1.02018e-21	1.58947e-20
TC2N	0.684551	1.02977e-21	1.60325e-20
MRAP2	-1.02295	1.03449e-21	1.60944e-20
NTNG1	-1.42549	1.04355e-21	1.62238e-20
ZNF445	-0.254149	1.04594e-21	1.62492e-20
EIF4A2	0.316993	1.05834e-21	1.64301e-20
ESYT1	0.643822	1.07319e-21	1.66486e-20
GPT2	1.03858	1.07656e-21	1.6689e-20
FUNDC2	0.297659	1.07875e-21	1.67109e-20
RP11-263K19.4	-0.527822	1.081e-21	1.67339e-20
RBM15B	0.273272	1.11203e-21	1.72018e-20
CISD3	0.477191	1.13695e-21	1.75749e-20
USP7	0.181918	1.14684e-21	1.77151e-20
CALCRL	0.734779	1.16145e-21	1.79279e-20
PLCB1	-0.51383	1.17841e-21	1.81767e-20
PIGV	0.335802	1.18108e-21	1.82049e-20
NPY2R	1.9718	1.18276e-21	1.82179e-20
IFNGR1	0.355164	1.19231e-21	1.83471e-20
RPN1	0.31888	1.19284e-21	1.83471e-20
NCKAP5	-0.663526	1.19568e-21	1.83777e-20
ZNF684	-0.335819	1.20427e-21	1.84965e-20
TRAPPC8	0.191902	1.21781e-21	1.86913e-20
SERPINF1	0.470558	1.24558e-21	1.9104e-20
KRTAP10-4	4.86497	1.25456e-21	1.92279e-20
TBC1D17	0.289953	1.26207e-21	1.93238e-20
NUPR1	0.411757	1.2626e-21	1.93238e-20
CD44	-0.546034	1.27007e-21	1.94245e-20
CRISPLD1	-1.31081	1.30589e-21	1.99582e-20
FGF22	1.07176	1.31367e-21	2.00629e-20
ECE2	0.740795	1.31894e-21	2.01292e-20
KRT35	6.196	1.36677e-21	2.08445e-20
UBN1	0.25198	1.39494e-21	2.12591e-20
PCK2	0.705897	1.42443e-21	2.16933e-20
MTHFS	0.556958	1.42836e-21	2.17378e-20
SMC6	-0.249798	1.49215e-21	2.26926e-20
MTMR4	0.280448	1.51015e-21	2.29502e-20
ABCF3	0.22585	1.51139e-21	2.2953e-20
AC067959.1	-1.77907	1.52574e-21	2.31546e-20
CTSG	-1.34004	1.56468e-21	2.37277e-20
ATP5SL	0.249991	1.56569e-21	2.37277e-20
KRT38	5.21704	1.57272e-21	2.38175e-20
F2R	-0.742422	1.59212e-21	2.40945e-20
GART	0.343052	1.60771e-21	2.43134e-20
PARP6	0.192177	1.62533e-21	2.45627e-20
BBS10	0.441571	1.64286e-21	2.48103e-20
BLOC1S6	0.293924	1.7018e-21	2.56824e-20
RP11-696F12.1	-0.987429	1.71787e-21	2.59069e-20
UTP4	0.378574	1.72887e-21	2.60547e-20
LRRCC1	-0.371375	1.73354e-21	2.61068e-20
MTBP	-0.376533	1.81666e-21	2.73396e-20
KIF13B	0.29455	1.819e-21	2.73558e-20
CTD-3022L24.1	1.55191	1.86157e-21	2.79766e-20
TMEM164	0.636833	1.8989e-21	2.85178e-20
SH2D1A	-1.01765	1.92116e-21	2.88144e-20
MAB21L3	1.44424	1.9215e-21	2.88144e-20
NOL8	0.213052	1.92265e-21	2.88144e-20
RP11-673E1.1	-1.02508	1.92503e-21	2.88301e-20
KRT33A	5.68108	1.9398e-21	2.90312e-20
RSAD2	-1.06961	2.00933e-21	3.00511e-20
ARHGAP33	-0.408051	2.0169e-21	3.01434e-20
SLCO1C1	-0.949476	2.06033e-21	3.07713e-20
CFAP20	-0.259325	2.08478e-21	3.11149e-20
USP39	0.192849	2.09433e-21	3.1236e-20
SYNGR1	-0.493955	2.10027e-21	3.1303e-20
BBS5	-0.284152	2.10363e-21	3.13315e-20
LRRC75A-AS1	0.350974	2.11414e-21	3.14664e-20
ATP2B1-AS1	-0.494178	2.13093e-21	3.16944e-20
GPATCH2	-0.244346	2.16668e-21	3.2204e-20
RP11-209D14.2	-0.880966	2.16913e-21	3.22184e-20
SSTR2	0.941327	2.29564e-21	3.4074e-20
NAPA	0.277654	2.29775e-21	3.40819e-20
DLST	0.24698	2.40974e-21	3.57187e-20
AGO2	0.308481	2.45781e-21	3.64062e-20
PLXDC1	-0.890927	2.46431e-21	3.64776e-20
AC069363.1	-1.34008	2.46639e-21	3.64834e-20
ARHGAP36	-2.87854	2.48832e-21	3.67827e-20
MAP3K7CL	-0.598745	2.5097e-21	3.70733e-20
C19orf24	0.441361	2.51246e-21	3.70888e-20
SNX3	0.295593	2.51991e-21	3.71734e-20
BCR	0.368662	2.53686e-21	3.73979e-20
ZDHHC3	0.294089	2.54182e-21	3.74455e-20
MDH1B	-0.800382	2.60921e-21	3.84121e-20
SETMAR	0.394714	2.6338e-21	3.87411e-20
SMCR8	0.291928	2.63513e-21	3.87411e-20
BHLHE22	-0.713704	2.63876e-21	3.87681e-20
SPSB1	0.548924	2.68698e-21	3.94497e-20
TXNDC11	0.21298	2.75703e-21	4.04507e-20
ZFHX4-AS1	-1.03147	2.87755e-21	4.21904e-20
BFSP1	-0.583058	2.89923e-21	4.24795e-20
C14orf159	-0.277989	2.90853e-21	4.25869e-20
COA7	0.43876	2.91249e-21	4.25886e-20
MT1A	1.9242	2.91258e-21	4.25886e-20
MYH14	1.01619	2.92632e-21	4.27607e-20
ITGA9-AS1	-0.507809	3.01603e-21	4.40417e-20
SOAT1	0.468317	3.03339e-21	4.42417e-20
SMYD3	-0.317236	3.03381e-21	4.42417e-20
BECN1	0.244356	3.15777e-21	4.60183e-20
QSOX2	0.353177	3.23145e-21	4.70604e-20
KRTAP10-2	4.34318	3.23972e-21	4.71492e-20
MPP6	0.533119	3.27999e-21	4.77031e-20
KCND2	-0.932313	3.30187e-21	4.79892e-20
ANAPC16	0.290285	3.33161e-21	4.83888e-20
FASN	1.45368	3.47441e-21	5.0429e-20
ARL6IP1	0.372016	3.50217e-21	5.07978e-20
RP11-317M11.1	1.44476	3.56792e-21	5.1717e-20
DCUN1D1	0.315626	3.70342e-21	5.36451e-20
OAS3	-0.783985	3.73409e-21	5.40532e-20
TRIM6	-0.573728	3.75398e-21	5.43047e-20
DENND6B	-0.34826	3.76033e-21	5.43603e-20
MAN1C1	-0.514652	3.76417e-21	5.43795e-20
LINC02207	1.48972	3.96492e-21	5.72414e-20
CTA-384D8.36	-0.700546	3.9765e-21	5.73703e-20
TNFSF10	-0.685655	4.19264e-21	6.04483e-20
ATP6V1B2	0.3582	4.326e-21	6.23295e-20
FRZB	-0.931446	4.32945e-21	6.23378e-20
LACTB	0.37574	4.42124e-21	6.3617e-20
CCNI	0.31611	4.48108e-21	6.44352e-20
KLLN	0.740553	4.65648e-21	6.69129e-20
RP11-435J9.2	1.45937	4.8008e-21	6.89317e-20
TMED10	0.285804	4.80334e-21	6.89317e-20
KLF2	-0.809914	4.83108e-21	6.92839e-20
HTR1F	-0.720641	4.8449e-21	6.9436e-20
RANBP9	0.240298	4.91898e-21	7.04511e-20
YWHAE	0.293759	5.04702e-21	7.22372e-20
HPS6	0.355988	5.0534e-21	7.22806e-20
RCBTB2	-0.353186	5.09107e-21	7.27714e-20
DNER	1.55569	5.23298e-21	7.47504e-20
SLCO2A1	1.00397	5.28925e-21	7.55044e-20
DNAH9	1.11375	5.31121e-21	7.57679e-20
PHYHD1	0.559447	5.61435e-21	8.00396e-20
PKIA	-0.833044	5.62629e-21	8.0157e-20
KRTAP29-1	3.94453	5.68177e-21	8.08942e-20
BEND6	-0.999458	5.86512e-21	8.34497e-20
RP11-203M5.7	-0.460847	5.97989e-21	8.49726e-20
GBE1	0.651033	5.98001e-21	8.49726e-20
DUSP23	0.417377	6.21029e-21	8.81869e-20
UBE4A	0.239592	6.32672e-21	8.97699e-20
RP11-234K24.3	-0.948627	6.33006e-21	8.97699e-20
TAGLN2	-0.360211	6.34391e-21	8.99073e-20
PTPRVP	-0.874662	6.40032e-21	9.06475e-20
NHLRC4	-0.708331	6.46427e-21	9.14933e-20
UFC1	0.232806	6.49826e-21	9.19143e-20
TNF	-1.34839	6.5094e-21	9.20117e-20
IPO11	0.296429	6.51631e-21	9.20493e-20
NOTCH3	-0.547523	6.63514e-21	9.36667e-20
LINC01852	-0.634012	6.68159e-21	9.4261e-20
SRCAP	0.239602	6.75736e-21	9.52677e-20
RNF41	0.303325	6.89578e-21	9.7156e-20
SYP	-0.463762	6.91659e-21	9.73858e-20
SCAMP2	0.281993	6.94215e-21	9.76821e-20
CTBP2	0.266204	7.34517e-21	1.03286e-19
PSMD5	0.171828	7.37434e-21	1.03629e-19
DIMT1	0.291209	7.55607e-21	1.06114e-19
RPS6P25	0.611816	7.61596e-21	1.06885e-19
DBT	0.303195	7.68694e-21	1.07811e-19
KCNK3	1.06749	7.7764e-21	1.08996e-19
TMEM17	-0.386296	7.82594e-21	1.09619e-19
ENPP1	0.744069	8.07484e-21	1.13032e-19
ENPP3	-0.705065	8.23824e-21	1.15245e-19
SLCO4A1	0.884595	8.26912e-21	1.15602e-19
CHST7	0.647706	8.28638e-21	1.15769e-19
GLS	-0.341005	8.30448e-21	1.15891e-19
SLC45A3	-0.732665	8.30588e-21	1.15891e-19
METTL13	0.248824	8.31946e-21	1.15974e-19
FNIP1	0.328299	8.32255e-21	1.15974e-19
CNIH4	0.297648	8.39382e-21	1.16892e-19
TEX9	-0.509781	8.54731e-21	1.18953e-19
ASCC1	0.243506	9.08279e-21	1.26324e-19
CRABP1	-1.97442	9.11428e-21	1.26681e-19
ADCY2	1.02554	9.12451e-21	1.26742e-19
NLRC5	-0.467563	9.29017e-21	1.2896e-19
RANBP2	0.242942	9.43772e-21	1.30924e-19
PGRMC1	0.530234	9.45704e-21	1.31108e-19
MRPS36	0.309673	9.68612e-21	1.34198e-19
MT1JP	1.66966	9.79779e-21	1.35658e-19
FAM58A	0.329658	9.83043e-21	1.36023e-19
ATP9A	0.599246	1.00845e-20	1.3945e-19
SGCD	-0.753491	1.02355e-20	1.41447e-19
PSME3	0.34538	1.06194e-20	1.46659e-19
ARMCX6	-0.332272	1.06295e-20	1.46705e-19
ANKMY2	-0.310395	1.07661e-20	1.48495e-19
RP11-1099M24.9	1.75808	1.07732e-20	1.48499e-19
VCL	-0.415919	1.09167e-20	1.5038e-19
PDLIM7	-0.729958	1.12616e-20	1.55033e-19
RAB11B-AS1	0.557164	1.17621e-20	1.6182e-19
ACO1	0.71946	1.21762e-20	1.67411e-19
ZNF622	0.246399	1.23595e-20	1.69823e-19
HIF3A	0.770577	1.25273e-20	1.7202e-19
TSPAN12	-0.501441	1.27291e-20	1.7468e-19
AC026904.1	-1.14569	1.27793e-20	1.75257e-19
PRKAR2A	0.291124	1.28925e-20	1.76699e-19
DRD1	-1.17358	1.3023e-20	1.78374e-19
RASSF9	-0.797036	1.30433e-20	1.78539e-19
PIK3R3	0.809561	1.30679e-20	1.78763e-19
DACH1	-0.737586	1.32438e-20	1.81054e-19
PLEKHM1	0.252769	1.33066e-20	1.81798e-19
SNTB2	-0.2721	1.34453e-20	1.83577e-19
TRMT61A	0.308838	1.41933e-20	1.93667e-19
TOR1B	0.213097	1.45774e-20	1.98784e-19
MX1	-0.783865	1.48982e-20	2.0303e-19
APCDD1L-AS1	-1.10795	1.50008e-20	2.043e-19
STRADB	0.460924	1.51221e-20	2.05823e-19
TRHDE	0.796414	1.52915e-20	2.07997e-19
DARS2	0.316333	1.57226e-20	2.13727e-19
KLHL24	0.416481	1.57602e-20	2.14103e-19
PTN	-1.22646	1.62258e-20	2.2029e-19
TMEM14A	-0.393368	1.6596e-20	2.25175e-19
OSBP	0.177216	1.66427e-20	2.25667e-19
TLK2	0.159502	1.66608e-20	2.25772e-19
F5	1.28103	1.69549e-20	2.29613e-19
DOK6	-0.69753	1.70969e-20	2.31391e-19
AQP7P1	1.17954	1.71264e-20	2.31611e-19
CCDC15	-0.475507	1.71346e-20	2.31611e-19
IFT172	-0.238647	1.72434e-20	2.32937e-19
RP11-507B12.1	1.52971	1.73134e-20	2.33736e-19
ORMDL3	0.792026	1.73445e-20	2.3401e-19
DLD	0.37633	1.75052e-20	2.36031e-19
WDPCP	-0.264392	1.75311e-20	2.36233e-19
TADA2B	0.290171	1.76292e-20	2.37408e-19
C1QTNF2	-0.99769	1.7676e-20	2.3789e-19
PDK4	1.15756	1.77917e-20	2.39298e-19
MED18	0.328596	1.79609e-20	2.41424e-19
FAM199X	0.559233	1.81232e-20	2.43454e-19
HLA-DQB1-AS1	-0.847991	1.88513e-20	2.53077e-19
TSPAN32	-0.676626	1.90714e-20	2.55874e-19
PISD	0.635506	1.93358e-20	2.59261e-19
UBA2	0.277096	1.98494e-20	2.65981e-19
CASC3	0.203321	2.01643e-20	2.70034e-19
SCARA3	-0.971155	2.02425e-20	2.70914e-19
ECE1	0.300587	2.0573e-20	2.75166e-19
TBC1D20	0.216607	2.0969e-20	2.8029e-19
LINC00924	-0.730309	2.12888e-20	2.84389e-19
ING5	0.238547	2.15651e-20	2.87902e-19
KRT83	5.68965	2.17945e-20	2.90786e-19
DNM3	-0.517089	2.18409e-20	2.91225e-19
SIRT1	0.311302	2.22233e-20	2.96142e-19
CLUH	0.528728	2.2464e-20	2.99166e-19
SEMA3C	-0.866512	2.25457e-20	3.00022e-19
TRIM22	-0.460107	2.25561e-20	3.00022e-19
SLFN13	-0.509568	2.31515e-20	3.07753e-19
RP11-270M14.5	-1.32665	2.3731e-20	3.15262e-19
C19orf12	0.71627	2.38617e-20	3.16804e-19
IL18R1	0.674159	2.50512e-20	3.32393e-19
USP18	0.71547	2.51573e-20	3.33596e-19
LEP	1.72713	2.57525e-20	3.4128e-19
SBNO1	0.225208	2.62488e-20	3.47644e-19
ZNF518B	0.363754	2.63963e-20	3.49384e-19
UCK1	0.25685	2.66708e-20	3.52801e-19
UTP14A	0.297977	2.74267e-20	3.62579e-19
SYNE3	0.514528	2.74962e-20	3.63276e-19
ST20-AS1	0.492898	2.80149e-20	3.69902e-19
BDH2	-0.360835	2.82877e-20	3.73277e-19
SEMA4A	-0.567885	2.87425e-20	3.79047e-19
AMMECR1L	0.216876	2.87723e-20	3.7921e-19
AC114730.11	0.62297	2.89538e-20	3.8137e-19
RNF165	-0.82522	2.98899e-20	3.93459e-19
RFNG	0.301711	2.9919e-20	3.93604e-19
RAD50	0.220758	3.01314e-20	3.96156e-19
EI24	0.26257	3.05111e-20	4.00906e-19
KCNB1	1.01128	3.10963e-20	4.08346e-19
ROGDI	-0.480035	3.11477e-20	4.08773e-19
BCL2	0.478233	3.11934e-20	4.09125e-19
PHLPP1	0.396596	3.17903e-20	4.16702e-19
HSPA4	0.296836	3.18667e-20	4.1745e-19
UBIAD1	0.311506	3.22235e-20	4.21869e-19
ETFA	0.393801	3.2936e-20	4.30936e-19
CAPN7	0.226951	3.30825e-20	4.32591e-19
SUCNR1	-1.11993	3.31888e-20	4.33719e-19
SULT1A2	-1.07285	3.35298e-20	4.37911e-19
NR2F2	-0.514105	3.3597e-20	4.38524e-19
RP11-212I21.4	-0.553021	3.42374e-20	4.46613e-19
ZDHHC1	-0.376205	3.4296e-20	4.47108e-19
CTC-321K16.1	-1.21218	3.58878e-20	4.67578e-19
WNT4	-1.08889	3.68258e-20	4.7951e-19
PHB	0.381652	3.70492e-20	4.8213e-19
C10orf142	-0.942297	3.71558e-20	4.83227e-19
ANPEP	0.658298	3.73773e-20	4.85815e-19
TMEM53	0.392996	3.77846e-20	4.90815e-19
KERA	-2.09851	3.87275e-20	5.0276e-19
TMEM184C	0.199338	3.94222e-20	5.11472e-19
PARVA	0.321973	3.9788e-20	5.15909e-19
RP3-467N11.1	-0.534284	4.06052e-20	5.26189e-19
ATP11B	0.261062	4.07094e-20	5.27225e-19
LCAT	-0.320799	4.1861e-20	5.41814e-19
FGF14	-0.812069	4.22748e-20	5.46843e-19
SNX13	0.253789	4.29638e-20	5.55424e-19
BID	0.352215	4.45086e-20	5.75051e-19
CXCL11	-2.18769	4.56837e-20	5.89881e-19
IARS2	0.227122	4.58486e-20	5.91657e-19
BPIFB4	-2.51416	4.6455e-20	5.99126e-19
TPST2	0.354968	4.67698e-20	6.02826e-19
RP11-490B18.6	-0.580244	4.71291e-20	6.07096e-19
PPP1R26-AS1	-0.554821	4.74437e-20	6.10785e-19
PGBD1	-0.265227	4.77569e-20	6.14452e-19
BCL2L2	0.227434	5.02956e-20	6.4673e-19
KRT28	4.6739	5.25049e-20	6.74738e-19
CTD-2104P17.1	-1.10697	5.26452e-20	6.76139e-19
DDX54	0.263707	5.27204e-20	6.76704e-19
EIF4A1	0.416364	5.3472e-20	6.85944e-19
INTS6	0.287454	5.38034e-20	6.89786e-19
AFG3L2	0.274725	5.50264e-20	7.05049e-19
ADRA2B	-0.781642	5.57205e-20	7.13519e-19
NUP50	0.283565	5.64689e-20	7.22675e-19
HLA-B	-0.371243	5.6704e-20	7.25254e-19
PMS2P4	-0.363558	5.84032e-20	7.46547e-19
KRT85	5.69077	5.9913e-20	7.65394e-19
DHRSX	0.30559	6.21872e-20	7.93978e-19
SEMA6D	-0.546428	6.40234e-20	8.16293e-19
CCDC91	0.277275	6.40283e-20	8.16293e-19
KRTAP10-5	4.81427	6.40481e-20	8.16293e-19
PDHX	0.345185	6.50256e-20	8.28263e-19
OTUD1	-0.386201	6.59569e-20	8.39631e-19
FARSA	0.327235	6.71645e-20	8.54501e-19
MYEOV	1.66814	6.7248e-20	8.55061e-19
LXN	-0.491211	6.79593e-20	8.63598e-19
MCEMP1	1.29063	6.80332e-20	8.64029e-19
BBOX1-AS1	-1.73348	6.9927e-20	8.8756e-19
HLTF	-0.320084	7.015e-20	8.89869e-19
MAMSTR	-0.69403	7.02818e-20	8.91018e-19
ALG3	0.382163	7.08953e-20	8.9827e-19
UBQLN1	0.247236	7.1133e-20	9.00754e-19
FAM189B	0.258371	7.15794e-20	9.05877e-19
RP11-504P24.9	-0.894207	7.39944e-20	9.35893e-19
CTD-2536I1.2	-0.723277	7.69178e-20	9.72301e-19
TOMM40	0.458102	7.74093e-20	9.77941e-19
POLG	0.222561	7.94338e-20	1.00293e-18
POLR3E	0.253592	7.97924e-20	1.00687e-18
C19orf35	0.818202	8.05999e-20	1.01647e-18
RP11-528B10.5	-1.02545	8.10949e-20	1.02212e-18
HIRA	0.233948	8.16886e-20	1.029e-18
RP11-522B15.3	-0.628417	8.35134e-20	1.05138e-18
DNAJC5	0.334777	8.3781e-20	1.05413e-18
SSU72	0.294606	8.44932e-20	1.06247e-18
PCF11	0.215527	8.48473e-20	1.06631e-18
BOC	-0.460286	8.49074e-20	1.06644e-18
PES1	0.313353	8.5632e-20	1.07492e-18
SHMT2	0.403574	8.6412e-20	1.08408e-18
ZWILCH	-0.289331	8.71261e-20	1.09241e-18
UBQLN4	0.258465	9.0374e-20	1.13247e-18
FAT1	-0.442479	9.07677e-20	1.13675e-18
HNRNPF	0.274898	9.12111e-20	1.14164e-18
CTD-2297D10.2	-1.67545	9.29984e-20	1.16334e-18
PTGFRN	-0.704904	9.33999e-20	1.16769e-18
ESM1	-1.5872	9.35443e-20	1.16882e-18
PAIP1	0.215937	9.37185e-20	1.17032e-18
NICN1	-0.322292	9.39067e-20	1.17199e-18
TCF19	-0.482837	9.47895e-20	1.18233e-18
CAST	0.254608	9.7637e-20	1.21714e-18
ITGA11	-0.961437	9.79035e-20	1.21976e-18
NAA50	0.366839	9.88519e-20	1.23087e-18
GRIP2	-0.872123	9.96554e-20	1.24016e-18
TMEM8A	0.285793	9.98776e-20	1.24221e-18
GCHFR	0.710646	9.99608e-20	1.24253e-18
SETD3	0.229189	1.00491e-19	1.24841e-18
ZNF740	0.313281	1.02732e-19	1.27552e-18
CFAP45	-0.786861	1.05022e-19	1.3032e-18
EIF3I	0.238804	1.05537e-19	1.30884e-18
HLCS	0.32157	1.13049e-19	1.4012e-18
BISPR	-0.457243	1.1411e-19	1.41354e-18
C9orf69	0.346616	1.14808e-19	1.42137e-18
PARD6B	0.708118	1.14897e-19	1.42167e-18
RNASE2	1.35206	1.15904e-19	1.4333e-18
ADSL	0.237514	1.19806e-19	1.4807e-18
DGCR6	0.691151	1.20728e-19	1.49126e-18
GBP3	-0.547721	1.20955e-19	1.4932e-18
LRPPRC	0.227671	1.21209e-19	1.49549e-18
CACNA1G	-1.01861	1.2362e-19	1.52436e-18
KIAA1191	0.191668	1.25091e-19	1.54163e-18
SBF1	0.245867	1.26262e-19	1.55451e-18
ASS1	0.582445	1.2628e-19	1.55451e-18
AACS	1.05796	1.2722e-19	1.56519e-18
SPAG8	-0.516327	1.27474e-19	1.56742e-18
C11orf57	0.191264	1.27879e-19	1.57152e-18
C1QTNF1-AS1	0.907552	1.31362e-19	1.6134e-18
VSIG4	1.17092	1.33216e-19	1.63524e-18
KRTAP10-9	4.43974	1.35477e-19	1.66205e-18
FBLN7	-0.695744	1.39586e-19	1.71149e-18
MTFR1	0.258407	1.4319e-19	1.75469e-18
HPS5	0.314442	1.47366e-19	1.80484e-18
KRTAP10-1	4.39388	1.48735e-19	1.82058e-18
EPOP	0.706838	1.50259e-19	1.83818e-18
LYRM9	-0.360513	1.50889e-19	1.84485e-18
RGS16	-1.52231	1.51529e-19	1.85163e-18
SND1	0.302189	1.52628e-19	1.86401e-18
GLT8D1	-0.230114	1.53016e-19	1.86769e-18
RP11-407P15.2	1.20103	1.54713e-19	1.88735e-18
NKAPL	0.563156	1.55492e-19	1.89578e-18
HIPK3	0.408254	1.5568e-19	1.897e-18
COL16A1	-0.565291	1.59138e-19	1.93805e-18
ABHD3	0.381271	1.5984e-19	1.9455e-18
KRTAP10-6	3.7065	1.65507e-19	2.01334e-18
KRTAP7-1	4.55254	1.70692e-19	2.07524e-18
PREP	0.271561	1.77171e-19	2.15281e-18
AGK	-0.169892	1.77357e-19	2.15386e-18
DBH	-1.15256	1.81813e-19	2.20674e-18
BDNF-AS	-0.460723	1.95385e-19	2.37014e-18
BMP1	0.408148	1.97706e-19	2.39695e-18
MKLN1	0.293307	1.98489e-19	2.40509e-18
KRTAP10-10	4.31996	1.98875e-19	2.40842e-18
CIDEA	1.2222	1.99215e-19	2.4102e-18
RP11-248E9.6	2.27069	1.99244e-19	2.4102e-18
NPM1	0.277238	2.01484e-19	2.43593e-18
CES4A	1.26658	2.03489e-19	2.45879e-18
POR	0.438213	2.06163e-19	2.48971e-18
RP11-29H23.5	-0.747909	2.10853e-19	2.54494e-18
RP13-188A5.1	-0.426192	2.11534e-19	2.55173e-18
C1QTNF9	-1.13196	2.19903e-19	2.65121e-18
APOPT1	0.331049	2.23136e-19	2.68869e-18
GPATCH11	0.58413	2.27087e-19	2.73478e-18
RAP1GDS1	0.244302	2.29539e-19	2.76277e-18
CDK14	-0.320578	2.32487e-19	2.7967e-18
CC2D2A	-0.4527	2.40051e-19	2.88608e-18
NOP16	0.578679	2.42333e-19	2.9119e-18
CCL23	1.11068	2.44094e-19	2.93144e-18
CGA	-3.00289	2.45368e-19	2.9451e-18
RP11-158M2.5	1.00963	2.49518e-19	2.99325e-18
ST8SIA1	-0.91075	2.50236e-19	3.0002e-18
TM7SF2	1.01359	2.5978e-19	3.1129e-18
RP1-261G23.5	1.61038	2.62689e-19	3.14601e-18
FAM65C	0.651518	2.63518e-19	3.1542e-18
TMIGD3	1.16012	2.72269e-19	3.25715e-18
GJC2	-0.717194	2.76071e-19	3.3008e-18
AHCTF1	0.342041	2.81586e-19	3.36488e-18
RP11-168K11.5	1.72613	2.8226e-19	3.37108e-18
ARID3A	0.461771	2.84896e-19	3.40068e-18
KPNA4	0.243779	2.90825e-19	3.46954e-18
GATSL3	0.488174	2.91641e-19	3.47736e-18
CCL5	-0.854367	2.97775e-19	3.54682e-18
RP11-7F17.5	0.835764	2.97825e-19	3.54682e-18
ACADS	0.538947	2.97959e-19	3.54682e-18
USF3	0.36334	3.05501e-19	3.63461e-18
TUFM	0.241038	3.11037e-19	3.69843e-18
GKAP1	0.43125	3.13202e-19	3.72214e-18
LINC00265	-0.348975	3.18643e-19	3.78297e-18
ACTBL2	3.7749	3.18671e-19	3.78297e-18
KRT222	-0.971332	3.2115e-19	3.81031e-18
HSPA9	0.363515	3.23363e-19	3.83447e-18
EIF2B5	0.174177	3.27539e-19	3.88186e-18
TAF4B	0.484318	3.32633e-19	3.94007e-18
CTD-2267D19.3	-0.45231	3.40451e-19	4.03047e-18
APBA1	-0.349831	3.53002e-19	4.17678e-18
NUDCD3	0.16612	3.56255e-19	4.21296e-18
NCALD	-0.728053	3.62798e-19	4.28799e-18
SRRM2	0.280136	3.63541e-19	4.29442e-18
SESN2	0.602171	3.63895e-19	4.29627e-18
LZTS1	-0.711312	3.66016e-19	4.31895e-18
JMY	0.324895	3.67087e-19	4.32726e-18
PNPLA7	0.552234	3.67121e-19	4.32726e-18
TUBA8	0.915357	3.67812e-19	4.33305e-18
TST	0.744443	3.71252e-19	4.3712e-18
ARHGAP35	0.335749	3.71464e-19	4.37132e-18
GATC	0.193826	3.7393e-19	4.39795e-18
PAK3	-0.825049	3.74822e-19	4.40605e-18
APEX1	0.237853	3.80331e-19	4.46837e-18
PGR-AS1	-0.702995	3.84223e-19	4.51165e-18
RP11-190A12.8	-0.955506	3.88522e-19	4.55965e-18
FBXO42	0.231764	4.08837e-19	4.79548e-18
YBX1	0.249101	4.12044e-19	4.83047e-18
FAM122C	-0.313986	4.24307e-19	4.97153e-18
POLB	-0.26441	4.31539e-19	5.05353e-18
TOMM70	0.22914	4.32108e-19	5.057e-18
FLNB	-0.353704	4.32302e-19	5.057e-18
HLA-DPA1	-0.550987	4.35325e-19	5.08961e-18
FBXL18	0.392821	4.35612e-19	5.09022e-18
SNX29P2	-0.51398	4.49926e-19	5.25464e-18
KRTAP16-1	5.19986	4.52801e-19	5.28425e-18
LLPH	0.229012	4.5295e-19	5.28425e-18
MAST2	-0.3282	4.6313e-19	5.4001e-18
AC073464.7	3.01824	4.66307e-19	5.43422e-18
RP11-54D18.2	-0.736209	4.67612e-19	5.4465e-18
KRTAP5-3	3.82296	4.73947e-19	5.51732e-18
HIST1H1C	0.708492	4.74757e-19	5.52377e-18
DDX60	-0.49895	4.79074e-19	5.57101e-18
ELOVL2	-0.879324	4.86457e-19	5.65382e-18
MIA3	0.178078	4.93676e-19	5.73464e-18
LLGL1	-0.289143	4.99786e-19	5.80251e-18
MXRA5Y	-1.95101	5.11893e-19	5.93988e-18
MRPL36	0.34619	5.25279e-19	6.09195e-18
PSMD4	0.20096	5.36968e-19	6.22417e-18
SNAP23	0.204486	5.4094e-19	6.26685e-18
EMCN	-0.589047	5.56448e-19	6.44307e-18
POSTN	-0.805302	5.66359e-19	6.55432e-18
PUDP	0.276119	5.69235e-19	6.58408e-18
JAKMIP3	-0.635305	5.6963e-19	6.58513e-18
TMEM173	-0.393986	5.76645e-19	6.66267e-18
PTPN14	0.352963	5.77785e-19	6.67228e-18
CANT1	0.201557	5.84524e-19	6.7465e-18
SYBU	0.462156	5.93121e-19	6.84207e-18
RP11-76E17.4	1.59941	6.07736e-19	7.00693e-18
SFXN2	0.545289	6.15612e-19	7.09396e-18
C1orf204	-0.51664	6.17612e-19	7.11322e-18
IGBP1	0.276553	6.21243e-19	7.14873e-18
RP11-71E19.1	1.06932	6.21356e-19	7.14873e-18
TSHB	-2.11317	6.25957e-19	7.19784e-18
OAF	-0.587208	6.29074e-19	7.22984e-18
NUDT15	0.320949	6.41418e-19	7.3678e-18
C5orf30	0.701111	6.49215e-19	7.45036e-18
H2AFJ	0.374536	6.49295e-19	7.45036e-18
PLIN2	1.07894	6.57935e-19	7.54551e-18
C1orf220	-0.83833	6.60524e-19	7.57119e-18
MEOX2-AS1	-0.856536	6.61474e-19	7.57806e-18
PICK1	0.367154	6.6368e-19	7.59931e-18
AC004019.13	1.11266	6.77634e-19	7.75498e-18
PDPK1	0.201998	6.84061e-19	7.8244e-18
KLHL13	-0.690528	6.88182e-19	7.86737e-18
USE1	0.315231	7.07555e-19	8.08458e-18
CHMP4A	0.249982	7.08438e-19	8.0904e-18
TMEM63A	0.301616	7.16357e-19	8.17652e-18
CROT	-0.304708	7.22596e-19	8.24338e-18
EGFLAM	0.81942	7.41304e-19	8.44945e-18
PARP12	-0.314425	7.4144e-19	8.44945e-18
ZNF480	0.215723	7.48391e-19	8.52417e-18
ZDHHC23	0.469454	7.56626e-19	8.61343e-18
SOD1	0.301373	7.65675e-19	8.71187e-18
COPS2	0.252717	7.91674e-19	9.00295e-18
CLPP	0.295618	7.97107e-19	9.05997e-18
PNMA3	-0.879988	8.08873e-19	9.18888e-18
LAG3	-0.650466	8.11988e-19	9.21942e-18
STC2	1.0713	8.17932e-19	9.28205e-18
AFAP1L1	0.383709	8.19244e-19	9.29206e-18
LL21NC02-21A1.1	-0.528959	8.21313e-19	9.31065e-18
DACH2	-1.08106	8.27365e-19	9.37435e-18
DDB1	0.175844	8.28451e-19	9.38174e-18
LRPAP1	0.225957	8.88108e-19	1.00521e-17
HCCS	0.273564	8.95087e-19	1.01258e-17
PGR	-0.56377	9.01514e-19	1.01931e-17
F3	0.667713	9.09351e-19	1.02764e-17
ZC2HC1B	-1.10366	9.18184e-19	1.03708e-17
PTPRN	-1.82022	9.48896e-19	1.07121e-17
CASP1	-0.485127	9.49642e-19	1.07149e-17
CDH11	-0.679151	9.50435e-19	1.07183e-17
WASF1	0.37982	9.53212e-19	1.0744e-17
TNXA	-1.04885	9.6006e-19	1.08155e-17
RP11-20I20.4	-0.905924	9.61342e-19	1.08244e-17
POMT2	0.234347	9.63769e-19	1.0846e-17
TSPAN18	-0.632221	9.65138e-19	1.08558e-17
NFKBIZ	-0.597041	9.77463e-19	1.09887e-17
KCNQ1DN	1.91335	9.89991e-19	1.11238e-17
CTDNEP1	0.191774	9.91453e-19	1.11344e-17
HOGA1	0.749568	1.0014e-18	1.12403e-17
DLG5	0.351113	1.005e-18	1.12715e-17
FAM69C	-1.11673	1.00522e-18	1.12715e-17
KRT71	5.59161	1.01423e-18	1.13666e-17
GOLIM4	-0.262086	1.01615e-18	1.13822e-17
CEP104	0.224638	1.02519e-18	1.14776e-17
CACHD1	0.368518	1.04528e-18	1.16965e-17
GTF2F1	0.192331	1.05323e-18	1.17793e-17
KCNIP4	-0.473888	1.05629e-18	1.18074e-17
RP11-254F7.2	-0.393089	1.10256e-18	1.23182e-17
SCHIP1	-0.816717	1.13511e-18	1.26754e-17
LRRC18	-1.53043	1.1522e-18	1.28596e-17
HNRNPC	0.227032	1.15783e-18	1.29158e-17
AKT1	0.329058	1.17262e-18	1.3074e-17
CYB5R1	0.191873	1.17452e-18	1.30885e-17
SEPHS2	0.262716	1.17547e-18	1.30923e-17
RPSAP52	1.52257	1.17933e-18	1.31286e-17
MED9	0.197187	1.1957e-18	1.33039e-17
CALY	-1.24056	1.19983e-18	1.3343e-17
DDX28	0.352681	1.20361e-18	1.33782e-17
RP3-333A15.2	1.00932	1.23736e-18	1.37454e-17
ZC4H2	-0.328193	1.23791e-18	1.37454e-17
DMRT3	-0.724448	1.26156e-18	1.40001e-17
TAF6L	0.271265	1.26215e-18	1.40001e-17
COL21A1	-0.806247	1.27194e-18	1.41014e-17
OXSR1	0.220874	1.27277e-18	1.41034e-17
TLR3	-0.56418	1.30063e-18	1.44047e-17
PTP4A2	0.314108	1.32088e-18	1.46215e-17
TOR1A	0.205505	1.3553e-18	1.49949e-17
LTBP4	-0.646906	1.36212e-18	1.50626e-17
SCNN1D	-0.426357	1.37964e-18	1.52486e-17
CPQ	-0.316154	1.40429e-18	1.55132e-17
RBBP7	-0.175394	1.42046e-18	1.56838e-17
MTRF1L	0.328201	1.43933e-18	1.5884e-17
RP11-497E19.1	-0.761967	1.4573e-18	1.60741e-17
LTB	-0.896064	1.46163e-18	1.61136e-17
HUNK	-1.14442	1.50396e-18	1.65719e-17
AZGP1P1	1.80464	1.51028e-18	1.6633e-17
URB1	0.390913	1.51889e-18	1.67194e-17
CERKL	-0.601387	1.53129e-18	1.68473e-17
ADCY5	0.717201	1.53473e-18	1.68765e-17
LINC01843	0.999902	1.54485e-18	1.69793e-17
USP47	0.182251	1.56233e-18	1.71626e-17
DUSP5	-0.870297	1.59315e-18	1.74923e-17
PPP1R1A	0.945834	1.59492e-18	1.75029e-17
TMEM9	-0.317573	1.59673e-18	1.75138e-17
AC058791.1	0.699483	1.61054e-18	1.76563e-17
CLPB	0.409163	1.66362e-18	1.8229e-17
LINGO1	-0.752608	1.66513e-18	1.82364e-17
FAM117A	-0.463945	1.66931e-18	1.8273e-17
SLITRK6	-1.29906	1.67026e-18	1.82741e-17
STEAP3	0.514372	1.67817e-18	1.83514e-17
AHSA1	0.3245	1.68451e-18	1.84113e-17
ANK1	-0.744496	1.68904e-18	1.84516e-17
ABCA8	-0.620883	1.70088e-18	1.85635e-17
RP11-181E10.3	-0.754336	1.70101e-18	1.85635e-17
DDTL	0.367235	1.72767e-18	1.8845e-17
KIF1BP	0.262239	1.73089e-18	1.88706e-17
ARVCF	-0.575247	1.7338e-18	1.88929e-17
CNIH3	-0.517782	1.73479e-18	1.88941e-17
LINC02202	-0.460865	1.74566e-18	1.90029e-17
DIEXF	0.234371	1.74908e-18	1.90305e-17
ZDHHC16	0.339046	1.77217e-18	1.92721e-17
MDH2	0.304931	1.78663e-18	1.94196e-17
EIF2S1	0.277734	1.79314e-18	1.94805e-17
CLP1	0.329878	1.81528e-18	1.97112e-17
NOA1	0.207428	1.83482e-18	1.99134e-17
PTPRD	-0.699687	1.86661e-18	2.02483e-17
HIST1H2AC	0.822974	1.88773e-18	2.04671e-17
UBD	-1.52012	1.89312e-18	2.05152e-17
HADH	0.60727	1.90191e-18	2.06002e-17
LSMEM2	-1.18807	1.93004e-18	2.08945e-17
[truncated: 19,642 more rows]

## Sheet: AdiposeVisceral(Omentum)
X	logFC	PValue	FDR
C1QTNF3	-2.17361	1.36134e-62	2.93123e-58
MON1B	0.577713	5.96404e-58	6.42089e-54
CANT1	0.529559	2.74019e-57	1.96673e-53
RP11-249C24.10	4.54239	8.63601e-57	4.64876e-53
DNAJC14	0.616992	1.96597e-55	8.46623e-52
FNDC5	-2.22136	9.73578e-55	3.49385e-51
LENG9	0.962875	7.80497e-54	2.40081e-50
RP11-588H23.3	-1.69029	7.08485e-53	1.90689e-49
MT-ND6	2.28278	1.12148e-51	2.68308e-48
IL17RA	1.09658	9.40339e-50	2.02474e-46
CLP1	1.09167	1.19098e-49	2.33129e-46
CHAMP1	0.680188	7.27785e-49	1.30589e-45
FBXL18	0.796928	8.63611e-49	1.4304e-45
LRP10	0.53307	2.78289e-48	4.28009e-45
CRABP2	-1.85458	4.96369e-48	7.12522e-45
RABGAP1L	-0.549146	5.68579e-48	7.65166e-45
KBTBD4	0.529928	5.73414e-47	7.2628e-44
SP6	2.77207	8.34016e-47	9.97668e-44
RP4-635A23.6	2.90444	1.73621e-46	1.96758e-43
SUN2	1.0926	1.8854e-46	2.02982e-43
BBS9	-0.651701	3.03033e-46	3.02319e-43
MT-TE	2.96121	3.0889e-46	3.02319e-43
ASPN	-1.70306	5.87197e-46	5.49718e-43
NACC2	0.724009	9.98068e-46	8.95433e-43
CTR9	0.410417	2.82983e-45	2.35543e-42
MT-TY	4.54236	2.90673e-45	2.35543e-42
RP11-613D13.8	2.97553	2.95359e-45	2.35543e-42
HUWE1	0.415904	3.55683e-45	2.7352e-42
SCAMP2	0.534609	5.03635e-45	3.7394e-42
CHPF2	0.785453	5.41981e-45	3.88998e-42
SH2D1A	-1.72877	5.79591e-45	4.02573e-42
FLOT2	0.624301	8.80913e-45	5.92744e-42
TPPP3	-1.61881	1.22755e-44	8.00955e-42
AP5B1	1.22038	1.83663e-44	1.16312e-41
ZBTB42	1.17991	4.42664e-44	2.72327e-41
CRIP1	-1.20751	6.37709e-44	3.81421e-41
MYD88	0.754189	7.30466e-44	4.25092e-41
PLCB1	-0.906687	7.56868e-44	4.28865e-41
PARP2	-0.603829	2.29382e-43	1.26642e-40
WDPCP	-0.675875	2.79183e-43	1.50284e-40
INTS5	0.650696	4.82827e-43	2.53567e-40
IRF2BPL	0.913483	5.92686e-43	3.0385e-40
KIAA1328	-0.597707	8.2557e-43	4.0427e-40
LDOC1L	0.763785	8.26114e-43	4.0427e-40
MT-TC	3.44826	1.31598e-42	6.29681e-40
C17orf58	-1.14695	1.64464e-42	7.55458e-40
RP11-693N9.2	-1.28237	1.64901e-42	7.55458e-40
RPS6KA2	1.02232	1.98579e-42	8.90791e-40
MIR22HG	1.94108	3.19341e-42	1.40328e-39
PLAGL2	0.911088	4.1814e-42	1.80068e-39
HCFC1	0.439769	4.3549e-42	1.83862e-39
HPS6	0.813569	4.90483e-42	2.03098e-39
KIAA0100	0.58072	5.49266e-42	2.23147e-39
NTM	-1.69577	5.61722e-42	2.23981e-39
RP1-111C20.4	-1.29328	8.28195e-42	3.24231e-39
KTI12	0.958761	1.35304e-41	5.20242e-39
MT-ND5	1.55638	1.57065e-41	5.93322e-39
TBC1D14	0.766679	3.82556e-41	1.4202e-38
FAM212B	0.912128	1.11348e-40	4.06364e-38
SERPINA3	2.63853	1.56513e-40	5.61674e-38
CNOT11	0.356928	2.29685e-40	8.10751e-38
RP11-513M16.7	-1.22601	2.55654e-40	8.8786e-38
SSPN	-0.932709	2.89502e-40	9.89455e-38
TRAF5	-0.772669	3.08842e-40	1.03906e-37
RP11-269F20.1	-1.79647	3.53989e-40	1.17263e-37
RBM15B	0.503303	4.72474e-40	1.53978e-37
ZBTB10	-0.69237	4.79127e-40	1.53978e-37
GALNT16	-1.01692	4.96941e-40	1.57355e-37
C1orf132	1.47044	5.42225e-40	1.68587e-37
MT1E	2.19423	5.48074e-40	1.68587e-37
USP22	0.386975	7.63233e-40	2.31464e-37
METTL10	-0.410939	8.44848e-40	2.52656e-37
ZNF251	-0.681109	1.25181e-39	3.69233e-37
NUDT16	0.874604	1.27838e-39	3.70334e-37
FURIN	0.776904	1.28994e-39	3.70334e-37
RNF123	0.376126	2.29172e-39	6.4928e-37
ARHGAP35	0.604749	3.08437e-39	8.62503e-37
RPSAP36	-2.23417	3.15334e-39	8.69623e-37
AC008982.2	1.87412	3.19061e-39	8.69623e-37
MT-CO1	1.84826	4.49866e-39	1.21082e-36
SFRP4	-2.12012	4.73138e-39	1.25773e-36
PAGR1	-0.806672	5.49196e-39	1.44211e-36
LILRA2	1.92226	5.87825e-39	1.52495e-36
CDC42EP4	1.26161	6.28368e-39	1.61072e-36
DANCR	0.662599	6.36698e-39	1.61287e-36
MYC	1.59781	9.22187e-39	2.3089e-36
ZNF324	0.610528	1.07415e-38	2.65845e-36
ARMC5	0.736099	1.26898e-38	3.10496e-36
HSD17B4	0.749202	1.3337e-38	3.22665e-36
TMEM8A	0.543997	1.63308e-38	3.90706e-36
TMEM127	0.358891	1.67598e-38	3.96563e-36
SEPHS2	0.625275	1.84701e-38	4.3228e-36
CYS1	-1.99538	2.23586e-38	5.17662e-36
C12orf49	0.483712	2.86284e-38	6.55773e-36
TXLNA	0.55425	2.96841e-38	6.72798e-36
MTF2	-0.569208	3.62151e-38	8.12275e-36
DDB1	0.388027	5.31753e-38	1.18038e-35
C8orf4	-1.81602	6.23495e-38	1.36991e-35
CTD-3035K23.7	-1.15729	6.94554e-38	1.51062e-35
PREX1	1.01993	7.08182e-38	1.52486e-35
MGAT3	1.32043	1.0747e-37	2.29112e-35
MT1JP	3.05688	1.22174e-37	2.57907e-35
TMCO3	0.452125	1.66291e-37	3.4763e-35
TDRD3	-0.412353	1.72989e-37	3.58153e-35
ST3GAL1	0.714172	1.91746e-37	3.93124e-35
KMT2D	0.504122	1.93531e-37	3.93124e-35
CIRBP-AS1	1.06568	2.00457e-37	4.03387e-35
IGF2R	0.501905	2.05231e-37	4.09169e-35
FLT3LG	-0.826496	2.0899e-37	4.12842e-35
ANTXR1	-0.827642	2.18823e-37	4.2458e-35
KLHL36	0.487583	2.18876e-37	4.2458e-35
MOB3A	0.485189	2.29903e-37	4.41989e-35
FASTKD5	0.704957	3.48778e-37	6.64591e-35
WDR81	0.588276	3.73936e-37	7.0628e-35
TFIP11	0.44281	4.05088e-37	7.58465e-35
RP11-573D15.9	1.87814	4.33418e-37	8.04514e-35
RP9P	-0.69792	4.83439e-37	8.89693e-35
GPX3	1.42962	5.03128e-37	9.18081e-35
SULT1B1	2.23363	5.36688e-37	9.7109e-35
LINC01578	-0.553873	6.97501e-37	1.24579e-34
NLRP12	2.16569	7.00075e-37	1.24579e-34
NREP	-1.10003	7.65742e-37	1.35147e-34
CTD-2267D19.1	1.33521	8.00872e-37	1.40198e-34
AC005550.3	-2.17254	9.21263e-37	1.59973e-34
THAP9-AS1	-0.648966	1.0351e-36	1.78302e-34
CCDC102B	-1.22667	1.15897e-36	1.98055e-34
COPA	0.403113	1.28057e-36	2.17111e-34
MMP19	2.23585	1.4842e-36	2.4967e-34
PTAFR	1.53556	1.68057e-36	2.80511e-34
RP11-667K14.3	2.5797	1.77103e-36	2.93337e-34
IL17RD	-1.18854	1.90761e-36	3.13547e-34
MIRLET7BHG	1.32639	2.29887e-36	3.74995e-34
MEGF8	0.639666	2.40704e-36	3.8774e-34
HKR1	-0.435198	2.41302e-36	3.8774e-34
GNG11	-0.745356	2.48451e-36	3.96269e-34
OPA3	0.645617	2.60676e-36	4.10107e-34
AC012613.2	-2.00393	2.60936e-36	4.10107e-34
TUBB4B	1.20637	3.03722e-36	4.73894e-34
TLN1	0.499018	3.07697e-36	4.76643e-34
SLC52A3	1.61047	3.55437e-36	5.46662e-34
AMZ2P1	-0.686417	3.95084e-36	6.03329e-34
MT1F	2.01066	5.05897e-36	7.67111e-34
SFRP2	-1.6039	6.36144e-36	9.57864e-34
CCNL2P1	-2.60997	7.18351e-36	1.07413e-33
SOCS3	2.24916	7.98027e-36	1.18504e-33
HNRNPUL2	0.301845	8.25126e-36	1.21689e-33
RP11-642A1.2	-1.75561	8.55121e-36	1.25255e-33
MAP1S	0.518965	9.64702e-36	1.40351e-33
RP11-278C7.4	-0.897253	1.11519e-35	1.61156e-33
CTD-2023N9.3	-3.10414	1.18306e-35	1.69824e-33
UBE3C	0.418572	1.19574e-35	1.70508e-33
POGZ	-0.525231	1.2415e-35	1.75557e-33
GLT1D1	2.75013	1.24746e-35	1.75557e-33
SCN4B	-1.50373	1.96169e-35	2.7428e-33
RP11-447D11.3	1.05278	2.0067e-35	2.78763e-33
EOMES	-1.55944	2.20181e-35	3.03906e-33
PLXNA4	1.16152	3.22512e-35	4.42314e-33
ZNF519	-0.992217	3.54145e-35	4.82623e-33
TLR8	2.16153	3.99942e-35	5.41607e-33
MSRB1	1.0142	4.46551e-35	6.00946e-33
KLRK1	-1.30112	4.61042e-35	6.16593e-33
STXBP6	-0.962315	4.66308e-35	6.19787e-33
CDKN1B	-0.905904	4.91414e-35	6.49149e-33
MIPOL1	-0.613103	5.11906e-35	6.72095e-33
NAALADL2	-0.79237	5.2055e-35	6.79302e-33
RP11-253E3.3	1.50221	5.71106e-35	7.40786e-33
SOCS1	1.60577	5.7825e-35	7.45562e-33
CASC4	-0.450604	9.429e-35	1.20848e-32
CNDP2	0.526482	1.218e-34	1.55183e-32
RP11-223P11.3	-2.11336	1.49502e-34	1.89358e-32
TBC1D16	0.936724	1.94143e-34	2.44462e-32
KRBOX4	-0.637471	2.07984e-34	2.60367e-32
M6PR	0.443078	2.1136e-34	2.63064e-32
UBASH3B	1.65976	2.1963e-34	2.71786e-32
EIF3A	0.57135	3.03839e-34	3.73844e-32
CTC-529I10.2	-0.989219	3.14212e-34	3.8441e-32
MTF1	0.48619	3.33107e-34	4.05224e-32
CXCR2	3.06752	3.5579e-34	4.28312e-32
AAR2	0.507551	3.56065e-34	4.28312e-32
UBN1	0.349316	3.70586e-34	4.43303e-32
CSTF2T	0.595777	3.81962e-34	4.54387e-32
MOCS3	0.672311	3.89556e-34	4.60874e-32
CTD-2525P14.5	-1.47579	4.07374e-34	4.79321e-32
KCNN3	-1.36747	4.24537e-34	4.96801e-32
PRND	-2.73307	4.97917e-34	5.79521e-32
DSCR3	0.273116	5.97783e-34	6.92014e-32
CLEC2L	-2.1645	6.06579e-34	6.98441e-32
RP11-549J18.1	-0.824209	6.22462e-34	7.12548e-32
RP11-180M15.7	-1.48067	6.25449e-34	7.12548e-32
ANKRD6	-0.535696	6.35286e-34	7.19946e-32
RP11-116D17.3	-1.61523	6.70218e-34	7.54007e-32
MAPKAPK3	0.722588	6.72345e-34	7.54007e-32
MPZL3	-1.14174	6.89215e-34	7.68921e-32
UBA1	0.308124	7.54196e-34	8.3708e-32
KLRA1P	-0.793528	7.94343e-34	8.77117e-32
KLHL13	-0.932923	8.48404e-34	9.27645e-32
TTLL12	0.79561	8.48718e-34	9.27645e-32
ADAMTSL4-AS1	1.78203	1.06976e-33	1.16334e-31
CBLN4	-2.49597	1.14592e-33	1.2399e-31
TMEM178A	-1.14373	1.19917e-33	1.29103e-31
AP4B1	-0.493826	1.27699e-33	1.36796e-31
ADCY3	0.769851	1.29292e-33	1.37818e-31
ACKR4	-1.72583	1.37353e-33	1.45689e-31
NOP9	0.414573	1.44957e-33	1.53e-31
VLDLR-AS1	-1.63536	1.51712e-33	1.59344e-31
PLEKHM1	0.371091	1.52446e-33	1.59344e-31
PPARA	0.841755	1.60013e-33	1.66445e-31
USP9X	0.460845	1.64141e-33	1.69917e-31
MAST2	-0.535229	1.71946e-33	1.77146e-31
PPP6R1	0.372411	1.90809e-33	1.95643e-31
RASL10B	1.95133	1.91734e-33	1.9566e-31
MT1M	2.11702	1.99953e-33	2.03084e-31
CHIC1	-0.636927	2.15334e-33	2.1768e-31
CCSER1	-1.19167	2.38045e-33	2.39514e-31
RIOX1	0.689935	2.75216e-33	2.74716e-31
DNAJC5	0.505301	2.75583e-33	2.74716e-31
WASF2	0.441	2.9601e-33	2.93719e-31
C19orf35	1.57757	3.00643e-33	2.96947e-31
IFNG	-2.44842	3.30042e-33	3.24496e-31
KCTD16	-1.70739	3.71708e-33	3.63801e-31
CYB561D1	0.706287	3.99621e-33	3.89351e-31
PCDH1	0.933179	4.2208e-33	4.0938e-31
MAT2A	1.32895	4.26853e-33	4.10363e-31
TRIL	-1.4014	4.27331e-33	4.10363e-31
PRRC2B	0.397902	4.28812e-33	4.10363e-31
FAM200B	-0.551355	4.31351e-33	4.10966e-31
BAHD1	0.36092	4.69164e-33	4.45024e-31
MCEMP1	2.93348	5.31995e-33	5.02408e-31
CTD-2263F21.1	1.98411	5.3477e-33	5.02824e-31
CTC-524C5.2	-0.75704	5.65645e-33	5.29542e-31
PIBF1	-0.56636	5.93024e-33	5.5277e-31
C1QTNF1	1.1015	6.08665e-33	5.63286e-31
ITPKC	1.36048	6.09538e-33	5.63286e-31
MIDN	1.34486	6.54801e-33	6.02529e-31
FAM122A	-0.395983	7.84838e-33	7.19112e-31
EPOP	1.69187	7.89539e-33	7.20354e-31
ATXN1L	0.433384	8.90934e-33	8.09435e-31
MCU	-0.500131	9.9942e-33	9.04181e-31
ZNF227	-0.568165	1.05436e-32	9.49893e-31
MFAP4	-1.0201	1.1147e-32	1.00007e-30
MIR17HG	2.13779	1.11947e-32	1.00018e-30
UBTD2	-0.414376	1.13138e-32	1.00665e-30
HERC2	0.370019	1.32699e-32	1.17583e-30
EPHB4	0.776864	1.37964e-32	1.21418e-30
C3orf36	2.62059	1.38155e-32	1.21418e-30
ZNF418	-0.803354	1.42596e-32	1.24812e-30
RBM5	-0.451716	1.48e-32	1.29017e-30
PTN	-1.2995	2.32205e-32	2.01606e-30
ZNF506	-0.459871	2.41024e-32	2.08423e-30
PRR4	-0.664834	2.83676e-32	2.44325e-30
SNAI1	1.29494	2.92402e-32	2.50837e-30
ATP6V1B2	0.552304	3.13213e-32	2.67623e-30
LRRC17	-1.47076	3.22802e-32	2.74726e-30
B3GAT2	-0.93313	3.79766e-32	3.21934e-30
MAD2L1BP	0.44011	3.85242e-32	3.25295e-30
RP5-1171I10.5	2.37945	4.28334e-32	3.60269e-30
RP11-203B9.4	-0.962783	4.44264e-32	3.72214e-30
RP11-670E13.6	1.9017	4.56285e-32	3.80804e-30
HCFC1R1	-0.660326	4.90541e-32	4.07812e-30
SNX8	0.719808	6.27541e-32	5.19701e-30
MAP3K5	0.695901	6.63806e-32	5.47627e-30
DOK3	1.35968	6.88808e-32	5.66084e-30
PRPF3	-0.339663	6.9909e-32	5.7235e-30
ATXN7L3	0.345559	7.96479e-32	6.49613e-30
RAVER1	0.414893	8.76578e-32	7.12245e-30
LINC01127	2.48423	9.6702e-32	7.82778e-30
GALNT2	0.799502	9.93624e-32	8.013e-30
LCAT	-0.581813	1.08388e-31	8.70823e-30
SRCAP	0.370635	1.12313e-31	8.99007e-30
PGM5-AS1	-1.2548	1.13749e-31	9.07125e-30
RNASE2	2.40553	1.1524e-31	9.15628e-30
KLF13	0.667893	1.2002e-31	9.50099e-30
RP11-823E8.3	1.63229	1.23926e-31	9.77427e-30
TBCC	0.542015	1.24616e-31	9.79283e-30
NOMO2	0.626368	1.37738e-31	1.07846e-29
RAB43	0.458767	1.54018e-31	1.20004e-29
SERPINF2	1.60429	1.54895e-31	1.20004e-29
AEBP2	-0.511389	1.54937e-31	1.20004e-29
EIF4G1	0.601957	1.61724e-31	1.24811e-29
SLC39A11	0.917288	1.63719e-31	1.259e-29
MTHFR	0.713547	1.70369e-31	1.30547e-29
ZBTB7B	0.732038	1.73284e-31	1.32311e-29
NADK	0.608644	1.76521e-31	1.34306e-29
ST20-AS1	0.902475	1.81792e-31	1.37829e-29
SLC29A2	1.66553	1.84772e-31	1.39538e-29
SERTAD4-AS1	-0.934459	1.85342e-31	1.39538e-29
TTLL3	-0.690899	1.9414e-31	1.45652e-29
PSMD2	0.459874	1.96108e-31	1.46618e-29
PROK1	3.33939	1.97368e-31	1.4705e-29
SEC24C	0.39128	2.10197e-31	1.56067e-29
RP11-44F14.6	-0.88739	2.2235e-31	1.64524e-29
RP5-1000K24.2	-0.939314	2.3638e-31	1.74306e-29
RXRA	0.757721	2.42753e-31	1.78394e-29
RASGRP1	-1.21416	2.47243e-31	1.81076e-29
MEOX2	-1.20938	2.48385e-31	1.81296e-29
SLC25A25	1.55558	2.49832e-31	1.81736e-29
TMEM192	0.483014	2.54534e-31	1.84533e-29
LRG1	2.14025	3.07864e-31	2.21776e-29
PCNX3	0.401567	3.07965e-31	2.21776e-29
FBLN7	-0.962432	3.10382e-31	2.22771e-29
RP11-5C23.1	-0.710066	3.12355e-31	2.23443e-29
AC006129.1	1.46194	3.51767e-31	2.50803e-29
CHD4	0.352182	3.68547e-31	2.61899e-29
TNFRSF25	-1.07295	4.67472e-31	3.31106e-29
ZNF83	-0.73401	4.75158e-31	3.35446e-29
SLC1A3	1.5659	5.6303e-31	3.96182e-29
ZNF678	-0.688186	6.11002e-31	4.28537e-29
DPH7	-0.487097	6.45176e-31	4.51037e-29
CDC42BPB	0.380173	6.85936e-31	4.7798e-29
ATG9A	0.405076	7.10245e-31	4.93322e-29
ORAI2	0.688303	7.6336e-31	5.2851e-29
MT-TN	2.73299	8.04146e-31	5.54964e-29
LUC7L	-0.459556	8.36698e-31	5.75584e-29
DDIT3	-0.897387	8.43402e-31	5.78348e-29
ECM2	-0.833555	8.67267e-31	5.92825e-29
POLR2A	0.54772	8.98674e-31	6.1235e-29
GPBAR1	2.0772	9.24959e-31	6.28272e-29
ADGRE2	1.77495	9.51356e-31	6.44169e-29
CNST	-0.521857	9.76648e-31	6.59222e-29
DDX28	0.881148	9.97955e-31	6.71499e-29
APOBR	1.48049	1.0357e-30	6.94728e-29
THBD	1.56817	1.05309e-30	7.04199e-29
C16orf54	1.64466	1.10678e-30	7.37808e-29
IMPDH1	0.83101	1.13731e-30	7.55821e-29
MXRA5	-1.66179	1.15391e-30	7.64491e-29
RP11-696F12.1	-1.51733	1.16155e-30	7.67191e-29
CEACAM4	2.31721	1.1699e-30	7.70348e-29
C6orf47	0.367062	1.29738e-30	8.51683e-29
ARID1A	0.314017	1.32664e-30	8.68244e-29
LRAT	-1.76232	1.35325e-30	8.82974e-29
PQLC1	1.03566	1.36344e-30	8.86938e-29
RNF26	0.459741	1.39933e-30	9.07543e-29
ETNK2	1.45604	1.4091e-30	9.11134e-29
PLEKHG5	-0.941329	1.43315e-30	9.23911e-29
RP1-193H18.3	2.37535	1.43955e-30	9.25267e-29
FOLR3	3.21029	1.44958e-30	9.28939e-29
FAM110D	1.57414	1.46844e-30	9.38234e-29
FAM168B	0.476268	1.6003e-30	1.01857e-28
TBXAS1	1.16838	1.60364e-30	1.01857e-28
CHMP4BP1	-1.45659	1.64438e-30	1.04137e-28
RP11-211G3.2	1.09875	1.77899e-30	1.12332e-28
PRODH	2.0222	1.87314e-30	1.17931e-28
MT-TS1	1.77997	1.91536e-30	1.20238e-28
ZC3H12A	1.91411	1.97308e-30	1.23501e-28
LINC01736	2.42109	2.03064e-30	1.26736e-28
GRINA	0.719007	2.30213e-30	1.43264e-28
G6PD	0.87159	2.31242e-30	1.4349e-28
C5AR1	1.64228	2.40291e-30	1.48357e-28
RP11-54A4.2	1.52849	2.40464e-30	1.48357e-28
MGAM	2.7897	2.56751e-30	1.57538e-28
UTP3	0.767387	2.56807e-30	1.57538e-28
IL10	2.00264	2.58312e-30	1.58011e-28
HIF1AN	0.378292	2.62287e-30	1.59988e-28
CTD-2020K17.1	-0.916955	2.67068e-30	1.62444e-28
TREML2	3.05336	2.97409e-30	1.80389e-28
LINC01415	-1.06513	3.23364e-30	1.95581e-28
ZNF548	-0.646357	3.34319e-30	2.00907e-28
NR3C1	-0.498869	3.34411e-30	2.00907e-28
RP11-58O9.2	3.18051	3.34969e-30	2.00907e-28
GCC1	0.39063	3.37077e-30	2.0161e-28
MICA	-0.674513	3.46486e-30	2.06663e-28
UNG	0.533647	3.55889e-30	2.11685e-28
RGP1	0.371786	3.85848e-30	2.28873e-28
OS9	0.324013	3.91999e-30	2.31883e-28
IL1R2	3.00544	4.26205e-30	2.51426e-28
DDA1	0.478065	4.37386e-30	2.57317e-28
IL11RA	-0.735232	4.71084e-30	2.76386e-28
RP11-73M7.6	-1.10163	5.11429e-30	2.99242e-28
POLR2M	-0.43434	5.12958e-30	2.99323e-28
LINC00607	-1.53807	5.22479e-30	3.04055e-28
MRPS31P5	-0.655465	5.39451e-30	3.13085e-28
AC073052.1	-1.46923	5.43716e-30	3.14712e-28
MKRN9P	-2.35886	5.59888e-30	3.23204e-28
GSR	0.456049	5.72857e-30	3.29806e-28
PRR33	-1.27368	6.00405e-30	3.44744e-28
MATR3	-0.4279	6.15359e-30	3.52391e-28
DGCR8	0.493121	6.70771e-30	3.83105e-28
SLC35C1	1.12551	6.98671e-30	3.97984e-28
RRN3P2	-0.819419	7.19324e-30	4.08667e-28
PIM3	0.903302	7.57559e-30	4.29257e-28
GATAD1	-0.351083	7.80988e-30	4.41371e-28
KAZALD1	-1.25539	8.00055e-30	4.50364e-28
MTOR	0.378927	8.01084e-30	4.50364e-28
MED18	0.652543	8.11338e-30	4.54941e-28
TUBA1C	1.33866	8.22421e-30	4.59958e-28
VEGFC	-0.756056	8.47631e-30	4.72829e-28
S1PR4	1.17085	9.60761e-30	5.3455e-28
SMC1A	0.365626	9.77732e-30	5.42591e-28
CPM	1.3072	1.03061e-29	5.70463e-28
ISLR	-0.927332	1.10923e-29	6.12407e-28
LCMT2	0.65324	1.12533e-29	6.19711e-28
SON	0.368628	1.1464e-29	6.29701e-28
FUT7	2.03371	1.1674e-29	6.38529e-28
PGD	1.11216	1.1684e-29	6.38529e-28
CEP85L	-0.505492	1.23034e-29	6.70674e-28
ITGB2	1.41963	1.23524e-29	6.71646e-28
PDE7A	-0.615084	1.31969e-29	7.1576e-28
MARS2	1.12464	1.33862e-29	7.24198e-28
GPAT4	0.294908	1.36059e-29	7.34239e-28
CECR6	1.28357	1.46947e-29	7.90338e-28
ANKS3	-0.471015	1.47188e-29	7.90338e-28
SHKBP1	0.547021	1.61309e-29	8.64004e-28
SLC31A2	1.12237	1.65034e-29	8.81764e-28
GRK6	0.523646	1.66821e-29	8.8902e-28
DPP3	0.705455	1.67218e-29	8.8902e-28
RABL2A	-0.603932	1.73592e-29	9.20636e-28
MFGE8	0.668984	1.74253e-29	9.2187e-28
IKBKG	0.464223	1.82862e-29	9.65043e-28
MCCC2	0.840231	1.85789e-29	9.78096e-28
RP11-1334A24.6	1.4756	1.87176e-29	9.82993e-28
MTND6P4	1.86409	1.9122e-29	1.00179e-27
VPS18	0.489521	1.91829e-29	1.00254e-27
IL1B	3.45692	2.12164e-29	1.10613e-27
LSP1	-0.949848	2.1282e-29	1.10687e-27
CYFIP1	0.300403	2.14905e-29	1.11502e-27
FAM227B	-0.909553	2.15445e-29	1.11514e-27
CLASP1	0.415845	2.16361e-29	1.11719e-27
MMP25	2.62035	2.2273e-29	1.14733e-27
PTPRG	0.678276	2.24189e-29	1.15209e-27
RP11-343L5.2	1.45166	2.26333e-29	1.16033e-27
ZZEF1	0.336608	2.28249e-29	1.16738e-27
KIF1C	0.606101	2.35199e-29	1.20007e-27
MGAM2	2.45266	2.40146e-29	1.22242e-27
CBX6	0.53444	2.68436e-29	1.3632e-27
SENP3	0.376555	2.71249e-29	1.37424e-27
AHCY	0.509107	2.83645e-29	1.43367e-27
CCDC146	-0.667234	2.87095e-29	1.44771e-27
ZNF689	0.510932	2.98131e-29	1.49985e-27
AP3D1	0.436661	3.24883e-29	1.63063e-27
TTPAL	0.968278	3.53881e-29	1.7715e-27
PRSS12	-1.50598	3.54596e-29	1.7715e-27
PENK	-1.77627	3.83868e-29	1.9133e-27
SLC1A5	0.8407	4.01184e-29	1.99391e-27
TOR4A	0.672395	4.01893e-29	1.99391e-27
KDELC1P1	-2.1288	4.34875e-29	2.15258e-27
ATAD2B	-0.454175	4.44767e-29	2.1965e-27
SEMA3C	-1.11995	4.6073e-29	2.27012e-27
CTA-276F8.1	-0.946523	4.77178e-29	2.3458e-27
SAMHD1	1.12374	5.18028e-29	2.54082e-27
CTD-2357A8.2	-1.89073	5.26027e-29	2.57419e-27
LINC01886	-2.82846	5.3029e-29	2.58916e-27
RPL29P14	-1.7592	5.39841e-29	2.62983e-27
BEST1	0.876049	5.43727e-29	2.64278e-27
PARP4	0.376422	5.7896e-29	2.8077e-27
RIPK1	0.534351	5.93778e-29	2.87309e-27
MT1G	2.77952	6.33994e-29	3.0608e-27
RP11-319G9.3	-1.33366	6.45513e-29	3.10944e-27
DPP9	0.38752	6.52667e-29	3.13688e-27
SUMO4	-1.72682	6.58561e-29	3.15816e-27
VWA3A	-1.12548	6.61684e-29	3.16608e-27
PRRC2A	0.327229	6.76705e-29	3.23078e-27
UBA7	-0.670999	6.79124e-29	3.23516e-27
APLNR	-1.84108	7.41009e-29	3.52216e-27
STAMBPL1	-0.919559	7.70358e-29	3.6536e-27
BCR	0.665116	7.84076e-29	3.71049e-27
RP11-562A8.4	-0.856931	7.90558e-29	3.72884e-27
GLUL	1.45683	7.91417e-29	3.72884e-27
FRMD8	0.548966	7.93203e-29	3.72909e-27
HTT	0.335644	8.13596e-29	3.81663e-27
RP11-582J16.4	0.8297	8.21001e-29	3.843e-27
TOR1B	0.316502	8.4465e-29	3.94512e-27
DHCR24	1.30636	8.93449e-29	4.16401e-27
WDR55	0.449312	9.88236e-29	4.59583e-27
CTD-2369P2.8	3.29366	1.08103e-28	5.01656e-27
RP11-166N17.1	-1.44575	1.17957e-28	5.45714e-27
POP1	1.00251	1.18104e-28	5.45714e-27
TRIB1	1.80988	1.20604e-28	5.54526e-27
NFAM1	1.46421	1.20668e-28	5.54526e-27
FAM43A	1.10712	1.20784e-28	5.54526e-27
VCP	0.426415	1.23139e-28	5.64133e-27
PTCH2	-0.874051	1.39273e-28	6.36694e-27
ARPC1B	0.581101	1.44377e-28	6.58629e-27
LRRC70	-0.87114	1.46715e-28	6.67877e-27
TMEM74B	-1.02314	1.50226e-28	6.82419e-27
CLPTM1	0.513345	1.52286e-28	6.90319e-27
IL34	-1.2933	1.61321e-28	7.2974e-27
ALOX15B	2.77365	1.67733e-28	7.57153e-27
SLC25A44	1.1659	1.77636e-28	8.00179e-27
PCBP4	-0.440365	1.82767e-28	8.21576e-27
RHOG	0.503843	1.88078e-28	8.43685e-27
TRAF3IP2-AS1	-0.567491	1.99385e-28	8.9255e-27
ADAMTS15	0.999294	2.00206e-28	8.94363e-27
CORO1B	0.357973	2.03531e-28	9.07334e-27
CYCSP40	-1.90257	2.04085e-28	9.07927e-27
MT2A	1.86424	2.11311e-28	9.38134e-27
PPP1CA	0.439039	2.32298e-28	1.02919e-26
FPR1	1.99681	2.34205e-28	1.0355e-26
ADCY8	-2.53784	2.45766e-28	1.08439e-26
UPF3B	-0.336848	2.52347e-28	1.11115e-26
XAF1	-1.01709	2.55325e-28	1.12197e-26
CSNK1D	0.503945	2.68166e-28	1.176e-26
MATN4	-1.95535	2.71558e-28	1.18845e-26
RP11-672A2.4	1.19045	2.87914e-28	1.25748e-26
RP11-556I13.2	3.01828	2.95068e-28	1.28612e-26
CTA-363E19.2	-1.0725	3.08223e-28	1.34074e-26
TANGO2	0.440435	3.09387e-28	1.34309e-26
DIP2C	0.520549	3.2183e-28	1.39429e-26
GSTM2	-0.816564	3.23222e-28	1.39751e-26
SYNE3	0.831038	3.24329e-28	1.39949e-26
TRAF7	0.384869	3.3319e-28	1.43485e-26
SHMT1	1.13221	3.41019e-28	1.46563e-26
ARF3	0.320878	3.43104e-28	1.47165e-26
PEX5	0.716837	3.47183e-28	1.48608e-26
AC093838.4	-0.550831	3.47848e-28	1.48608e-26
RP11-342D11.2	-1.49921	3.52807e-28	1.50428e-26
KDM4B	0.504741	3.61057e-28	1.53642e-26
CASC15	-0.883937	3.62333e-28	1.53881e-26
GLT8D1	-0.319683	3.69911e-28	1.5679e-26
PISD	0.71807	3.78304e-28	1.60032e-26
LEPR	-0.968482	3.82863e-28	1.61643e-26
ZC3H12B	-0.677124	3.90598e-28	1.64586e-26
FBXO9	0.372089	4.00604e-28	1.68473e-26
C6orf141	-1.07425	4.01747e-28	1.68624e-26
AC092171.4	0.704498	4.13793e-28	1.73342e-26
MAN2B1	0.511893	4.26412e-28	1.78282e-26
RP11-81H14.2	-1.44804	4.27796e-28	1.78514e-26
RP11-311P8.2	-0.821669	4.3205e-28	1.7994e-26
PPIF	1.32123	4.96277e-28	2.0629e-26
PSMC1	0.498774	5.26316e-28	2.18355e-26
ZNF767P	-0.672029	5.45238e-28	2.25771e-26
SRGAP2C	-0.506429	5.50599e-28	2.27553e-26
PRTFDC1	-0.826244	5.60908e-28	2.31369e-26
SOCS7	0.411817	5.6253e-28	2.31595e-26
KANSL3	-0.256408	5.78713e-28	2.37802e-26
KLF16	0.908364	6.17794e-28	2.53378e-26
DHX8	0.276104	6.25036e-28	2.55861e-26
IRGQ	0.3326	6.33316e-28	2.58758e-26
SERPINF1	0.645458	7.08617e-28	2.88976e-26
KEAP1	0.370035	7.44457e-28	3.02447e-26
COL9A1	-1.83146	7.44458e-28	3.02447e-26
DIDO1	0.314041	8.01047e-28	3.24824e-26
PRRT2	-1.23329	8.05077e-28	3.25844e-26
PKD1L1	-1.30143	8.27532e-28	3.34304e-26
MNDA	1.59238	8.69407e-28	3.50563e-26
AC004985.12	-0.583876	8.7963e-28	3.54022e-26
RP3-523E19.2	-1.55893	8.98264e-28	3.60847e-26
CLEC1A	-0.851718	9.99334e-28	4.00701e-26
TNFRSF10C	1.55085	1.07981e-27	4.32165e-26
ANKRD34B	3.32899	1.13931e-27	4.55131e-26
TET1	-0.88312	1.17787e-27	4.69663e-26
PLAC9	-0.844396	1.25087e-27	4.97852e-26
MCL1	1.04328	1.35012e-27	5.3636e-26
ZBTB7A	0.350033	1.38068e-27	5.47492e-26
AC010226.4	-0.819784	1.412e-27	5.58882e-26
RGS19	0.662263	1.49783e-27	5.91768e-26
WDR77	0.557783	1.50709e-27	5.94336e-26
MT-TI	2.37295	1.60433e-27	6.31524e-26
SLC41A1	0.525685	1.65483e-27	6.50215e-26
CTDP1	0.464264	1.65898e-27	6.50658e-26
GSTM5	-1.13954	1.68662e-27	6.60295e-26
E2F6	0.647121	1.69166e-27	6.61068e-26
BBOF1	-0.444438	1.78496e-27	6.96264e-26
PTHLH	-1.73442	1.83474e-27	7.14388e-26
CRMP1	-0.628233	1.99344e-27	7.74778e-26
ZNF135	-0.58603	2.0123e-27	7.807e-26
MAVS	0.426189	2.03003e-27	7.8383e-26
MT1H	2.79545	2.03102e-27	7.8383e-26
RP11-999E24.3	-0.912971	2.03129e-27	7.8383e-26
AZIN2	-0.784152	2.03537e-27	7.83999e-26
BTN3A1	-0.800556	2.03952e-27	7.84195e-26
ZNF667-AS1	-0.462406	2.12067e-27	8.13944e-26
GGCT	1.26473	2.13352e-27	8.1742e-26
FPR2	2.42459	2.157e-27	8.24948e-26
BEND5	-0.766556	2.19158e-27	8.36685e-26
HIST3H2BB	-1.99239	2.23036e-27	8.49983e-26
PABPC4	0.527687	2.29369e-27	8.71811e-26
AC092614.2	-0.975757	2.29573e-27	8.71811e-26
RP11-272L14.2	-1.63726	2.31181e-27	8.7637e-26
RAB28	-0.267436	2.63618e-27	9.96197e-26
FRMD6	-0.778244	2.63715e-27	9.96197e-26
MOCOS	1.42815	2.70916e-27	1.02161e-25
ELOVL1	0.505847	2.79471e-27	1.05202e-25
TMBIM1	0.714127	2.81167e-27	1.05656e-25
WNT11	-0.78971	2.84761e-27	1.0682e-25
TNS4	2.25047	2.855e-27	1.06911e-25
CLK1	-0.708385	2.89336e-27	1.0816e-25
PSMD8	0.898196	3.05441e-27	1.13982e-25
PLPPR4	-0.965514	3.08876e-27	1.15064e-25
ZNF746	0.319902	3.13743e-27	1.16676e-25
GUSBP4	-0.803979	3.15626e-27	1.17174e-25
OLAH	2.01246	3.18191e-27	1.17922e-25
HNRNPUL1	0.28726	3.22604e-27	1.19352e-25
DUSP6	0.865793	3.30189e-27	1.21949e-25
RAB35	0.32455	3.474e-27	1.28086e-25
TMEM236	1.47032	3.53053e-27	1.29948e-25
SLC7A6	1.18753	3.5917e-27	1.31973e-25
SIGLEC9	1.39946	3.62059e-27	1.32808e-25
POR	0.759984	3.64346e-27	1.3342e-25
RP11-278C7.1	-0.56166	3.70024e-27	1.35269e-25
STAT5A	0.949286	3.92473e-27	1.43233e-25
NPLOC4	0.462177	3.93805e-27	1.43476e-25
SLC7A7	0.977957	3.95341e-27	1.43792e-25
PIM1	1.50847	4.05577e-27	1.47266e-25
ALMS1-IT1	-0.967018	4.13004e-27	1.4971e-25
ELOA	0.438014	4.30994e-27	1.55969e-25
ZNF527	-0.462251	4.33477e-27	1.56605e-25
C1QTNF1-AS1	1.50337	4.45681e-27	1.60744e-25
RP5-1039K5.12	0.758632	4.48266e-27	1.61406e-25
IFI44	-0.846893	4.51048e-27	1.62136e-25
RP4-756G23.5	-0.880306	4.58941e-27	1.64699e-25
RP3-467L1.4	-1.36859	4.60618e-27	1.65025e-25
HAL	1.86711	4.62711e-27	1.655e-25
CBY1	-0.376588	4.84184e-27	1.72893e-25
AL133243.1	-0.782895	4.86149e-27	1.73307e-25
ARID3A	0.650698	4.99523e-27	1.77781e-25
SUCNR1	-1.43213	5.07447e-27	1.80299e-25
PRDX3P1	-1.0482	5.08274e-27	1.80299e-25
LARP1	0.418248	5.30303e-27	1.87804e-25
SPAG16	-0.42045	5.31577e-27	1.87946e-25
MIEF1	0.730993	5.37639e-27	1.89778e-25
RP5-997D16.2	0.785095	5.40855e-27	1.90601e-25
SIGLEC10	2.05553	5.52974e-27	1.94553e-25
MGAT5	0.440383	5.88343e-27	2.06659e-25
RGS5	-1.04892	6.1905e-27	2.17091e-25
AC108488.4	-0.617042	6.8256e-27	2.38974e-25
TUBB6	1.09187	6.87437e-27	2.4029e-25
RP11-1086F11.1	-2.13813	7.02978e-27	2.45325e-25
PDGFRL	-0.886513	7.07505e-27	2.46505e-25
SZRD1	0.344009	7.28129e-27	2.53281e-25
UBE4B	0.391986	7.32047e-27	2.54233e-25
ESR2	0.974987	7.41123e-27	2.5697e-25
PRKCQ-AS1	-0.949643	7.63159e-27	2.64186e-25
FNDC4	1.15085	7.88036e-27	2.72359e-25
GANAB	0.289566	7.98718e-27	2.75609e-25
RP11-213G2.3	-0.730688	8.28051e-27	2.85273e-25
DNASE1L1	0.413798	8.49444e-27	2.92176e-25
TNKS1BP1	0.420792	8.73562e-27	2.9959e-25
AC018647.3	-1.39481	8.73781e-27	2.9959e-25
GNE	0.364559	8.75549e-27	2.99719e-25
NSDHL	1.17828	8.92061e-27	3.04886e-25
LRRC8A	0.581576	9.14873e-27	3.12188e-25
CD163	1.83114	9.47617e-27	3.2285e-25
AKT1	0.502457	9.86953e-27	3.3572e-25
JAM2	-0.846276	9.97714e-27	3.38845e-25
RP13-516M14.8	1.04544	1.07881e-26	3.65535e-25
NAPB	-0.491005	1.0797e-26	3.65535e-25
ACE	-1.08309	1.11249e-26	3.76047e-25
PTGDR	-1.05035	1.12507e-26	3.79704e-25
FGF16	-1.88767	1.16548e-26	3.92725e-25
DCAF11	0.324616	1.17282e-26	3.9458e-25
CCDC30	-0.749445	1.18834e-26	3.9918e-25
FAM222A	1.22751	1.19127e-26	3.99541e-25
ATP1B2	-1.15655	1.20234e-26	4.02624e-25
TRMT10C	0.73626	1.21614e-26	4.06614e-25
ORAOV1P1	-1.66258	1.2312e-26	4.1101e-25
RP5-1112D6.8	-0.698456	1.24136e-26	4.13466e-25
ORMDL2	0.583802	1.24239e-26	4.13466e-25
FERMT3	0.938461	1.25793e-26	4.17988e-25
CNOT1	0.285768	1.26225e-26	4.1878e-25
TARBP1	-0.516603	1.3728e-26	4.54756e-25
MAZ	0.42523	1.3837e-26	4.57661e-25
CTNNB1	0.412303	1.4287e-26	4.7182e-25
MFSD5	0.556778	1.43808e-26	4.74191e-25
CHD8	0.251736	1.55709e-26	5.12651e-25
CTNNA2	-1.91376	1.56394e-26	5.14118e-25
LPCAT3	0.812878	1.5906e-26	5.22085e-25
XRN2	0.449872	1.65808e-26	5.43407e-25
SBK3	1.17554	1.67392e-26	5.47151e-25
AP000692.9	-1.28088	1.67501e-26	5.47151e-25
ANKRD53	1.20705	1.67713e-26	5.47151e-25
MAGI3	-0.430549	1.68686e-26	5.49493e-25
ZFP28	-0.427956	1.72218e-26	5.60149e-25
SORT1	0.909813	1.73346e-26	5.62971e-25
RASGRP4	1.18962	1.7602e-26	5.70793e-25
TIMP2	-0.47867	1.77365e-26	5.74288e-25
SNRK	-0.614666	1.79151e-26	5.79201e-25
ZNF841	-0.570155	1.80976e-26	5.84226e-25
PINK1	0.431343	1.88586e-26	6.07881e-25
C2orf40	-1.27033	1.91628e-26	6.16762e-25
RPL7P19	2.4846	1.96756e-26	6.32319e-25
CSF3R	1.73747	2.02581e-26	6.50071e-25
ROBO2	-1.42312	2.03868e-26	6.52871e-25
GRB2	0.361144	2.0406e-26	6.52871e-25
FITM2	0.989087	2.05471e-26	6.56411e-25
KITLG	-0.78694	2.15039e-26	6.85958e-25
WDR33	-0.206116	2.17881e-26	6.93996e-25
ARSB	0.537016	2.19313e-26	6.97526e-25
LILRA1	1.50012	2.20409e-26	6.98951e-25
URB2	1.0237	2.2041e-26	6.98951e-25
RP11-327J17.7	-1.74545	2.26872e-26	7.18379e-25
RP11-713H12.2	-2.29104	2.27204e-26	7.18379e-25
C12orf76	-0.507241	2.30074e-26	7.26387e-25
RET	-1.28389	2.32756e-26	7.33779e-25
CTD-2297D10.2	-2.0932	2.3737e-26	7.47229e-25
SEC22A	-0.325778	2.4783e-26	7.79019e-25
DYNC1H1	0.320046	2.52079e-26	7.91221e-25
SIGLEC5	1.75565	2.54773e-26	7.9851e-25
BIVM	-0.489762	2.56023e-26	8.01264e-25
CXCR1	2.62908	2.64421e-26	8.26345e-25
HLCS	0.421353	2.67287e-26	8.3409e-25
PCED1B	-0.6285	2.71801e-26	8.4695e-25
SLC7A8	1.23996	2.75052e-26	8.55841e-25
PARP1	0.35357	2.76828e-26	8.60125e-25
NID1	0.840397	2.85001e-26	8.84242e-25
RP11-358L22.3	-0.843076	2.8671e-26	8.88266e-25
RP11-37B2.1	-0.533475	2.90448e-26	8.97423e-25
LINC01133	-1.39535	2.90741e-26	8.97423e-25
RP11-124N14.3	1.46226	2.90917e-26	8.97423e-25
TRAT1	-1.31052	2.9295e-26	9.02402e-25
C1QTNF4	-1.01759	2.95997e-26	9.10487e-25
PSPC1-AS2	-1.0465	3.09315e-26	9.50097e-25
RP11-196G11.4	0.805295	3.24297e-26	9.94696e-25
ANTXR2	0.718176	3.26529e-26	1.00012e-24
SF3B4	0.411909	3.5092e-26	1.0733e-24
ZC2HC1A	-0.667013	3.52287e-26	1.07595e-24
PNRC2	-0.398299	3.65914e-26	1.11598e-24
YRDC	0.749936	3.84424e-26	1.17078e-24
FLVCR2	0.977826	3.87891e-26	1.17967e-24
SEPT7P2	-0.513668	3.89976e-26	1.18434e-24
SMCR8	0.352371	4.51673e-26	1.36978e-24
PRKAR2A	0.394868	4.5256e-26	1.37054e-24
RP11-290C10.1	-2.10005	4.58338e-26	1.38609e-24
ABCD1	0.890693	4.9148e-26	1.48423e-24
TCEA1P4	-0.828883	4.99547e-26	1.50648e-24
RP11-713N11.6	-1.13038	5.17473e-26	1.55835e-24
CCDC69	0.840138	5.2345e-26	1.57415e-24
TRAPPC2	-0.438151	5.25375e-26	1.57774e-24
GLB1	0.42573	5.26641e-26	1.57934e-24
REEP2	-1.34597	5.46076e-26	1.63534e-24
RP11-20I23.2	0.881038	5.54921e-26	1.65952e-24
MUTYH	-0.357988	5.63555e-26	1.68301e-24
CD247	-0.96018	5.69109e-26	1.69724e-24
PMS2P4	-0.507352	5.73445e-26	1.7078e-24
SLC39A1	0.385731	5.82845e-26	1.7334e-24
LINC02207	2.1594	6.0925e-26	1.80943e-24
YTHDF2	0.430778	6.21002e-26	1.84179e-24
TBX19	-0.822477	6.46348e-26	1.91433e-24
OVOS2	-2.00298	6.4917e-26	1.91821e-24
CPPED1	0.623282	6.4944e-26	1.91821e-24
ATP6V1G2	-0.827173	6.90663e-26	2.03488e-24
MNT	0.5885	6.90832e-26	2.03488e-24
TJP2	0.644879	7.31852e-26	2.15277e-24
LINC01473	-0.75876	7.40663e-26	2.17571e-24
PHF11	-0.317428	7.97695e-26	2.34005e-24
DGKB	-1.2232	8.02471e-26	2.35086e-24
CNPPD1	0.453043	8.07481e-26	2.36232e-24
DIRC2	0.526201	9.17365e-26	2.68015e-24
RP11-247I13.3	-1.63105	9.29895e-26	2.71308e-24
FCN3	1.95603	9.57267e-26	2.78916e-24
AP1S1	0.452339	9.69638e-26	2.82138e-24
RP11-76E17.4	2.62337	9.73715e-26	2.82942e-24
DARS2	0.495903	9.79632e-26	2.84278e-24
GRN	0.518607	1.06125e-25	3.07547e-24
NT5DC2	0.611284	1.08201e-25	3.13143e-24
CTC-507E2.2	-1.6254	1.09005e-25	3.15047e-24
MRC2	-0.797176	1.11008e-25	3.20404e-24
RNF152	-0.962677	1.14351e-25	3.29612e-24
SLC39A14	1.49105	1.17413e-25	3.37987e-24
CR848007.2	-1.50037	1.20071e-25	3.45175e-24
MRPS18C	0.511327	1.21134e-25	3.47769e-24
ADAMTS16	-1.73901	1.25211e-25	3.58995e-24
AC006042.6	-1.02923	1.26582e-25	3.62442e-24
FAM129B	0.752605	1.31258e-25	3.75332e-24
MMP16	-0.986838	1.3269e-25	3.78924e-24
GORASP1	0.284764	1.36857e-25	3.90305e-24
RAB20	0.841459	1.37096e-25	3.90469e-24
CAPN6	-1.66238	1.38078e-25	3.92747e-24
SPACA6P-AS	2.57973	1.38993e-25	3.9483e-24
BRPF3	0.439478	1.41169e-25	4.0048e-24
PPP6R2	0.294523	1.42045e-25	4.02436e-24
CTC-471J1.2	-0.955398	1.46248e-25	4.138e-24
TMEM53	0.614136	1.46605e-25	4.14266e-24
MYCT1	-0.703452	1.48186e-25	4.18183e-24
CLEC2D	-0.764105	1.50446e-25	4.24007e-24
SPATA5	-0.455732	1.50828e-25	4.24525e-24
RP11-208N14.5	-1.77729	1.52465e-25	4.28574e-24
TLR2	1.28774	1.62364e-25	4.55806e-24
ZNF680	-0.680078	1.69957e-25	4.765e-24
CCND3	0.469575	1.74458e-25	4.88483e-24
PLEKHO2	0.658805	1.77255e-25	4.95669e-24
MICU3	-0.605076	1.78187e-25	4.97629e-24
C19orf38	1.39441	1.78699e-25	4.98412e-24
STARD7	0.463566	1.81893e-25	5.06664e-24
TPST2	0.52158	1.82297e-25	5.07135e-24
RP11-1094M14.8	-1.05368	1.86232e-25	5.17412e-24
CERS6	0.677897	1.87272e-25	5.19631e-24
RP11-216B9.9	-0.917049	1.89947e-25	5.26375e-24
LRRCC1	-0.550901	1.90664e-25	5.27683e-24
RPS17P1	-2.39482	1.93078e-25	5.33678e-24
ICAM1	1.64516	1.94309e-25	5.36393e-24
CLEC4E	1.91176	1.9798e-25	5.45825e-24
GOSR1	0.257183	2.02207e-25	5.56767e-24
XX-FW83563B9.5	0.974472	2.03418e-25	5.59386e-24
CISH	1.34163	2.06982e-25	5.68462e-24
ITPR2	0.552327	2.09418e-25	5.7442e-24
C1orf54	-0.626673	2.16116e-25	5.92036e-24
HMGN2P19	-2.01389	2.20202e-25	6.0218e-24
RP11-236L14.2	-0.983506	2.20378e-25	6.0218e-24
AMT	-0.721382	2.40139e-25	6.55346e-24
TOMM40L	0.558874	2.439e-25	6.64765e-24
ITPRIPL2	0.505317	2.45824e-25	6.69164e-24
BECN1	0.347623	2.61067e-25	7.09759e-24
AKAP17BP	2.89926	2.66203e-25	7.2281e-24
STEAP3	0.80163	2.70281e-25	7.32959e-24
TTC14	-0.620137	2.87866e-25	7.79663e-24
APOL2	0.918862	3.02375e-25	8.17932e-24
ZNF17	-0.378042	3.06339e-25	8.27616e-24
CEP83	-0.504494	3.07809e-25	8.30545e-24
GNLY	-1.23067	3.19111e-25	8.59963e-24
SENP2	0.365625	3.32138e-25	8.9395e-24
CLEC7A	1.35825	3.36935e-25	9.05728e-24
ZNF782	-0.472047	3.52103e-25	9.45321e-24
CXCL3	2.74498	3.64674e-25	9.77854e-24
KB-1208A12.3	-0.722252	3.72585e-25	9.97824e-24
NACC1	0.658516	3.81194e-25	1.01961e-23
AKIRIN1	0.622242	3.94902e-25	1.05497e-23
CTD-3247F14.2	2.52174	4.01791e-25	1.07204e-23
HES1	-0.964151	4.05014e-25	1.0793e-23
EID2	0.415908	4.14896e-25	1.10427e-23
GPR157	0.699218	4.22011e-25	1.12182e-23
TEX2	0.683398	4.24726e-25	1.12764e-23
MIR99AHG	-0.665359	4.25756e-25	1.12899e-23
NLRC4	1.16707	4.48801e-25	1.18863e-23
EPC1	-0.343231	4.4987e-25	1.19e-23
HCK	1.21792	4.64915e-25	1.22829e-23
SEMA4B	0.745853	4.66833e-25	1.23184e-23
SYTL2	-0.859204	4.93883e-25	1.30163e-23
SULF1	-1.09797	5.06716e-25	1.33382e-23
FAF2	0.241162	5.22087e-25	1.3726e-23
MT1B	3.22717	5.30171e-25	1.39215e-23
AGPAT3	0.586037	5.31722e-25	1.39452e-23
RP11-635L1.2	-1.50587	5.34758e-25	1.40078e-23
PDCL3P5	-1.40694	5.35755e-25	1.40169e-23
ASPA	-0.837282	5.54196e-25	1.44817e-23
AC005740.6	-0.872138	5.55207e-25	1.44906e-23
EFEMP2	-0.364795	5.63488e-25	1.46889e-23
STON1	0.757322	5.69973e-25	1.484e-23
ZDHHC18	0.554264	5.73331e-25	1.49094e-23
NMT1	0.338337	5.78992e-25	1.50384e-23
RP11-53I6.4	-1.38745	5.87691e-25	1.5246e-23
TRIM45	-0.970749	5.90113e-25	1.52904e-23
SLITRK6	-1.81085	6.21012e-25	1.60717e-23
MAX	-0.334548	6.29589e-25	1.6257e-23
RP11-125O18.1	-1.97114	6.29682e-25	1.6257e-23
UMPS	0.514961	6.43032e-25	1.65817e-23
IFIT1	-1.11334	6.49107e-25	1.67184e-23
ZSCAN18	-0.382502	6.53872e-25	1.6821e-23
CHST2	0.958056	6.71842e-25	1.72626e-23
RP5-1014D13.2	-0.778401	6.75155e-25	1.73271e-23
APPL2	0.584188	6.86093e-25	1.75869e-23
TEX261	0.350579	6.93492e-25	1.77554e-23
IPPK	0.583703	7.19286e-25	1.83939e-23
CXorf23	-0.371551	7.21788e-25	1.8436e-23
ARHGAP15	-0.725121	7.53979e-25	1.92354e-23
ACAP3	-0.455823	7.99345e-25	2.03686e-23
PSME3	0.603794	8.03583e-25	2.04524e-23
CUL3	0.343718	8.13024e-25	2.06683e-23
PIGS	0.38809	8.17704e-25	2.07623e-23
CORO1A	1.08944	8.18653e-25	2.07623e-23
RP6-159A1.4	1.71193	8.22641e-25	2.08389e-23
DDX50P1	-1.05579	8.65201e-25	2.18913e-23
CD38	1.35064	8.81038e-25	2.22659e-23
EIF4EBP1	0.922321	9.00681e-25	2.27356e-23
NCOA4	0.376903	9.10347e-25	2.29527e-23
FLT3	1.86336	9.38152e-25	2.36261e-23
LIX1L-AS1	-0.641931	9.51096e-25	2.39241e-23
AC023271.1	-1.47008	9.62486e-25	2.41783e-23
ARHGAP30	0.928853	9.63451e-25	2.41783e-23
PLIN3	0.69643	9.8764e-25	2.47387e-23
RPUSD2	0.607641	9.88868e-25	2.47387e-23
TVP23C	-0.468979	9.89227e-25	2.47387e-23
RPS6KA4	0.447963	9.94417e-25	2.48397e-23
SDPR	-0.726347	1.02043e-24	2.54599e-23
ESYT1	0.830509	1.06203e-24	2.64594e-23
ATP6V0D1	0.462556	1.06295e-24	2.64594e-23
SLC16A14	-0.806474	1.06752e-24	2.65425e-23
AMFR	0.286878	1.07935e-24	2.68056e-23
FZD5	0.946655	1.08862e-24	2.70048e-23
LRRC75B	-0.634679	1.10102e-24	2.7281e-23
PGM5P4-AS1	-1.2069	1.12398e-24	2.78179e-23
WIZ	0.379593	1.20752e-24	2.98511e-23
HSPA4	0.562968	1.21837e-24	3.00847e-23
TRGV10	-1.50825	1.22592e-24	3.02366e-23
KIF1BP	0.430191	1.23374e-24	3.03612e-23
MEAF6	-0.23453	1.23379e-24	3.03612e-23
CTC-510F12.2	-0.736423	1.25637e-24	3.0862e-23
RN7SL600P	2.21952	1.25701e-24	3.0862e-23
ZNF415	-0.586086	1.26627e-24	3.10539e-23
NLRP6	1.75967	1.27283e-24	3.11794e-23
MT-TA	3.51586	1.29911e-24	3.17868e-23
PGM5P2	-0.782166	1.30566e-24	3.18791e-23
RBMXL1	0.514454	1.30584e-24	3.18791e-23
PSKH1	0.569345	1.3428e-24	3.27442e-23
CTD-3025N20.3	-0.912271	1.36702e-24	3.32971e-23
C1orf198	-0.631266	1.36889e-24	3.3305e-23
CLPTM1L	0.449757	1.37223e-24	3.33485e-23
AGK	-0.294622	1.37914e-24	3.34787e-23
CDYL	0.379392	1.43451e-24	3.47836e-23
FEN1	0.804852	1.53676e-24	3.72211e-23
RP11-166N6.2	3.2382	1.56395e-24	3.7837e-23
ALOX5	1.204	1.61933e-24	3.91329e-23
USB1	0.440225	1.63786e-24	3.95363e-23
MTMR8	-0.677158	1.64978e-24	3.97794e-23
TMEM234	-0.398308	1.69735e-24	4.08806e-23
MLEC	0.526797	1.7057e-24	4.1036e-23
NLRP3	1.75818	1.71235e-24	4.11498e-23
PDCD2	0.347356	1.72053e-24	4.13004e-23
FBXL2	-0.628261	1.73252e-24	4.15418e-23
MAP3K8	0.977644	1.76288e-24	4.22228e-23
ANKRD36C	-0.670854	1.77583e-24	4.24857e-23
CLTC	0.371858	1.81864e-24	4.34617e-23
AC093818.1	-0.765515	1.83386e-24	4.37768e-23
RIBC1	-0.765728	1.8431e-24	4.39486e-23
TTC38	0.70183	1.86322e-24	4.43793e-23
KIF13B	0.402438	1.95445e-24	4.65009e-23
BTN2A1	-0.433449	1.97917e-24	4.7037e-23
IFI44L	-1.26479	2.08848e-24	4.95801e-23
TMEM185B	0.476743	2.09421e-24	4.96613e-23
PGR-AS1	-1.21378	2.09752e-24	4.96851e-23
NFKBIA	1.12592	2.12856e-24	5.0365e-23
CEP44	-0.556436	2.1706e-24	5.13034e-23
POLR2F	-0.916189	2.17493e-24	5.13493e-23
CCR7	1.51377	2.20799e-24	5.20728e-23
MFHAS1	0.745145	2.22448e-24	5.24043e-23
RP11-640N20.4	-0.881693	2.27167e-24	5.34095e-23
LETM1	0.787916	2.27211e-24	5.34095e-23
TPRG1-AS1	1.5643	2.37028e-24	5.56565e-23
HIC2	0.477023	2.38764e-24	5.60028e-23
ANKRD29	-0.785992	2.39361e-24	5.60246e-23
MRPL45P2	-0.463427	2.39377e-24	5.60246e-23
RP1-151F17.2	-0.804996	2.4443e-24	5.71452e-23
RP11-138H8.8	-1.30081	2.47057e-24	5.76966e-23
PRDX6	0.764036	2.48911e-24	5.80641e-23
CCDC84	-0.446374	2.4917e-24	5.80641e-23
RP11-138A9.2	-1.2192	2.53006e-24	5.88944e-23
LINC-PINT	-0.769378	2.57676e-24	5.99167e-23
DPY19L1P1	-0.584091	2.59167e-24	6.01984e-23
TRIM35	0.571415	2.70358e-24	6.27301e-23
VNN2	2.00022	2.73219e-24	6.33257e-23
THOC1	-0.350208	2.73821e-24	6.3397e-23
CNP	0.308096	2.82548e-24	6.53473e-23
HIST1H2BH	-2.28967	2.83397e-24	6.54732e-23
TNFRSF10D	1.09166	2.83727e-24	6.54792e-23
CNOT6L	-0.587681	2.85548e-24	6.5829e-23
CAP1	0.407176	2.93577e-24	6.76074e-23
RP11-395I6.3	-0.862087	2.93946e-24	6.76201e-23
WNT10B	-1.26431	3.00538e-24	6.90628e-23
RP11-44K6.4	-2.22163	3.0426e-24	6.98436e-23
AC073850.6	-1.41832	3.14305e-24	7.20725e-23
DOLK	0.58141	3.15543e-24	7.22796e-23
RP1	2.19579	3.30886e-24	7.57134e-23
AP000442.1	-0.783009	3.36912e-24	7.70106e-23
FREM1	-0.941416	3.37345e-24	7.70276e-23
SEC23B	0.510862	3.402e-24	7.75973e-23
GNAT1	2.96372	3.42283e-24	7.79899e-23
MICALL1	0.59051	3.42651e-24	7.79911e-23
ZMIZ1	0.35975	3.52766e-24	8.02086e-23
TMOD2	-0.702108	3.5948e-24	8.1649e-23
CTD-2033D15.3	1.72108	4.30668e-24	9.77148e-23
PSD3	-0.564251	4.34294e-24	9.8434e-23
E2F5	-0.733057	4.38078e-24	9.91872e-23
TM9SF2	0.288575	4.77248e-24	1.07854e-22
PPP4R1L	-0.595349	4.77357e-24	1.07854e-22
FAM120A	0.299019	4.91884e-24	1.11019e-22
RP11-390P24.1	-0.585506	4.93535e-24	1.11275e-22
METTL7A	0.615511	4.94478e-24	1.11371e-22
RTCB	0.33194	4.99858e-24	1.12465e-22
FXYD1	-0.662067	5.1143e-24	1.14949e-22
SMAD5	-0.383686	5.14709e-24	1.15565e-22
CLCN7	0.369583	5.17674e-24	1.1611e-22
MT1X	1.7747	5.22146e-24	1.16991e-22
RP11-234K19.1	-1.21306	5.2487e-24	1.17479e-22
RP4-541C22.5	2.9435	5.41607e-24	1.21099e-22
FCGBP	2.20773	5.48361e-24	1.22483e-22
BAG6	0.239625	5.70923e-24	1.2739e-22
RP11-1114A5.4	-0.795831	5.78033e-24	1.28843e-22
AC093110.3	-0.741622	5.85062e-24	1.30275e-22
FAM180B	-1.6744	5.85978e-24	1.30344e-22
LINC00630	-0.47614	5.98202e-24	1.32925e-22
GPR174	-1.55014	6.07525e-24	1.34858e-22
TXNRD1	0.754095	6.14207e-24	1.36201e-22
SNAP23	0.341133	6.28585e-24	1.39246e-22
FBXL7	-0.462603	6.29235e-24	1.39247e-22
FIBCD1	2.18291	6.3725e-24	1.40875e-22
CTD-2013N17.6	-0.691232	6.39411e-24	1.41208e-22
MAPKAPK2	0.665912	6.57163e-24	1.4498e-22
ADGRE1	2.13303	6.63046e-24	1.46059e-22
RAB28P5	-0.999186	6.6341e-24	1.46059e-22
PTPRG-AS1	-0.945933	6.69834e-24	1.47322e-22
CTB-131B5.2	-1.38753	6.78187e-24	1.49007e-22
LRIG2	-0.401985	6.88051e-24	1.51021e-22
MRC1	1.37696	6.92621e-24	1.51869e-22
RP3-333A15.1	2.37943	6.94043e-24	1.52026e-22
PLA2G4B	-0.530375	7.14427e-24	1.56332e-22
TRBC2	-1.08169	7.21712e-24	1.57766e-22
LGALS2	-1.52338	7.37307e-24	1.61011e-22
HLA-F	-0.588598	7.43125e-24	1.62091e-22
PNISR	-0.486633	7.43759e-24	1.62091e-22
AC074141.3	-0.719048	7.6337e-24	1.66098e-22
IGFLR1	0.642743	7.63689e-24	1.66098e-22
ARSD	0.522596	7.65117e-24	1.66241e-22
PFN4	-0.759312	7.83961e-24	1.70164e-22
CEP131	-0.478426	7.92626e-24	1.71871e-22
SIGLEC17P	-1.06674	7.99485e-24	1.73184e-22
RP11-817I4.1	-0.894037	8.3025e-24	1.79668e-22
CTC-542B22.2	-0.696361	8.50283e-24	1.83818e-22
PRPF8	0.247149	8.53165e-24	1.84171e-22
EIF2AK4	0.280626	8.53623e-24	1.84171e-22
ZBTB39	0.497326	8.61164e-24	1.85611e-22
TNIP2	0.471141	8.6413e-24	1.86065e-22
ZNF90P1	-1.85962	9.13511e-24	1.96501e-22
CYB561D2	0.489459	9.16612e-24	1.96971e-22
HACD1	1.12685	9.21074e-24	1.97733e-22
COL6A6	-1.72699	9.68233e-24	2.07649e-22
ECE1	0.509279	9.73745e-24	2.08624e-22
HMOX2	0.645646	1.00109e-23	2.1427e-22
LSS	0.637944	1.0167e-23	2.17395e-22
RP11-111M22.4	-1.55731	1.02255e-23	2.18428e-22
RP11-575A19.2	-1.43655	1.02764e-23	2.19297e-22
ICAM3	1.40454	1.06477e-23	2.26997e-22
FADD	0.701092	1.07504e-23	2.28958e-22
HRH2	0.982183	1.13064e-23	2.40558e-22
ZNF674	-0.468049	1.13209e-23	2.40558e-22
CCT5	0.601683	1.13285e-23	2.40558e-22
CTA-14H9.5	-0.691493	1.16255e-23	2.4662e-22
DBP	-1.48303	1.17672e-23	2.49381e-22
FPGS	0.643044	1.18321e-23	2.50494e-22
DPP9-AS1	0.610564	1.1843e-23	2.50494e-22
SPRY4-IT1	1.4568	1.18826e-23	2.51085e-22
PPP1R14BP3	-0.85012	1.21942e-23	2.57417e-22
RPTOR	0.409946	1.25664e-23	2.65015e-22
LTBR	0.407433	1.26947e-23	2.67458e-22
KLF10	1.0649	1.33833e-23	2.81691e-22
DPH3	0.523138	1.35025e-23	2.83922e-22
ZNF461	-0.425342	1.3553e-23	2.84705e-22
CD53	0.998534	1.38719e-23	2.91121e-22
DPT	-0.974387	1.39601e-23	2.92687e-22
LACTB	0.549718	1.39784e-23	2.92745e-22
LAMP5	-1.74705	1.39901e-23	2.92745e-22
IRF8	1.20702	1.40505e-23	2.93723e-22
DNAAF2	0.392721	1.45894e-23	3.04693e-22
LILRA5	1.89359	1.46794e-23	3.06277e-22
ABAT	0.693833	1.48623e-23	3.09793e-22
SCAP	0.332455	1.48949e-23	3.10171e-22
TNXB	-0.806222	1.49574e-23	3.11157e-22
SERPINI1	-0.830423	1.49711e-23	3.11157e-22
ZBED3-AS1	1.4596	1.50939e-23	3.13406e-22
INTS6L	-0.516325	1.52781e-23	3.16925e-22
MCM3AP	0.236327	1.53749e-23	3.18627e-22
AP2A1	0.359423	1.56006e-23	3.22992e-22
MEFV	1.49213	1.57159e-23	3.25066e-22
SCYL1	0.282442	1.61175e-23	3.33054e-22
JAGN1	0.514202	1.63737e-23	3.38024e-22
USP31	-0.475447	1.66865e-23	3.44151e-22
ZC4H2	-0.422415	1.68747e-23	3.47699e-22
KRTAP5-1	-1.35014	1.69442e-23	3.48797e-22
PEG10	-1.10167	1.69773e-23	3.49146e-22
CWF19L2	-0.381658	1.71925e-23	3.53233e-22
SSC5D	-0.775292	1.74209e-23	3.57586e-22
BAP1	0.258514	1.74518e-23	3.57879e-22
AKT1S1	0.369299	1.7826e-23	3.65204e-22
ISG20L2	0.393378	1.78468e-23	3.65282e-22
THRAP3	0.227208	1.79213e-23	3.66459e-22
FOSB	2.70753	1.81774e-23	3.71342e-22
BCL9L	0.569173	1.83571e-23	3.74658e-22
LCN6	1.68157	1.83993e-23	3.75164e-22
MESDC1	0.855326	1.85541e-23	3.77963e-22
SMIM12	0.565099	1.90995e-23	3.88706e-22
ITGA9-AS1	-0.659578	1.96965e-23	4.00477e-22
KLHL21	0.710406	1.98354e-23	4.0292e-22
EIF5	0.53324	2.00403e-23	4.067e-22
HCFC2	-0.376013	2.02755e-23	4.11085e-22
ALDH1L1	1.47027	2.06568e-23	4.18422e-22
AP1M1	0.39488	2.11757e-23	4.2853e-22
UBE2J2	0.327458	2.16115e-23	4.36938e-22
S100A9	1.88443	2.24723e-23	4.53915e-22
ADGRG2	1.20143	2.25561e-23	4.54955e-22
CCT3	0.530389	2.2566e-23	4.54955e-22
GMIP	0.726426	2.34933e-23	4.73207e-22
VAMP4	-0.357341	2.43405e-23	4.89813e-22
MROH7	-1.02231	2.48871e-23	5.00344e-22
CCDC186	-0.402451	2.52789e-23	5.07747e-22
NFKBIB	0.53975	2.55199e-23	5.11781e-22
RP11-819C21.1	-0.548575	2.55273e-23	5.11781e-22
TRMT11	-0.372081	2.58693e-23	5.18156e-22
DLG5	0.466836	2.63029e-23	5.26352e-22
GBP1	-0.813841	2.63901e-23	5.27605e-22
THBS3	-0.542825	2.71454e-23	5.42203e-22
DMTF1	-0.424687	2.72302e-23	5.43392e-22
ANKRD20A7P	-1.44559	2.77159e-23	5.52573e-22
MGAT2	0.691091	2.79214e-23	5.56156e-22
GATA2-AS1	0.64578	2.80635e-23	5.58469e-22
RP11-888D10.4	-0.840274	3.00072e-23	5.96598e-22
ARHGEF11	0.24278	3.07486e-23	6.10774e-22
SNX29	0.419031	3.11582e-23	6.18339e-22
E2F3	0.701145	3.28894e-23	6.52095e-22
MBD5	-0.305713	3.40416e-23	6.74317e-22
EXD3	-0.486894	3.42965e-23	6.78743e-22
TMEM182	-0.711142	3.43876e-23	6.7992e-22
POLR2B	0.290876	3.7076e-23	7.32403e-22
RPL7L1	0.376895	3.79647e-23	7.49273e-22
ZNF568	-0.435161	3.92101e-23	7.73142e-22
SCIMP	1.17888	3.92709e-23	7.73633e-22
COL16A1	-0.677994	4.05356e-23	7.97817e-22
SH2B2	1.02833	4.09424e-23	8.05088e-22
GLYR1	0.234019	4.1848e-23	8.22145e-22
RP11-295D4.3	0.790058	4.2538e-23	8.34939e-22
AP1G1	0.304004	4.45027e-23	8.72707e-22
AC079584.3	-1.23176	4.5913e-23	8.99545e-22
CEP78	-0.407478	4.63381e-23	9.07047e-22
USP34	0.386632	4.66677e-23	9.12669e-22
NTSR1	1.98535	4.69092e-23	9.1656e-22
GCLM	1.03452	4.71324e-23	9.20086e-22
C6orf120	0.358635	4.72142e-23	9.20848e-22
RP11-356B19.11	-1.01759	4.80571e-23	9.3565e-22
XYLT1	0.630648	4.806e-23	9.3565e-22
GBA	0.423471	4.82706e-23	9.38901e-22
RNASE6	1.16728	4.96802e-23	9.65445e-22
WAS	0.86881	4.98673e-23	9.68207e-22
PRRG3	-1.46355	5.0476e-23	9.79143e-22
HYMAI	-0.992887	5.07525e-23	9.83622e-22
PAWR	-0.646402	5.09997e-23	9.87523e-22
ANKRD13B	-0.560912	5.1355e-23	9.9285e-22
TLCD2	0.734011	5.1367e-23	9.9285e-22
EFHD2	0.648015	5.22082e-23	1.0082e-21
CDR2	-0.50629	5.30929e-23	1.02437e-21
HNRNPA1L2	-0.458427	5.35818e-23	1.03288e-21
HIST2H2BF	-2.15804	5.38602e-23	1.03731e-21
RP11-324O2.3	-0.754647	5.39403e-23	1.03793e-21
MAFB	0.779933	5.40495e-23	1.0391e-21
RP11-473M20.9	-0.693964	5.52363e-23	1.06097e-21
KIAA0232	0.462671	5.54907e-23	1.06491e-21
LUZP1	0.486543	5.78171e-23	1.10856e-21
CENPN	0.83836	5.78946e-23	1.10906e-21
RP11-291I6.2	-1.49209	5.81202e-23	1.11239e-21
AASS	0.956346	5.88538e-23	1.12543e-21
PPP1R16B	0.896643	6.02631e-23	1.15136e-21
TGOLN2	0.251577	6.1039e-23	1.16515e-21
RBMS1P1	0.976144	6.16101e-23	1.17501e-21
ZNF84	-0.424477	6.20035e-23	1.18147e-21
RP11-817I4.2	-0.895286	6.46979e-23	1.23172e-21
RIC8A	0.287452	6.49504e-23	1.23543e-21
FAM214B	0.547248	6.53567e-23	1.24143e-21
RPL23AP32	-1.64883	6.53808e-23	1.24143e-21
TTC33	-0.432773	6.69729e-23	1.27054e-21
SMIM8	-0.36821	6.81438e-23	1.29161e-21
SCAMP4	0.279657	6.87055e-23	1.30111e-21
CERS2	0.297563	6.93447e-23	1.31206e-21
TSPAN17	0.406598	7.07337e-23	1.33717e-21
CTD-2027I19.2	-0.908001	7.1426e-23	1.34907e-21
RERG	-0.752859	7.20603e-23	1.35986e-21
MTX1	0.478367	7.2414e-23	1.36534e-21
GUCD1	0.575146	7.29668e-23	1.37456e-21
MYCBP2	0.487248	7.34681e-23	1.38279e-21
IRAK1	0.564569	7.49584e-23	1.40961e-21
MDH1B	-1.01426	7.51754e-23	1.41165e-21
PAMR1	-1.14752	7.51981e-23	1.41165e-21
CXCL2	2.00622	7.60346e-23	1.42611e-21
TMEM164	0.907861	7.64467e-23	1.43259e-21
GPATCH2	-0.301614	7.79791e-23	1.46004e-21
PIEZO1	0.529878	7.90692e-23	1.47916e-21
CTC-526N19.1	1.01653	7.92288e-23	1.48086e-21
SELENON	0.466475	8.12222e-23	1.51681e-21
AC010761.8	1.04407	8.26513e-23	1.54215e-21
SLC36A1	0.531219	8.29385e-23	1.54617e-21
AF131217.1	1.58942	8.35486e-23	1.5562e-21
MEF2C-AS1	-0.782581	8.36799e-23	1.5573e-21
LPAR6	-0.659463	8.50572e-23	1.58156e-21
STON2	-0.721944	8.53452e-23	1.58555e-21
C14orf119	0.3559	8.99614e-23	1.66987e-21
EFCC1	-0.774502	9.01864e-23	1.6726e-21
ARHGAP29	-0.490426	9.10662e-23	1.68747e-21
KLHL25	0.987621	9.46918e-23	1.75241e-21
RP3-394A18.1	-0.647661	9.47338e-23	1.75241e-21
RBM4	0.301192	9.52197e-23	1.75989e-21
NUBP1	0.346775	9.54567e-23	1.76276e-21
ACO1	0.966863	9.92043e-23	1.83039e-21
TRBC1	-1.12575	1.00692e-22	1.85625e-21
SPIN1	-0.292485	1.01838e-22	1.87578e-21
SEMA6B	0.964144	1.07789e-22	1.98368e-21
SPRYD4	0.47112	1.09598e-22	2.01526e-21
NSUN6	-0.39643	1.10529e-22	2.03065e-21
MFN2	0.347793	1.11194e-22	2.04112e-21
CASP12	-1.21692	1.12314e-22	2.05992e-21
CNIH3	-0.54505	1.14697e-22	2.10183e-21
MTND5P11	1.56501	1.17629e-22	2.15373e-21
MMADHC	0.300449	1.20133e-22	2.19771e-21
CCDC71L	1.31025	1.25743e-22	2.29838e-21
ROGDI	-0.574128	1.28029e-22	2.33819e-21
RP11-624D11.2	-2.06193	1.35597e-22	2.47431e-21
PRKRIP1	-0.317797	1.39345e-22	2.54053e-21
PDCL3P4	-1.06509	1.42958e-22	2.60421e-21
SIGLEC14	1.8504	1.48602e-22	2.70474e-21
SMAP2	0.799792	1.49612e-22	2.72082e-21
TCHH	1.40971	1.50964e-22	2.74308e-21
HK3	1.2432	1.57867e-22	2.86609e-21
JAZF1	-0.397068	1.60351e-22	2.90875e-21
FTH1	0.755472	1.63029e-22	2.95483e-21
EPB41L2	-0.397303	1.64444e-22	2.97796e-21
COL11A2	-0.688697	1.67261e-22	3.02644e-21
PLXDC1	-0.871748	1.67954e-22	3.03642e-21
CTD-2353F22.2	1.82394	1.68226e-22	3.03879e-21
DPYSL3	-0.623995	1.71266e-22	3.09112e-21
TRAPPC10	0.356737	1.71891e-22	3.0998e-21
RWDD3	-0.409546	1.74014e-22	3.13545e-21
TEP1	0.30926	1.75525e-22	3.16003e-21
IKZF4	0.79247	1.78022e-22	3.20231e-21
PCNP	-0.316049	1.79234e-22	3.22142e-21
NAPA	0.380625	1.83982e-22	3.30401e-21
ZNF586	-0.403659	1.84757e-22	3.31516e-21
BDH2	-0.446711	1.90273e-22	3.41128e-21
SNHG4	1.2037	1.92597e-22	3.45008e-21
STAT6	0.25068	1.94682e-22	3.48454e-21
VAC14	0.314884	1.96728e-22	3.51822e-21
SULT1A2	-0.991569	1.98173e-22	3.54113e-21
DNM3	-0.726771	2.01287e-22	3.59379e-21
ZNF419	-0.515877	2.03551e-22	3.63121e-21
RP4-591C20.9	0.490516	2.04062e-22	3.63731e-21
APOL4	1.76104	2.06402e-22	3.67598e-21
NECAB1	-0.721008	2.09782e-22	3.73308e-21
TRAPPC6B	-0.238935	2.22757e-22	3.96069e-21
GPR84	2.247	2.23883e-22	3.97743e-21
TEX41	-0.968748	2.26421e-22	4.01888e-21
TMEM150A	0.351488	2.26589e-22	4.01888e-21
ELK1	0.545115	2.28319e-22	4.04623e-21
RP11-563P16.1	1.9406	2.29016e-22	4.0538e-21
RP11-84A19.4	-1.31425	2.29123e-22	4.0538e-21
AP001469.5	1.28401	2.29315e-22	4.05387e-21
MEF2B	-0.565502	2.30185e-22	4.06591e-21
EIF4H	0.321828	2.31223e-22	4.08089e-21
ZNF790-AS1	-0.564935	2.36337e-22	4.16774e-21
BTG1	-0.491647	2.37118e-22	4.17809e-21
OVGP1	-0.606314	2.50059e-22	4.40184e-21
RAB23	-0.650446	2.50226e-22	4.40184e-21
CLEC4F	-1.45612	2.51665e-22	4.42356e-21
CTD-2554C21.2	-0.686157	2.57954e-22	4.53039e-21
ZNF629	0.455168	2.66412e-22	4.67513e-21
C11orf80	-0.576432	2.82377e-22	4.95126e-21
NPHP4	0.725609	2.82854e-22	4.95558e-21
PIGW	0.819238	2.92948e-22	5.12826e-21
SUPT16H	0.286199	2.97902e-22	5.21075e-21
MS4A2	-1.49926	3.06092e-22	5.34965e-21
SERPINA1	1.71082	3.0935e-22	5.4022e-21
MTHFD1	0.839392	3.18137e-22	5.55116e-21
RNASEH1	0.453183	3.329e-22	5.80405e-21
YKT6	0.454611	3.36087e-22	5.84843e-21
RN7SL473P	2.25296	3.36159e-22	5.84843e-21
TNFAIP8L2	1.09493	3.3626e-22	5.84843e-21
FGR	1.09939	3.41726e-22	5.93869e-21
ITGA11	-1.07981	3.49644e-22	6.07141e-21
TNRC18P1	-1.05289	3.50122e-22	6.0748e-21
LINC01088	1.60928	3.54003e-22	6.13719e-21
CACNB4	-0.825946	3.73682e-22	6.47315e-21
RRAGA	0.26769	3.79814e-22	6.57408e-21
APOBEC3A	2.15581	3.81166e-22	6.59218e-21
CCDC191	-0.646151	3.81916e-22	6.59985e-21
SPATA2L	0.797794	3.82778e-22	6.60944e-21
CCNF	0.600558	3.89718e-22	6.72388e-21
IGF2	-0.846056	3.94038e-22	6.78827e-21
RP11-1099M24.6	1.31119	3.9408e-22	6.78827e-21
KIAA0513	0.549008	3.95796e-22	6.81237e-21
FAM104B	-0.357086	3.97193e-22	6.83096e-21
PDE1A	-0.57862	3.97653e-22	6.83341e-21
ACSL1	1.35467	4.09203e-22	7.02628e-21
FAM220A	-0.357371	4.12948e-22	7.08494e-21
L3MBTL4	-0.484681	4.18576e-22	7.17578e-21
TMEM14EP	-1.76071	4.20603e-22	7.20479e-21
INPP5K	0.634716	4.31572e-22	7.38681e-21
ANKAR	-0.556144	4.42306e-22	7.56453e-21
HNRNPF	0.484429	4.55021e-22	7.7758e-21
ASS1	0.889324	4.55479e-22	7.77746e-21
TSHZ2	-0.566992	4.55907e-22	7.77859e-21
FBF1	-0.529383	4.57244e-22	7.79523e-21
PPP1R18	0.480477	4.60297e-22	7.84108e-21
PNPLA6	0.360424	4.61985e-22	7.8636e-21
MTA2	0.417245	4.78355e-22	8.13581e-21
CD300E	2.03424	4.81087e-22	8.17582e-21
PDPK1	0.261091	4.8615e-22	8.25023e-21
RPS12P28	-0.768364	4.86232e-22	8.25023e-21
SPATA2	0.374338	5.10759e-22	8.65957e-21
SLC26A7	-1.50917	5.1139e-22	8.66345e-21
KLHDC1	-0.542126	5.36801e-22	9.08679e-21
CNTN1	-1.19847	5.4134e-22	9.15642e-21
BATF	1.12551	5.51815e-22	9.32629e-21
ALOX5AP	1.09369	5.54696e-22	9.36761e-21
KIAA0753	-0.428295	5.6382e-22	9.51425e-21
CST6	-1.81214	5.93602e-22	1.0009e-20
DENND6B	-0.486358	5.97545e-22	1.00676e-20
ZBED4	0.405558	6.0288e-22	1.01495e-20
GS1-590J6.3	-1.30196	6.06911e-22	1.02094e-20
LYZ	1.41575	6.12202e-22	1.02903e-20
DDX17	-0.313267	6.13596e-22	1.03057e-20
C20orf203	-1.17528	6.19035e-22	1.0389e-20
MRPS17	0.488662	6.22242e-22	1.04347e-20
ABI2	-0.36445	6.49288e-22	1.08797e-20
HIPK2	0.694783	6.50168e-22	1.0886e-20
AC024937.2	2.13106	6.55839e-22	1.09724e-20
TRPC1	-0.541783	6.64624e-22	1.11108e-20
ESR1	-0.64864	6.73247e-22	1.12462e-20
MAS1L	-2.14959	6.74035e-22	1.12506e-20
KDM2A	0.249588	6.9737e-22	1.16311e-20
SMURF2	-0.321964	6.99439e-22	1.16566e-20
ARFIP1	-0.328449	7.02354e-22	1.16956e-20
DEFB124	-0.979406	7.02866e-22	1.16956e-20
DYNC2LI1	-0.401745	7.17101e-22	1.19233e-20
TPT1-AS1	-0.53864	7.2639e-22	1.20684e-20
GGN	1.02594	7.3705e-22	1.22361e-20
MIR637	-1.06899	7.46722e-22	1.23871e-20
AC006486.10	1.25299	7.59446e-22	1.25884e-20
WASL	-0.355081	7.61832e-22	1.26183e-20
GCDH	0.807914	7.64629e-22	1.26549e-20
RP1-29C18.9	1.04862	7.85232e-22	1.29859e-20
CLEC4D	2.30025	7.98389e-22	1.31933e-20
BRPF1	0.346972	8.09784e-22	1.33714e-20
CTC-510F12.3	-1.19592	8.22378e-22	1.35689e-20
ISG15	-0.868684	8.36138e-22	1.37854e-20
PPP2R2C	-1.32878	8.43979e-22	1.3904e-20
IER5	0.886913	8.46341e-22	1.39323e-20
CPSF3	0.346064	8.51332e-22	1.40037e-20
AHCYL1	0.358966	8.81238e-22	1.44846e-20
NUDT22	0.461468	8.95157e-22	1.47021e-20
VPS36	-0.230242	9.3515e-22	1.53473e-20
RP11-399B17.1	-0.906195	9.44491e-22	1.54888e-20
ZNF106	0.484605	9.493e-22	1.55558e-20
OSBPL10	-0.543582	1.01462e-21	1.66136e-20
DDR2	-0.519269	1.03533e-21	1.69398e-20
IL17D	-0.712469	1.0497e-21	1.71618e-20
ADAM17	0.518578	1.05687e-21	1.72659e-20
TGFBRAP1	0.283365	1.05796e-21	1.72707e-20
RP11-363K21.1	1.68106	1.07491e-21	1.75341e-20
NT5C3A	-0.329194	1.08695e-21	1.7717e-20
EBI3	1.24281	1.11154e-21	1.81041e-20
PAQR3	-0.426551	1.14697e-21	1.8667e-20
HCLS1	0.755914	1.15204e-21	1.87354e-20
LDHB	0.762646	1.17965e-21	1.91701e-20
CTB-50E14.5	1.16978	1.19192e-21	1.93548e-20
SUZ12P1	-0.455459	1.19427e-21	1.93783e-20
CPT2	0.694646	1.19549e-21	1.93836e-20
JUNB	1.1171	1.21217e-21	1.96391e-20
HDC	-1.29766	1.22039e-21	1.97575e-20
SPATA7	-0.488052	1.23502e-21	1.99793e-20
FCER1A	-1.56799	1.28584e-21	2.07859e-20
RP11-138I17.1	-1.59352	1.29735e-21	2.09562e-20
AC017104.6	-1.15445	1.30961e-21	2.11383e-20
MED21	-0.402919	1.32362e-21	2.13485e-20
SLC6A1	-1.01883	1.33527e-21	2.15203e-20
KB-1732A1.1	1.23341	1.34674e-21	2.16889e-20
LINC00487	-1.35684	1.35427e-21	2.17939e-20
CLCF1	1.15075	1.35569e-21	2.18003e-20
PSMD1	0.436325	1.3693e-21	2.20028e-20
CTDSPL2	-0.347843	1.39579e-21	2.24117e-20
CR1	1.4916	1.41981e-21	2.27804e-20
EIF3B	0.508663	1.42619e-21	2.28658e-20
OLFML1	-0.966867	1.4698e-21	2.35474e-20
TCEAL7	-0.729617	1.49767e-21	2.39761e-20
C5orf42	-0.433548	1.50735e-21	2.40984e-20
TRGC1	-1.15463	1.50755e-21	2.40984e-20
LINC01532	-2.06153	1.51191e-21	2.41502e-20
CEBPE	1.81953	1.5336e-21	2.44785e-20
SLC27A4	0.53173	1.53633e-21	2.4504e-20
RP11-723J4.3	1.03763	1.54778e-21	2.46683e-20
FKBP5	1.35905	1.58145e-21	2.51862e-20
C5AR2	1.35218	1.59873e-21	2.54427e-20
RSRP1	-0.640975	1.63831e-21	2.60532e-20
BCL3	0.981692	1.72701e-21	2.74435e-20
ZNF235	-0.466131	1.77222e-21	2.81411e-20
RUFY3	-0.350016	1.78245e-21	2.82827e-20
ALMS1	-0.341713	1.78785e-21	2.83475e-20
TUBG2	-0.46634	1.81283e-21	2.87226e-20
IDH3A	0.521935	1.81916e-21	2.88016e-20
TMEM165	0.581029	1.82492e-21	2.88716e-20
FAM184A	-0.67801	1.83889e-21	2.90713e-20
HEBP2	0.919587	1.85812e-21	2.93536e-20
GATAD2B	-0.355119	1.89412e-21	2.99004e-20
RP11-373D23.2	-1.17062	1.91634e-21	3.0229e-20
HECTD1	0.279186	1.94357e-21	3.06264e-20
SMG8	0.411107	1.94438e-21	3.06264e-20
NCKAP5	-0.810311	1.97863e-21	3.11432e-20
RP11-545I5.3	-0.645797	1.99493e-21	3.13767e-20
REPS1	-0.205515	2.01549e-21	3.1672e-20
AC009120.6	-0.543846	2.01664e-21	3.1672e-20
RP11-463O12.5	-0.817108	2.02541e-21	3.17866e-20
PLEKHB2	0.518665	2.11785e-21	3.3213e-20
SLC14A1	-1.31388	2.14284e-21	3.35805e-20
TEX9	-0.624103	2.14554e-21	3.35983e-20
ABCA10	-0.952998	2.14955e-21	3.36367e-20
C8orf31	-0.706037	2.15177e-21	3.3647e-20
WASHC5	0.276471	2.16154e-21	3.37752e-20
TADA2B	0.320927	2.17364e-21	3.39396e-20
TREML4	2.39025	2.17603e-21	3.39524e-20
MROH5	1.75844	2.21646e-21	3.45582e-20
CDHR4	-1.16563	2.25315e-21	3.51048e-20
XBP1	0.676922	2.2554e-21	3.51144e-20
ZNF521	-0.507155	2.30869e-21	3.59181e-20
ZNF672	0.345385	2.32244e-21	3.61059e-20
HIST1H2AE	-1.76533	2.39039e-21	3.71356e-20
TREH	1.74277	2.4219e-21	3.75932e-20
FAM169B	2.33081	2.42334e-21	3.75932e-20
AZI2	0.480397	2.44986e-21	3.79772e-20
CSTF1	0.294407	2.58488e-21	4.00415e-20
RP11-327J17.9	-1.03019	2.66242e-21	4.1213e-20
SCHIP1	-0.974889	2.70717e-21	4.18756e-20
MEF2C	-0.553645	2.73404e-21	4.22609e-20
PZP	-0.880026	2.74721e-21	4.2434e-20
KCNMB2	-1.69612	2.75538e-21	4.25297e-20
KB-431C1.5	-0.874752	2.76386e-21	4.26299e-20
CTSA	0.379381	2.79275e-21	4.30448e-20
RP11-429D19.1	-1.69489	2.89232e-21	4.45475e-20
DHTKD1	0.533786	2.90097e-21	4.46352e-20
RP3-508I15.9	-0.630776	2.90216e-21	4.46352e-20
OXER1	-0.723796	2.97178e-21	4.56734e-20
DIS3	0.416155	2.9878e-21	4.58868e-20
GCHFR	0.989543	3.0647e-21	4.70342e-20
TRAV8-2	-1.75256	3.07766e-21	4.71995e-20
RNF40	0.244434	3.08927e-21	4.73439e-20
FATE1	-1.8028	3.10962e-21	4.76219e-20
RP5-1029F21.2	-1.32067	3.16043e-21	4.83655e-20
EXOC7	0.229889	3.17894e-21	4.86143e-20
FBRS	0.240446	3.20577e-21	4.89898e-20
ZNF254	-0.403614	3.21951e-21	4.91649e-20
SH3YL1	-0.334096	3.24627e-21	4.95385e-20
TUBB2A	1.16668	3.25247e-21	4.95978e-20
ACTL10	0.819612	3.26014e-21	4.96796e-20
RPUSD4	0.329776	3.26377e-21	4.96998e-20
FAM213A	0.919586	3.29522e-21	5.01432e-20
BDNF-AS	-0.669419	3.33235e-21	5.06724e-20
YEATS2-AS1	-0.678434	3.37334e-21	5.12595e-20
RRP7BP	-0.51488	3.40144e-21	5.16501e-20
RP11-5C23.2	-0.758448	3.48813e-21	5.29292e-20
RP11-144I2.1	-1.50442	3.49859e-21	5.30505e-20
BCL6	0.606284	3.56125e-21	5.39626e-20
CTB-152G17.6	-0.616984	3.65153e-21	5.52916e-20
LAMA2	0.901361	3.66532e-21	5.54614e-20
SNORD87	-0.856526	3.73911e-21	5.65383e-20
PRPS1P2	-0.54407	3.77455e-21	5.70342e-20
CASP4	0.481998	3.80802e-21	5.74994e-20
A2M-AS1	-0.586854	3.83284e-21	5.78337e-20
ARIH2	0.252439	3.84187e-21	5.79294e-20
LATS1	-0.275769	3.86165e-21	5.81869e-20
NAIP	0.961815	3.87561e-21	5.83563e-20
RPH3A	1.9483	3.9577e-21	5.95508e-20
PLEKHM2	0.378679	3.96669e-21	5.96444e-20
NR2F2-AS1	-0.726982	4.05054e-21	6.08626e-20
RP3-337H4.9	1.25393	4.26151e-21	6.3988e-20
CUL1	0.300982	4.30787e-21	6.46391e-20
EXOSC4	0.636142	4.31361e-21	6.46801e-20
ACBD4	-0.58126	4.41799e-21	6.61992e-20
CDK6	-0.477773	4.43529e-21	6.64122e-20
TPD52	-0.577197	4.44428e-21	6.65005e-20
FAM76B	-0.422625	4.44788e-21	6.65081e-20
LRP5L	-0.614594	4.54042e-21	6.78448e-20
C6orf106	0.422475	4.55217e-21	6.79733e-20
SLC12A9	0.362355	4.74415e-21	7.07907e-20
LRP6	-0.370671	4.78786e-21	7.13935e-20
PCYOX1L	-0.501787	4.81096e-21	7.16883e-20
TFE3	0.356703	4.88091e-21	7.26803e-20
PIGHP1	-0.893335	4.95791e-21	7.37758e-20
ALKBH1	-0.324221	5.06881e-21	7.5374e-20
TMEM161B	-0.356293	5.09559e-21	7.572e-20
RP11-664I21.6	-0.805847	5.14413e-21	7.63885e-20
SPAG8	-0.818158	5.18632e-21	7.6962e-20
OR52N5	3.2195	5.19197e-21	7.69927e-20
PIK3R5	0.852771	5.19658e-21	7.70081e-20
WDFY3-AS2	-0.608312	5.28096e-21	7.82047e-20
MOAP1	0.336413	5.32908e-21	7.8863e-20
ZFP62	-0.588861	5.37703e-21	7.9518e-20
TBC1D19	-0.427496	5.41427e-21	8.00137e-20
GAMT	-0.585685	5.57213e-21	8.22902e-20
IRS2	0.893497	5.69109e-21	8.39895e-20
PCNX2	-0.540237	5.71513e-21	8.42864e-20
OSCAR	1.15464	5.74798e-21	8.47129e-20
CCDC153	-0.573551	5.78149e-21	8.51484e-20
U47924.31	0.740776	5.98413e-21	8.80726e-20
RNF6	0.360922	6.08803e-21	8.95407e-20
PER3	-1.09214	6.14125e-21	9.02617e-20
AC000068.9	-0.613186	6.18453e-21	9.08358e-20
TAF6L	0.364318	6.19282e-21	9.08955e-20
ESM1	-1.75794	6.24795e-21	9.16423e-20
RP11-384C4.2	-1.21596	6.36459e-21	9.32895e-20
TAS2R19	-0.917783	6.63684e-21	9.72139e-20
SBF1	0.314234	6.6416e-21	9.72175e-20
ZEB1-AS1	-0.468972	6.66544e-21	9.75001e-20
NMNAT3	-0.528945	6.69522e-21	9.78693e-20
ZFP90	-0.398041	6.73596e-21	9.83981e-20
ORAI1	0.465735	6.92871e-21	1.01145e-19
UBE2J1	0.466665	6.93961e-21	1.01236e-19
GMDS-AS1	-0.470093	6.98231e-21	1.0179e-19
STX18-AS1	-0.597432	6.98763e-21	1.01798e-19
NUCKS1	-0.258075	7.10281e-21	1.03406e-19
SLC35E1	0.317523	7.19524e-21	1.04681e-19
C3AR1	1.11446	7.27542e-21	1.05776e-19
PPP1R32	-0.516507	7.35075e-21	1.06799e-19
C17orf62	0.377727	7.37715e-21	1.0711e-19
SERPINB1	0.768024	7.40929e-21	1.07476e-19
ZNF273	-0.630582	7.41231e-21	1.07476e-19
FBXO10	0.346666	7.45133e-21	1.07969e-19
OR52N1	2.89838	7.53408e-21	1.09086e-19
KIN	-0.263382	7.53857e-21	1.09086e-19
RP11-848P1.9	-0.586275	7.58817e-21	1.0973e-19
NIPA2	0.401425	7.71949e-21	1.11554e-19
DUSP23	0.499431	7.80692e-21	1.12742e-19
PPP1R15B	0.830213	7.81977e-21	1.12852e-19
SLC22A4	1.00699	7.85633e-21	1.13304e-19
ZSWIM2	2.20682	7.98438e-21	1.15073e-19
VSIG4	1.51706	8.0044e-21	1.15285e-19
LDLR	1.32783	8.11669e-21	1.168e-19
EHMT1	0.232875	8.12048e-21	1.168e-19
ATXN3	-0.374917	8.16486e-21	1.1736e-19
HLA-DQB1-AS1	-1.17505	8.1826e-21	1.17537e-19
IP6K1	0.250584	8.33837e-21	1.1969e-19
TICAM1	0.52189	8.34362e-21	1.1969e-19
POC1A	0.664926	8.52261e-21	1.22176e-19
KIAA0040	0.931113	8.62152e-21	1.23512e-19
APEH	0.396947	8.6573e-21	1.23942e-19
CCL5	-1.01293	8.7587e-21	1.2531e-19
ID1	1.08057	8.8168e-21	1.26058e-19
ENKD1	-0.411964	8.84543e-21	1.26383e-19
H6PD	0.508522	9.01622e-21	1.28738e-19
VGF	1.47693	9.04189e-21	1.29019e-19
SMARCA2	-0.311559	9.08806e-21	1.29592e-19
SMARCD1	0.258953	9.39587e-21	1.33893e-19
ZNF571	-0.531441	9.66919e-21	1.37696e-19
RP11-834C11.8	-1.32602	9.71878e-21	1.38311e-19
MLXIP	0.359101	9.87098e-21	1.40384e-19
CHTF8	0.276235	9.90956e-21	1.4084e-19
FANCI	0.539284	1.00105e-20	1.42181e-19
FRA10AC1	-0.385029	1.00968e-20	1.43313e-19
TRIP12	0.31238	1.0212e-20	1.44851e-19
RP3-425C14.6	-1.13762	1.03036e-20	1.46055e-19
AP1B1	0.443112	1.03169e-20	1.46146e-19
DZIP1	-0.498796	1.0428e-20	1.47623e-19
CFP	1.1913	1.04746e-20	1.48186e-19
TWNK	0.841879	1.07057e-20	1.51355e-19
PHF3	-0.4103	1.10624e-20	1.56266e-19
ATP6V0E1	0.346039	1.1071e-20	1.56266e-19
ZNF577	-0.501892	1.10748e-20	1.56266e-19
SERTAD1	0.998656	1.11632e-20	1.57411e-19
ANKEF1	0.751012	1.11896e-20	1.57679e-19
B3GALT6	0.445778	1.12848e-20	1.58918e-19
CRK	0.355875	1.12945e-20	1.58949e-19
MT-TL1	1.3995	1.14569e-20	1.6113e-19
MLYCD	0.641131	1.19194e-20	1.67526e-19
ZNF622	0.370488	1.24108e-20	1.74318e-19
IL6R	0.721777	1.25635e-20	1.76348e-19
RP3-467K16.4	1.85636	1.2854e-20	1.80308e-19
AL133243.2	-0.843501	1.3072e-20	1.83246e-19
LINC00342	-0.550238	1.31158e-20	1.83741e-19
BCAT2	0.558851	1.31549e-20	1.84168e-19
PRAL	-1.33865	1.32141e-20	1.84877e-19
LPIN1	1.06483	1.36478e-20	1.90821e-19
SESN2	0.64381	1.37814e-20	1.92564e-19
ETV1	-0.706906	1.38922e-20	1.93987e-19
ROPN1L	1.03024	1.3962e-20	1.94835e-19
ZBED3	0.90104	1.39733e-20	1.94866e-19
TOMM20P2	-1.2859	1.39856e-20	1.94912e-19
SMU1	0.266528	1.40304e-20	1.95409e-19
USP32	0.403471	1.42633e-20	1.98524e-19
AP4B1-AS1	-0.762586	1.49236e-20	2.07581e-19
KLHL18	0.405183	1.50228e-20	2.08745e-19
ZFP2	-0.632573	1.50267e-20	2.08745e-19
GDF6	-0.842903	1.51008e-20	2.0964e-19
PRR13	0.3349	1.58966e-20	2.20545e-19
CCL2	1.79987	1.59583e-20	2.21259e-19
DDX60	-0.580144	1.61316e-20	2.23517e-19
TUBG1	0.625279	1.64231e-20	2.2741e-19
LINC02082	-1.5905	1.65404e-20	2.28887e-19
SLC25A3	0.373975	1.65941e-20	2.29483e-19
CPQ	-0.392979	1.68841e-20	2.33342e-19
KMT2B	0.288263	1.69779e-20	2.34489e-19
SPICE1	-0.445282	1.70995e-20	2.36017e-19
RP11-326C3.13	1.05224	1.72324e-20	2.37699e-19
ACO2	0.751808	1.76674e-20	2.43544e-19
ADAMTSL3	-0.780522	1.78324e-20	2.45661e-19
LRRC3B	-1.5599	1.81103e-20	2.49262e-19
CD300C	1.23007	1.8117e-20	2.49262e-19
WNT2B	-0.666602	1.8278e-20	2.51317e-19
IGLV3-16	4.08893	1.86692e-20	2.56532e-19
CTSG	-1.52269	1.89538e-20	2.60277e-19
PRDX1	0.429991	1.98654e-20	2.72621e-19
NCAPG2	0.459246	1.9882e-20	2.72675e-19
LRRC25	1.09929	2.02501e-20	2.77547e-19
RP11-79M19.2	-1.49683	2.04574e-20	2.80209e-19
SERHL2	-0.609896	2.05416e-20	2.81183e-19
LOXL1	-0.814954	2.06606e-20	2.82632e-19
AGFG1	0.60132	2.08301e-20	2.84771e-19
H2AFY	0.357382	2.08841e-20	2.85328e-19
ZDHHC17	-0.325183	2.10185e-20	2.86981e-19
RP11-184M15.1	2.35494	2.1188e-20	2.89112e-19
SPSB1	1.00866	2.13549e-20	2.91206e-19
RP11-64D24.4	1.33261	2.13808e-20	2.91374e-19
CTD-2047H16.4	-0.551986	2.14296e-20	2.91854e-19
ATP1B3	1.08921	2.16944e-20	2.95275e-19
ZDHHC15	-0.551201	2.18253e-20	2.96869e-19
RP5-1057I20.4	-0.653831	2.18497e-20	2.97013e-19
SIRPB1	1.45529	2.19773e-20	2.98558e-19
PANK2	0.201302	2.26738e-20	3.07826e-19
FBXO18	0.199253	2.33038e-20	3.1618e-19
ACOD1	4.71687	2.4277e-20	3.29177e-19
C20orf24	0.560781	2.44402e-20	3.31181e-19
PTPN11	0.431648	2.4505e-20	3.31849e-19
S100PBP	-0.402051	2.48427e-20	3.36212e-19
ZNF433	-0.444297	2.52054e-20	3.40907e-19
CCDC66	-0.372003	2.53367e-20	3.42467e-19
SP140L	-0.344106	2.54344e-20	3.43572e-19
CTD-3035K23.3	-0.951212	2.56171e-20	3.45823e-19
UMOD	-3.26857	2.59071e-20	3.49519e-19
ACTRT3	0.682194	2.5933e-20	3.49649e-19
MRPL46	0.639771	2.60383e-20	3.50849e-19
GSTO2	1.12606	2.65167e-20	3.57072e-19
RP3-510O8.4	1.16042	2.65793e-20	3.57691e-19
KPNB1	0.334807	2.69367e-20	3.62274e-19
AC074286.1	-0.529524	2.72438e-20	3.66176e-19
GTF2I	0.402837	2.72688e-20	3.66283e-19
NCOR2	0.411179	2.73167e-20	3.66698e-19
ZSCAN31	-0.840529	2.76461e-20	3.70889e-19
AS3MT	-0.602214	2.78244e-20	3.73048e-19
TSC22D1	-0.656123	2.80172e-20	3.75399e-19
SYNGR2	0.387123	2.81784e-20	3.77324e-19
ARG2	1.03805	2.83046e-20	3.78778e-19
RP11-116D17.5	-1.50072	2.83529e-20	3.79189e-19
MMGT1	0.323456	2.86446e-20	3.82852e-19
RP11-158M2.3	0.969285	2.87238e-20	3.83674e-19
CRISPLD2	1.29523	2.90056e-20	3.87197e-19
TSSC4	0.503683	3.00643e-20	4.01082e-19
EIF4A3	0.773281	3.01051e-20	4.01377e-19
AIMP2	0.625473	3.03293e-20	4.04116e-19
ABR	0.362107	3.03658e-20	4.04352e-19
CNTF	0.992933	3.06991e-20	4.08537e-19
CCDC144NL-AS1	-1.51249	3.1138e-20	4.14122e-19
RP11-1080G15.1	1.82909	3.12052e-20	4.14759e-19
SUV39H1	0.645156	3.13135e-20	4.15942e-19
AC073410.1	-1.39484	3.1466e-20	4.1771e-19
RPN2	0.434153	3.16981e-20	4.20532e-19
ADD3	-0.460907	3.21852e-20	4.26732e-19
ZNF260	-0.413081	3.2403e-20	4.29354e-19
GRB10	0.472623	3.31065e-20	4.38407e-19
GMEB2	0.350441	3.42586e-20	4.53384e-19
THUMPD2	-0.392048	3.44344e-20	4.55431e-19
SERPING1	0.48867	3.51091e-20	4.64069e-19
AC003991.3	1.16631	3.51565e-20	4.64411e-19
NFE2	1.43553	3.52349e-20	4.65162e-19
SBF2-AS1	-0.462694	3.6058e-20	4.75736e-19
GGCX	0.28037	3.68192e-20	4.85482e-19
SPI1	0.935006	3.693e-20	4.86645e-19
COPS7B	-0.377112	3.7587e-20	4.94999e-19
LINC01348	2.40835	3.8765e-20	5.102e-19
RP11-722E23.2	-0.660407	3.91652e-20	5.15152e-19
LRRC41	0.330116	3.93008e-20	5.16621e-19
C1QTNF2	-1.07536	3.93749e-20	5.17279e-19
PLEKHA5	-0.453766	3.95162e-20	5.18818e-19
ABCA1	0.691922	3.97836e-20	5.22012e-19
HES5	-1.61536	3.98147e-20	5.22101e-19
IRAK3	0.660436	4.01835e-20	5.26616e-19
ATP2A2	0.513519	4.02375e-20	5.27004e-19
SASH3	0.919729	4.08878e-20	5.35195e-19
LINC00598	1.47438	4.12635e-20	5.39785e-19
RP11-1094M14.5	-1.0048	4.14888e-20	5.42402e-19
AC009299.2	-1.17526	4.27032e-20	5.57913e-19
BTN3A3	-0.604897	4.2727e-20	5.57913e-19
RHBDF2	0.593616	4.48975e-20	5.85898e-19
RP11-331G2.7	1.50612	4.60719e-20	6.0086e-19
SLA	1.11547	4.61064e-20	6.00946e-19
GNB2	0.292903	4.68698e-20	6.10527e-19
GS1-115G20.1	-1.71408	4.74451e-20	6.17647e-19
RBM18	-0.292698	4.79894e-20	6.24355e-19
MAP3K20-AS1	-0.976225	4.83572e-20	6.2876e-19
SLC39A6	0.376306	5.00946e-20	6.50958e-19
RBM22P2	-1.12955	5.03299e-20	6.53621e-19
SOAT1	0.536162	5.05512e-20	6.56099e-19
BTN3A2	-0.686378	5.12806e-20	6.65165e-19
MAOA	0.887499	5.20184e-20	6.74329e-19
MIR3945HG	1.83473	5.25414e-20	6.80699e-19
RP11-715F3.2	-0.953806	5.26002e-20	6.8105e-19
MRGPRF-AS1	-0.938026	5.29853e-20	6.85624e-19
TBC1D9B	0.317363	5.32118e-20	6.88142e-19
SLC26A8	1.41985	5.40921e-20	6.99106e-19
CCNJ	0.512767	5.4896e-20	7.0907e-19
PSMD3	0.354315	5.51847e-20	7.12372e-19
CDRT4	-0.524895	5.5484e-20	7.15806e-19
RP13-122B23.8	1.04502	5.644e-20	7.27705e-19
RSAD2	-1.2451	5.77709e-20	7.44418e-19
COMMD10	-0.305634	5.87271e-20	7.56287e-19
DAB2IP	0.565924	6.01666e-20	7.74362e-19
AC003104.1	-1.07051	6.0818e-20	7.82278e-19
TUFM	0.392264	6.51605e-20	8.37151e-19
STARD4-AS1	-0.885932	6.51618e-20	8.37151e-19
RP11-158M2.2	-1.4107	6.53368e-20	8.38897e-19
LLPH	0.353415	6.5568e-20	8.41365e-19
PKP4-AS1	-0.794726	6.72333e-20	8.6222e-19
ZNF133	-0.448836	6.8343e-20	8.7593e-19
SCO1	0.470109	6.86869e-20	8.79349e-19
UBA6-AS1	-0.50753	6.86915e-20	8.79349e-19
CTD-2515A14.1	-1.18106	6.89243e-20	8.81806e-19
SELPLG	0.96813	7.02012e-20	8.97609e-19
KDM6B	1.22109	7.13319e-20	9.11524e-19
ZNF280D	-0.40668	7.14431e-20	9.12404e-19
RP11-423E7.2	-1.53658	7.16852e-20	9.14953e-19
PGM3	0.729904	7.18602e-20	9.16644e-19
MTCO1P2	1.5857	7.26982e-20	9.26784e-19
SRXN1	0.798556	7.34198e-20	9.35429e-19
GYS1	0.82005	7.34781e-20	9.35618e-19
EPN1	0.305048	7.61127e-20	9.68593e-19
CEP290	-0.464122	7.72971e-20	9.83083e-19
COL4A2	0.676263	7.78624e-20	9.89689e-19
PTPRE	0.718457	7.84661e-20	9.96774e-19
ZNF25	-0.318262	7.91205e-20	1.00449e-18
RP11-285F7.2	-0.48292	7.93183e-20	1.00641e-18
UBTFL6	1.57257	7.98254e-20	1.01225e-18
ZBED5	-0.309861	8.05115e-20	1.02035e-18
AP001610.5	-1.75164	8.10484e-20	1.02655e-18
TMPPE	0.555012	8.13186e-20	1.02937e-18
FCER1G	1.0493	8.14659e-20	1.03063e-18
TET3	0.500365	8.1773e-20	1.0339e-18
DIO3	1.14142	8.19483e-20	1.03523e-18
TALDO1	0.642418	8.1974e-20	1.03523e-18
MGP	-0.704193	8.21608e-20	1.03698e-18
LCP1	0.994501	8.2231e-20	1.03726e-18
USP7	0.271389	8.24818e-20	1.03981e-18
NUP188	0.450423	8.30061e-20	1.04581e-18
THAP5	-0.446615	8.34865e-20	1.05125e-18
SNX1	0.179541	8.58969e-20	1.08097e-18
LRRC49	-0.51458	8.77725e-20	1.10392e-18
ATP6AP1	0.28615	8.83301e-20	1.11029e-18
TCEA3	-0.81941	9.13261e-20	1.14728e-18
CTSD	0.552667	9.41863e-20	1.18252e-18
SEPT8	-0.370589	9.46839e-20	1.18807e-18
C11orf91	2.06117	9.51524e-20	1.19326e-18
GLS	-0.453505	9.55631e-20	1.19771e-18
ZNF211	-0.46549	9.59664e-20	1.20206e-18
ADPRM	-0.407478	9.89166e-20	1.2383e-18
CHST3	0.661321	9.9684e-20	1.24718e-18
SIDT2	0.514152	1.01475e-19	1.26884e-18
PCF11	0.408665	1.05241e-19	1.31517e-18
GGPS1	-0.255953	1.07544e-19	1.34318e-18
NUP50	0.316221	1.08295e-19	1.35161e-18
RP11-504P24.9	-1.24378	1.08345e-19	1.35161e-18
WASH2P	-0.540142	1.08969e-19	1.35861e-18
CLIC3	-1.23907	1.09446e-19	1.36377e-18
SBNO2	0.843434	1.10859e-19	1.38058e-18
ZNF687	0.298005	1.11927e-19	1.39306e-18
RCL1	0.839756	1.12858e-19	1.40385e-18
ZNF384	0.246872	1.14521e-19	1.42371e-18
ZCCHC12	-1.56673	1.14663e-19	1.42466e-18
KLF15	0.979162	1.16784e-19	1.45017e-18
TAS2R15P	-0.81573	1.16988e-19	1.45187e-18
SEC16A	0.308738	1.19467e-19	1.48178e-18
PI4KA	0.233736	1.19604e-19	1.48263e-18
MGRN1	0.308256	1.20407e-19	1.49172e-18
RPS15AP30	-1.54163	1.23553e-19	1.52982e-18
NSD1	0.266305	1.23843e-19	1.53252e-18
BEND3	0.833282	1.24842e-19	1.544e-18
PGAP2	-0.383833	1.26389e-19	1.56223e-18
IMMP1L	-0.334036	1.26989e-19	1.56874e-18
RILPL2	0.412174	1.27799e-19	1.57761e-18
ATF7IP2	-0.491909	1.27853e-19	1.57761e-18
ACOX1	0.637148	1.30063e-19	1.60396e-18
AC019181.3	-1.1715	1.30239e-19	1.60505e-18
RP1-102K2.9	1.43309	1.30301e-19	1.60505e-18
GPR75	0.889878	1.30895e-19	1.61146e-18
PGA5	3.03315	1.33459e-19	1.64208e-18
RP11-111M22.2	-0.860976	1.33779e-19	1.64508e-18
KIAA1211	-1.15609	1.35627e-19	1.66685e-18
PSEN1	0.245761	1.3694e-19	1.68203e-18
SMPD1	0.328788	1.38551e-19	1.70014e-18
DNAL1	-0.268913	1.38573e-19	1.70014e-18
TRIM29	-1.1073	1.42175e-19	1.74335e-18
MELTF-AS1	-0.606861	1.45294e-19	1.78058e-18
AFAP1-AS1	-1.11193	1.4538e-19	1.78061e-18
ZNF587B	0.666742	1.48439e-19	1.81704e-18
LINC01011	-0.742155	1.48734e-19	1.81963e-18
SH3BP2	0.393363	1.4978e-19	1.83139e-18
SERINC2	0.963026	1.55167e-19	1.89617e-18
ZCCHC7	-0.299353	1.5815e-19	1.93153e-18
USP27X	0.439453	1.62583e-19	1.98454e-18
YES1P1	-1.19165	1.63007e-19	1.98859e-18
BRS3	-3.29913	1.67759e-19	2.04539e-18
HOXA4	-0.621534	1.67853e-19	2.04539e-18
LINC00908	-0.976665	1.7019e-19	2.07269e-18
CCDC7	-0.484951	1.7105e-19	2.08199e-18
PHB	0.506333	1.71176e-19	2.08235e-18
SELENBP1	-0.640478	1.73817e-19	2.11328e-18
ZNF878	1.20691	1.74412e-19	2.11932e-18
SLC2A9	0.600029	1.76333e-19	2.14146e-18
TMEM86A	0.679657	1.79466e-19	2.17828e-18
TOX4	0.249512	1.81324e-19	2.19959e-18
SEMA4A	1.16152	1.82383e-19	2.21119e-18
SELL	1.58667	1.86626e-19	2.26135e-18
ZNF383	-0.348824	1.88455e-19	2.28223e-18
CHERP	0.313097	1.89234e-19	2.29038e-18
HS3ST6	-1.99834	1.92569e-19	2.32943e-18
SRPX	0.678146	1.9665e-19	2.37747e-18
PLD1	-0.526176	1.96815e-19	2.37813e-18
ABHD5	0.855839	1.97966e-19	2.3907e-18
GPATCH1	-0.318635	1.98086e-19	2.3908e-18
PPM1G	0.3991	1.98702e-19	2.39689e-18
SPEN	0.345611	2.0396e-19	2.45894e-18
REM1	-0.746117	2.04821e-19	2.46793e-18
KPNA2	0.785488	2.054e-19	2.47353e-18
ZBTB47	0.365048	2.05707e-19	2.47584e-18
TMEM221	-0.878254	2.06372e-19	2.48246e-18
LILRB2	1.06806	2.09988e-19	2.52455e-18
CD34	-0.588918	2.12056e-19	2.54799e-18
ATXN2	-0.289453	2.1592e-19	2.59297e-18
NKG7	-1.01025	2.17063e-19	2.60524e-18
RP11-459E5.1	2.26623	2.17278e-19	2.60579e-18
CHCHD7	0.340253	2.17351e-19	2.60579e-18
RP11-347C12.11	-0.650901	2.18664e-19	2.62008e-18
SSRP1	0.324571	2.21825e-19	2.65648e-18
SLC12A7	0.46933	2.22301e-19	2.66069e-18
STIM1	0.315607	2.23796e-19	2.67644e-18
C15orf39	0.501204	2.23865e-19	2.67644e-18
SNAPC3	-0.381859	2.24797e-19	2.68608e-18
KIAA0907	-0.433178	2.25512e-19	2.69314e-18
EGFL8	-0.49318	2.2643e-19	2.7026e-18
BET1	-0.421231	2.26618e-19	2.70334e-18
TMED6	0.875633	2.29583e-19	2.7372e-18
ZNF44	-0.341423	2.29884e-19	2.73927e-18
KCNJ11	1.05142	2.30738e-19	2.74793e-18
APLP2	0.307092	2.32937e-19	2.77258e-18
CCSER2	-0.284365	2.40747e-19	2.86396e-18
ZNF224	-0.417032	2.42116e-19	2.87865e-18
STXBP2	0.721769	2.42358e-19	2.87994e-18
ZNF184	-0.519544	2.44652e-19	2.9056e-18
ARL6	-0.449833	2.46305e-19	2.92361e-18
CCT7	0.393093	2.4816e-19	2.94401e-18
SRPRA	0.311334	2.52005e-19	2.98798e-18
GDPD3	-0.854141	2.53114e-19	2.99948e-18
RASSF1	-0.327463	2.57429e-19	3.04894e-18
PKIA	-0.814066	2.59582e-19	3.07275e-18
GCAT	0.574197	2.67791e-19	3.16817e-18
C1orf52	-0.238354	2.72516e-19	3.22231e-18
LEPROTL1	-0.51573	2.73155e-19	3.22809e-18
RP11-254F19.4	1.73127	2.7534e-19	3.25212e-18
C1orf204	-0.672625	2.76919e-19	3.26898e-18
GART	0.466891	2.77154e-19	3.26996e-18
AL590762.11	-0.975432	2.7756e-19	3.27296e-18
RP1-30M3.6	-0.706242	2.87605e-19	3.38955e-18
OPN3	0.526141	2.89593e-19	3.41111e-18
RAB1B	0.300712	2.90942e-19	3.42453e-18
POPDC2	-0.564683	2.9105e-19	3.42453e-18
RPS6KA1	0.705995	2.94011e-19	3.45747e-18
NCAPD2	0.376034	2.96329e-19	3.48284e-18
CTC-506B8.1	-1.30923	2.98859e-19	3.51066e-18
ATF2	-0.250473	2.99228e-19	3.51307e-18
NUDT16P1	0.731893	3.02423e-19	3.54865e-18
PCYT2	0.909202	3.04076e-19	3.5661e-18
IFFO1	-0.46622	3.09097e-19	3.62301e-18
ANAPC10	-0.279321	3.10046e-19	3.63216e-18
STAC	-1.00723	3.10792e-19	3.63695e-18
FRAT1	0.802895	3.10793e-19	3.63695e-18
MBOAT1	-0.463755	3.11972e-19	3.64876e-18
RASSF9	-0.976714	3.15583e-19	3.689e-18
C10orf11	-0.46997	3.17302e-19	3.70541e-18
FRMD4A	0.536597	3.17484e-19	3.70541e-18
TBL1X	0.314686	3.17503e-19	3.70541e-18
STK40	0.528075	3.21091e-19	3.74525e-18
NCAPD3	0.343438	3.24292e-19	3.78053e-18
WBP1L	0.395111	3.24725e-19	3.78354e-18
SGCD	-0.799941	3.29492e-19	3.83701e-18
PP2D1	1.04145	3.30377e-19	3.84523e-18
ATXN1	-0.352902	3.31757e-19	3.85921e-18
PILRA	0.736083	3.35735e-19	3.90338e-18
BMP7	-1.34249	3.43183e-19	3.98781e-18
KLF3-AS1	-0.796266	3.45854e-19	4.01668e-18
TCP1	0.433635	3.47565e-19	4.03437e-18
CD63	0.383429	3.57431e-19	4.14666e-18
IMMP1LP1	-1.48118	3.59446e-19	4.16779e-18
GPC1	0.902865	3.6318e-19	4.20882e-18
PCCA	0.552125	3.65426e-19	4.23257e-18
SNRPN	-0.32787	3.67217e-19	4.25103e-18
HDAC9	-0.677228	3.82199e-19	4.42209e-18
SBK2	-1.77724	3.85529e-19	4.45823e-18
HERC6	-0.724927	3.86239e-19	4.46404e-18
CERK	0.341529	3.87332e-19	4.47409e-18
SLC6A8	0.978722	3.87697e-19	4.47409e-18
AC009948.5	-0.455848	3.87733e-19	4.47409e-18
EFTUD2	0.370946	3.94901e-19	4.55258e-18
SLFN13	-0.558608	3.94958e-19	4.55258e-18
ZFPM2-AS1	-0.748617	3.95873e-19	4.56069e-18
LRRC37B	-0.482289	4.04507e-19	4.65767e-18
SLCO1C1	-1.01674	4.07458e-19	4.68914e-18
STRA6	-1.62358	4.10412e-19	4.72061e-18
ZNF793	-0.690862	4.15108e-19	4.77208e-18
EPRS	0.37802	4.17307e-19	4.7948e-18
SIRPD	1.66173	4.23749e-19	4.86623e-18
RP11-421F16.3	-0.508111	4.25004e-19	4.87803e-18
XXyac-YR38GF2.1	0.893352	4.32831e-19	4.96522e-18
FAM134A	0.288163	4.33777e-19	4.97342e-18
CCDC171	-0.519548	4.36723e-19	5.00453e-18
CSRNP1	1.09287	4.42486e-19	5.06787e-18
DBNL	0.271415	4.43327e-19	5.07481e-18
LRCH2	-0.597351	4.44025e-19	5.08009e-18
TIMM8AP1	-1.31055	4.45052e-19	5.08915e-18
WARS2-IT1	-1.26485	4.48673e-19	5.12783e-18
CTB-193M12.5	-0.434356	4.54999e-19	5.19737e-18
PXDN	0.472888	4.60675e-19	5.25941e-18
LINGO3	1.21197	4.60964e-19	5.25992e-18
KLHL15	0.845003	4.64285e-19	5.29501e-18
RTN1	0.97036	4.71286e-19	5.37202e-18
SH2D1B	-1.07318	4.73994e-19	5.40002e-18
AOC2	0.918888	4.76723e-19	5.42824e-18
LUC7L3	-0.413078	4.83595e-19	5.50358e-18
GNPDA2	-0.309046	4.84947e-19	5.51605e-18
LINC01091	-0.759419	4.87269e-19	5.53953e-18
GRPEL1	0.669531	4.90689e-19	5.57547e-18
UNC5B-AS1	-1.73463	4.91618e-19	5.58308e-18
GPBP1L1	-0.226752	4.93178e-19	5.59785e-18
ZNF709	-0.612407	4.94507e-19	5.60997e-18
TIGD7	-0.472358	4.97585e-19	5.64191e-18
CTD-2528L19.6	-0.642895	4.99287e-19	5.65823e-18
APOB	1.72654	5.10994e-19	5.78786e-18
ZNF404	-0.774829	5.15005e-19	5.82816e-18
ALAS1	0.552722	5.15093e-19	5.82816e-18
RP11-54A9.1	1.77918	5.2087e-19	5.89042e-18
TMEM120A	0.653529	5.27496e-19	5.96222e-18
XXbac-BPGBPG55C20.2	-0.613464	5.30235e-19	5.99004e-18
MAB21L3	2.07094	5.35072e-19	6.04152e-18
RP11-482G13.1	1.49634	5.38253e-19	6.07425e-18
WDR5	0.327942	5.47603e-19	6.17652e-18
CD47	-0.326773	5.50599e-19	6.20706e-18
CCDC80	-0.882052	5.57516e-19	6.28176e-18
RPL7P14	-1.72434	5.5826e-19	6.28684e-18
LYPLA2	0.328164	5.61123e-19	6.31579e-18
HMGCLL1	-0.869297	5.67348e-19	6.38252e-18
DUSP10	-0.605815	5.7476e-19	6.46252e-18
ZNF501	-0.579058	5.76723e-19	6.48121e-18
ETF1	0.600484	5.81805e-19	6.53491e-18
ME3	-0.342224	5.93314e-19	6.66071e-18
MYO1F	0.849969	5.98148e-19	6.71147e-18
GBP1P1	-0.782665	6.04366e-19	6.77771e-18
LMCD1	0.885517	6.05601e-19	6.78802e-18
PSMD7	0.422347	6.1434e-19	6.88239e-18
TMC4	-0.909338	6.16905e-19	6.90754e-18
C9orf85	-0.329921	6.18466e-19	6.92141e-18
RP11-317J9.1	-1.02144	6.38509e-19	7.14202e-18
STAT3	0.523402	6.40317e-19	7.15852e-18
SEMA5B	-1.18859	6.42547e-19	7.17972e-18
HSD52	-1.81544	6.44234e-19	7.19483e-18
DAAM2	0.488514	6.51812e-19	7.2757e-18
RP11-779O18.2	2.05206	6.69876e-19	7.47345e-18
RP1-229K20.5	2.38578	6.74352e-19	7.51949e-18
LTBP4	-0.629471	6.74783e-19	7.52041e-18
C5orf66	0.608847	6.77503e-19	7.54682e-18
TMEM8B	-0.480174	6.79514e-19	7.5653e-18
SPOP	-0.309881	6.80539e-19	7.5728e-18
RP11-182N22.9	1.29866	6.82496e-19	7.59066e-18
C2orf66	2.59422	6.84289e-19	7.60666e-18
RP11-30L15.4	-0.923605	6.85696e-19	7.61838e-18
MUC6	2.87093	6.9641e-19	7.73342e-18
RP11-20I20.4	-1.29164	7.09348e-19	7.87303e-18
GULP1	-0.454328	7.21056e-19	7.99885e-18
SNORA52	1.06993	7.28051e-19	8.0723e-18
SLC31A1	0.57201	7.36411e-19	8.16079e-18
CTC-444N24.8	-0.404219	7.43814e-19	8.23858e-18
NFIC	0.38681	7.44651e-19	8.24361e-18
ACSBG2	-1.34654	7.53181e-19	8.33375e-18
COPB2	0.306779	7.67815e-19	8.49131e-18
T	-2.17439	7.68782e-19	8.49765e-18
TTYH3	0.71103	7.73259e-19	8.54275e-18
LUZP2	-1.89888	7.75622e-19	8.56446e-18
RP4-758J24.6	-0.891278	7.90165e-19	8.72057e-18
RP11-677M14.3	0.632772	7.9491e-19	8.76845e-18
DOC2B	0.813606	7.9584e-19	8.77421e-18
ZBTB8A	-0.441159	8.08715e-19	8.91159e-18
FAR2P2	-1.03794	8.43409e-19	9.28915e-18
PNMA6A	-0.749292	8.47278e-19	9.32699e-18
SAPCD1	-0.58147	8.48184e-19	9.33219e-18
ADRM1	0.4464	8.49438e-19	9.34121e-18
COA7	0.602583	8.57503e-19	9.42509e-18
SLC3A2	0.499335	8.62025e-19	9.46996e-18
TIGD1	-0.551566	8.84477e-19	9.71166e-18
TNPO3	0.218613	8.99251e-19	9.86884e-18
TRMT10B	-0.343512	9.01101e-19	9.88411e-18
SPRR2B	-2.17177	9.06898e-19	9.94263e-18
XKR4	-1.56512	9.20821e-19	1.00901e-17
ZNF528	-0.444566	9.26819e-19	1.01507e-17
GLUD1P3	0.53725	9.33709e-19	1.0221e-17
C1QTNF9	-1.28325	9.4105e-19	1.02961e-17
DOCK4-AS1	-1.54725	9.42309e-19	1.03046e-17
ICE1	0.312648	9.43593e-19	1.03113e-17
DDX52	0.2551	9.43877e-19	1.03113e-17
WSB2	0.38244	9.45377e-19	1.03224e-17
RP11-70L8.4	-0.854132	9.49879e-19	1.03663e-17
AKR1B1	0.563114	9.57446e-19	1.04436e-17
BAK1	0.458887	9.59646e-19	1.04623e-17
MAPKAP1	0.360025	9.63698e-19	1.05012e-17
IFI27	-0.578351	9.82519e-19	1.07009e-17
ZNF559	-0.465236	9.88719e-19	1.07629e-17
RP11-745A24.1	2.01154	1.00547e-18	1.09398e-17
CENPB	0.341165	1.01662e-18	1.10555e-17
ARHGAP33	-0.543413	1.02311e-18	1.11204e-17
CMA1	-1.72958	1.02482e-18	1.11334e-17
BAG5	0.437075	1.047e-18	1.13686e-17
TNNT3	-0.741718	1.06697e-18	1.15796e-17
HADHB	0.397604	1.08267e-18	1.17441e-17
SPEF1	-1.04806	1.08411e-18	1.17538e-17
PEX2	-0.262938	1.08653e-18	1.17741e-17
PROB1	0.631999	1.11866e-18	1.21162e-17
RP4-635E18.7	-0.473557	1.12166e-18	1.21426e-17
IBA57	0.314631	1.12704e-18	1.21947e-17
DFNB59	-0.577779	1.13084e-18	1.22297e-17
NOTCH1	0.504803	1.13324e-18	1.22495e-17
PLCXD2	-0.62369	1.13587e-18	1.22717e-17
TMOD3	-0.386116	1.15238e-18	1.24438e-17
NAPEPLD	-0.495509	1.16236e-18	1.25454e-17
NNMT	0.794009	1.17051e-18	1.2627e-17
RP11-190A12.8	-1.26417	1.22268e-18	1.31832e-17
P4HB	0.511795	1.24144e-18	1.33787e-17
SND1	0.404249	1.24676e-18	1.34294e-17
[truncated: 19,533 more rows]

## Sheet: AdrenalGland
X	logFC	PValue	FDR
CXorf40B	-2.59007	2.62001e-52	5.25181e-48
RP11-84A12.1	-5.68038	2.44613e-50	2.45164e-46
GUK1	-1.8971	4.89456e-47	3.27038e-43
TVP23C	-1.3938	5.56034e-46	2.78643e-42
ZNF141	-2.89129	6.96513e-46	2.79232e-42
RP3-453C12.14	-3.74354	2.21151e-43	7.38827e-40
ZNF487	-1.65762	1.46305e-42	4.18954e-39
JUND	-1.89184	6.29239e-42	1.57664e-38
USP36	-1.72731	1.05995e-40	2.36074e-37
CXorf40A	-2.45419	1.26643e-40	2.53857e-37
PARP1	0.887971	5.39623e-40	9.83341e-37
CTC-428H11.2	-2.30697	1.17127e-39	1.95651e-36
DNAJC14	1.00482	1.53246e-39	2.36293e-36
AC079779.4	-2.40939	3.35979e-39	4.8105e-36
SNHG15	-1.85751	4.23345e-39	5.6573e-36
RP11-388C12.8	-3.1611	5.31079e-39	6.65342e-36
LINC01578	-0.851179	8.38325e-39	9.88484e-36
CASP9	-2.54135	1.80032e-38	2.00486e-35
DXO	-1.64033	3.78251e-38	3.99054e-35
RP1-266L20.2	-2.4055	4.65382e-38	4.5617e-35
WDR45B	-1.24159	4.77903e-38	4.5617e-35
RP13-638C3.2	-4.12524	9.84907e-38	8.97384e-35
HOTAIRM1	-2.36708	1.77403e-37	1.54611e-34
SNORA41	-2.39366	5.14667e-37	4.29854e-34
RPL29P14	-3.6916	5.43262e-37	4.35587e-34
RP11-549J18.1	-1.48043	7.09653e-37	5.45044e-34
ATP1B3	-2.59407	7.34158e-37	5.45044e-34
AL133243.2	-1.78572	1.27007e-36	9.09234e-34
ZNF571	-1.98508	2.25622e-36	1.55952e-33
ARL5B	-2.44975	2.40037e-36	1.60385e-33
SMG8	1.06535	2.94824e-36	1.90637e-33
RANBP2	-1.92895	4.76515e-36	2.98492e-33
EPOR	-1.2673	8.25048e-36	5.01154e-33
PEX12	1.14751	1.12786e-35	6.64938e-33
EMD	-1.09567	1.64068e-35	9.39638e-33
TMEM120B	-1.23613	1.82797e-35	1.01782e-32
SRA1	-1.15149	2.289e-35	1.24008e-32
CCNL1	-1.38057	3.49358e-35	1.84287e-32
RNF139-AS1	-1.57754	1.02975e-34	5.29267e-32
FBXW4P1	-2.02161	1.19426e-34	5.98474e-32
CRY2	-1.24728	1.68103e-34	8.2186e-32
RP11-373D23.2	-4.49314	1.85107e-34	8.83445e-32
BPNT1	1.06381	2.00748e-34	9.20369e-32
CTC-425O23.5	1.51543	2.02027e-34	9.20369e-32
THTPA	1.02524	2.33054e-34	1.03813e-31
VPS37B	-1.56973	2.59671e-34	1.13154e-31
HADHAP1	-4.9064	2.7442e-34	1.17037e-31
HIP1R	-1.53855	3.78623e-34	1.58114e-31
CPLX3	-2.81402	4.37329e-34	1.78903e-31
V55542	-1.63749	4.90067e-34	1.96468e-31
CDCA4P4	-3.19591	5.45147e-34	2.14264e-31
CTA-276F8.1	-1.79657	6.52091e-34	2.51368e-31
GSPT2	1.01432	7.96439e-34	3.01219e-31
RP11-635L1.2	-3.13357	8.50096e-34	3.15559e-31
SEPT7P2	-0.899512	9.75475e-34	3.55516e-31
HES4	-2.15653	1.11084e-33	3.97622e-31
ECT2	1.28962	1.20411e-33	4.23445e-31
HYMAI	-2.66861	1.49576e-33	5.1694e-31
RP11-1148L6.8	-1.67382	1.53664e-33	5.22067e-31
SLC19A2	-1.86851	1.79342e-33	5.99153e-31
HNRNPA3	-0.649671	1.96682e-33	6.34695e-31
PGAP1	-3.27408	2.04465e-33	6.34695e-31
RP11-25O10.2	-4.50233	2.05316e-33	6.34695e-31
PRPF38A	-0.620841	2.06618e-33	6.34695e-31
MED18	1.04041	2.07128e-33	6.34695e-31
GBA	1.23298	2.08979e-33	6.34695e-31
CEP95	-0.941193	2.28399e-33	6.83323e-31
UXT	-0.727676	2.49642e-33	7.35894e-31
NIF3L1	0.69359	2.78451e-33	8.08919e-31
PNPO	1.08458	2.9827e-33	8.43497e-31
RPL7L1P3	-3.05057	2.98769e-33	8.43497e-31
CHD1	-1.61446	3.09376e-33	8.61313e-31
DCLRE1A	1.00505	4.08155e-33	1.12075e-30
RP11-168J18.6	-2.23454	4.43761e-33	1.20205e-30
IFITM10	-1.89276	4.5894e-33	1.21272e-30
DARS2	1.11184	4.59799e-33	1.21272e-30
RPL24	-0.821491	7.23196e-33	1.88266e-30
FAU	-0.795455	7.40291e-33	1.90245e-30
ARL6IP4	-0.635283	8.87348e-33	2.25151e-30
RP13-638C3.6	-3.69937	9.57502e-33	2.39914e-30
PHLDB3	-1.44242	1.07097e-32	2.65031e-30
RPL34	-0.847227	1.28856e-32	3.14991e-30
RP3-508I15.21	-1.53726	1.43147e-32	3.45709e-30
RP11-324I22.3	-2.5882	1.61855e-32	3.86237e-30
VPS35	0.668841	1.6869e-32	3.97811e-30
SRSF3	-0.945004	1.84535e-32	4.30117e-30
SMG6	0.906054	2.45989e-32	5.66764e-30
SFSWAP	-0.682761	2.52054e-32	5.74138e-30
CSTF2T	0.946559	2.9645e-32	6.6768e-30
KBTBD4	1.14677	3.09389e-32	6.89077e-30
CLK1	-1.39018	3.28299e-32	7.23159e-30
DNAJC28	1.42012	3.69654e-32	8.05404e-30
DUSP2	-2.44871	4.10234e-32	8.84208e-30
TCAF1P1	2.37027	5.42501e-32	1.15685e-29
C9orf64	1.11041	8.07105e-32	1.70299e-29
RP11-106D4.2	-2.40249	8.3473e-32	1.74293e-29
DBR1	0.708741	9.61373e-32	1.98667e-29
PHF1	-0.799649	1.16774e-31	2.3885e-29
MIPEP	0.994822	1.30161e-31	2.63543e-29
ZFAND5	-1.70399	1.45857e-31	2.92371e-29
TCTE3	-1.33771	1.63858e-31	3.25201e-29
MFAP3	0.981718	2.00733e-31	3.94479e-29
CENPBD1	1.25542	2.51844e-31	4.90117e-29
LINC01473	-1.38384	2.62971e-31	5.06851e-29
RRM1	1.09576	2.73041e-31	5.21249e-29
VPS33A	0.625747	3.01909e-31	5.70922e-29
METTL13	0.673587	3.14021e-31	5.88276e-29
C9orf47	-2.17669	3.41829e-31	6.34442e-29
CENPT	-0.833464	3.69106e-31	6.78783e-29
ZNF10	-1.55714	5.57592e-31	1.00865e-28
AP3B1	0.750471	5.58939e-31	1.00865e-28
RCE1	-1.05017	5.63578e-31	1.00865e-28
RP11-642A1.2	-3.27934	5.98107e-31	1.06098e-28
SRSF1	-0.60832	6.2167e-31	1.0931e-28
CSF3	-4.75184	6.98452e-31	1.21743e-28
RPL13	-0.919262	7.21807e-31	1.24729e-28
CDRT4	-1.12387	7.532e-31	1.29042e-28
RPL17	-0.922923	8.91547e-31	1.5145e-28
RRP7BP	-1.10949	9.073e-31	1.52831e-28
DNAJC13	0.705178	9.27457e-31	1.54924e-28
TMEM86B	-1.36619	9.39242e-31	1.55596e-28
TSPYL2	-1.1901	1.20685e-30	1.98289e-28
MMAA	0.862712	1.23096e-30	2.00607e-28
ZNF490	0.975046	1.26324e-30	2.02962e-28
RP11-1148L6.9	-2.66249	1.26566e-30	2.02962e-28
RP5-1056L3.3	-2.27743	1.43814e-30	2.2879e-28
AC073410.1	-2.98672	1.47869e-30	2.33388e-28
PIR	1.33279	1.5219e-30	2.38333e-28
RPL18	-0.918024	1.66029e-30	2.57989e-28
CPSF2	0.63443	1.70947e-30	2.63587e-28
ALMS1-IT1	-2.22123	2.42376e-30	3.70872e-28
RP11-196G11.5	-0.78745	2.65476e-30	4.03141e-28
IDUA	-0.886904	2.68896e-30	4.05264e-28
DAZAP1	-1.24209	2.92634e-30	4.3775e-28
PRMT9	-1.85116	3.34199e-30	4.96224e-28
DOLK	0.971518	3.548e-30	5.22938e-28
IER2	-1.42363	3.83695e-30	5.61398e-28
TTC3-AS1	-3.4402	4.13867e-30	6.01157e-28
KIF1BP	0.813726	4.356e-30	6.28173e-28
CTD-2286N8.2	-2.28272	4.70077e-30	6.73049e-28
TRMT1L	0.983423	5.6635e-30	8.05141e-28
TMUB1	-1.23359	5.87652e-30	8.29542e-28
RP11-439C15.5	-3.13005	6.08827e-30	8.53422e-28
RP11-478C6.2	-3.84847	6.65156e-30	9.25907e-28
CRYBG3	1.10694	6.82095e-30	9.42938e-28
VAMP2	-0.654017	6.91366e-30	9.49207e-28
WDR31	1.12823	9.26173e-30	1.26293e-27
GTF2I	1.28518	9.59814e-30	1.29996e-27
ADPRH	0.836353	1.02033e-29	1.37266e-27
UBALD1	-0.913778	1.1191e-29	1.49549e-27
RP5-821D11.7	-1.51427	1.28281e-29	1.7029e-27
CHAMP1	0.878186	1.34561e-29	1.77452e-27
SNORD10	-1.70168	1.38486e-29	1.81435e-27
RP11-27I1.4	1.60616	1.44479e-29	1.88021e-27
AGAP3	-1.23582	1.45389e-29	1.88021e-27
RP11-174G6.5	-1.56693	1.46445e-29	1.88172e-27
NUP37	0.90361	1.4748e-29	1.88296e-27
ALG13	-0.848417	1.71334e-29	2.17366e-27
NFE2L3	-1.29393	1.81866e-29	2.29277e-27
LL21NC02-21A1.1	-1.49891	1.90069e-29	2.38121e-27
RP11-454E5.4	-1.02373	2.23482e-29	2.78242e-27
ZNF787	-0.945665	2.3905e-29	2.95788e-27
SMAD1	0.837696	2.45831e-29	3.02311e-27
KLF6	-1.44315	2.55609e-29	3.1242e-27
BECN1	0.941152	2.57426e-29	3.12734e-27
HOXA5	-2.17177	2.60499e-29	3.14561e-27
KB-1208A12.3	-1.40186	2.62787e-29	3.15423e-27
SNX2	0.720773	2.66679e-29	3.1819e-27
GLTSCR2	-0.852341	2.88464e-29	3.42145e-27
TBC1D14	1.10346	3.1688e-29	3.73638e-27
CWC25	-0.844872	3.27353e-29	3.8373e-27
MT-RNR2	-1.46256	3.46812e-29	4.04178e-27
ERVK13-1	-1.14492	3.70167e-29	4.28902e-27
JUNB	-1.94615	3.80367e-29	4.38187e-27
SLC25A28	-1.0547	4.13444e-29	4.7357e-27
PIGA	-1.96452	4.21556e-29	4.80118e-27
CSNK1E	-0.714753	4.36605e-29	4.94449e-27
PHF10	-1.28711	4.40193e-29	4.95712e-27
PARP4	0.934674	4.48728e-29	5.025e-27
PPP1R15A	-1.7611	5.41165e-29	6.02648e-27
MFAP1	0.719717	5.50337e-29	6.09475e-27
CPSF3	0.650101	6.43769e-29	7.0903e-27
V31719	-1.3172	6.58103e-29	7.20857e-27
RP11-138A9.2	-1.89773	6.62599e-29	7.21837e-27
RECQL	0.885644	7.43522e-29	8.05617e-27
NFKBIA	-1.13559	7.75472e-29	8.35717e-27
AGGF1	0.641391	8.438e-29	9.04491e-27
C8G	-3.0025	1.02159e-28	1.08589e-26
KDM6B	-1.32512	1.02765e-28	1.08589e-26
SPRY2	-1.04358	1.02928e-28	1.08589e-26
MOCS3	0.873205	1.13258e-28	1.18861e-26
PSMA3-AS1	-0.752671	1.28833e-28	1.34503e-26
CROT	0.868194	1.51324e-28	1.56474e-26
EFHD2	-1.13591	1.51439e-28	1.56474e-26
SUZ12P1	-0.996364	1.55204e-28	1.59541e-26
GATB	0.799873	1.67039e-28	1.70831e-26
IPP	0.996537	1.68352e-28	1.713e-26
RNF20	0.81905	1.72739e-28	1.74876e-26
CNOT9	-0.699242	1.75656e-28	1.76936e-26
HPS6	0.829772	1.78431e-28	1.78832e-26
WASHC5	0.749506	1.81213e-28	1.80717e-26
PPP1R14BP3	-1.70416	2.07645e-28	2.06051e-26
SRSF2	-0.66332	2.14219e-28	2.11528e-26
AGPS	0.623512	2.19106e-28	2.15293e-26
CCNH	-1.00556	2.23329e-28	2.18373e-26
RP11-423E7.2	-2.88863	2.31953e-28	2.25703e-26
KIAA1429	0.533675	2.37916e-28	2.30388e-26
FAM229A	-1.39292	2.48139e-28	2.39132e-26
CTR9	0.710909	2.60994e-28	2.50317e-26
FAM122C	-1.38011	2.64545e-28	2.52514e-26
TTC30A	1.15901	2.74861e-28	2.61118e-26
PDCD6IP	0.501832	2.77391e-28	2.62279e-26
ZFP36	-1.98474	2.80893e-28	2.63341e-26
ZC3H12A	-2.14401	2.81143e-28	2.63341e-26
IFRD1	-1.17228	2.83403e-28	2.64224e-26
RP5-1085F17.3	-1.31311	3.07713e-28	2.85561e-26
TMEM45A	1.2797	3.35411e-28	3.0983e-26
DDX56	-0.719137	3.68566e-28	3.38894e-26
NDEL1	-2.15595	3.73662e-28	3.42012e-26
TM4SF1	-1.34308	3.95509e-28	3.60362e-26
CTC-444N24.7	-2.80624	5.05791e-28	4.57093e-26
LYRM2	0.637959	5.06234e-28	4.57093e-26
NUP133	0.540484	5.14437e-28	4.62417e-26
UBE2G2	-0.577082	5.19848e-28	4.65194e-26
CYCS	-1.51253	5.40495e-28	4.81521e-26
NNT	0.988097	5.50479e-28	4.88245e-26
EGFL8	-1.20364	6.1198e-28	5.40403e-26
TMEM178A	-1.64923	6.65995e-28	5.8552e-26
TNPO3	0.70175	6.88226e-28	6.02423e-26
ARRDC1	-0.710988	7.11359e-28	6.19965e-26
GRN	0.877282	7.23577e-28	6.27883e-26
ZNF331	-3.08666	7.32153e-28	6.32586e-26
NAIF1	0.748977	7.37795e-28	6.33487e-26
ZNF460	-2.72892	7.3984e-28	6.33487e-26
RP2	0.965725	7.42677e-28	6.33487e-26
KCNK7	-1.60979	7.573e-28	6.43223e-26
CTD-2525I3.2	-2.74042	7.84165e-28	6.63232e-26
RP11-888D10.4	-1.2071	8.07766e-28	6.80323e-26
SMC3	0.579938	9.14689e-28	7.67153e-26
DSCR3	0.627425	9.46815e-28	7.90788e-26
ALDH9A1	1.04971	9.68874e-28	8.0512e-26
RPS8	-0.718139	9.72008e-28	8.0512e-26
DUSP1	-2.28705	9.94013e-28	8.16639e-26
CUL2	0.603801	9.94063e-28	8.16639e-26
PDCL	0.693505	1.00046e-27	8.18539e-26
SLC25A29	-0.900277	1.1046e-27	8.98494e-26
RNF123	0.66585	1.10715e-27	8.98494e-26
MAN2A1	1.54374	1.12873e-27	9.12313e-26
HES1	-1.45602	1.15959e-27	9.3349e-26
HIF1AN	0.418583	1.17933e-27	9.45586e-26
RHOT2	-0.702921	1.25443e-27	1.00179e-25
ERICD	-1.56791	1.28203e-27	1.01978e-25
GPCPD1	-1.2248	1.34358e-27	1.06451e-25
ITGA9-AS1	-0.887371	1.36837e-27	1.07988e-25
ATP5D	-0.727614	1.46719e-27	1.15333e-25
RP11-303E16.2	-1.72536	1.51838e-27	1.1889e-25
CHMP4BP1	-3.31913	1.58413e-27	1.23556e-25
FRRS1	1.39962	1.60749e-27	1.24892e-25
CLTC	0.788933	1.70796e-27	1.32185e-25
PLRG1	0.409025	1.7727e-27	1.36668e-25
TAS2R14	-1.04643	1.81652e-27	1.3951e-25
NPIPB5	-1.30575	1.8832e-27	1.44079e-25
CSRNP1	-2.06803	1.95947e-27	1.49345e-25
IARS2	0.856129	2.10338e-27	1.59705e-25
ZNF394	-0.751536	2.14143e-27	1.61981e-25
NXT1	-1.0112	2.42601e-27	1.82817e-25
AGAP6	-1.07048	2.46751e-27	1.85248e-25
PIK3R4	0.653304	2.52036e-27	1.8851e-25
V35546	-1.80594	2.5957e-27	1.93423e-25
TMEM55B	-0.919702	2.65352e-27	1.96999e-25
PRPF3	-0.775114	2.71976e-27	2.01172e-25
C12orf57	-0.816761	2.93195e-27	2.16069e-25
GLB1	0.91841	3.03876e-27	2.23121e-25
FGF9	-1.70316	3.06279e-27	2.24064e-25
BRCC3	0.678705	3.30256e-27	2.40726e-25
FAN1	0.797293	3.46476e-27	2.51634e-25
THUMPD3-AS1	-0.80137	3.57364e-27	2.58605e-25
C3orf35	-1.37934	3.60287e-27	2.59782e-25
RPS27A	-0.871018	3.95131e-27	2.83885e-25
PER1	-1.56465	4.26212e-27	3.05122e-25
ZNF561	0.615543	4.3847e-27	3.12781e-25
M6PR	0.81765	4.81354e-27	3.42154e-25
FIG4	0.593818	5.15522e-27	3.65146e-25
CBARP	-3.20417	5.90033e-27	4.16451e-25
C16orf62	0.535959	6.09799e-27	4.28892e-25
OSGEP	-0.71303	6.21541e-27	4.35622e-25
RGP1	0.554047	6.23969e-27	4.358e-25
GS1-124K5.12	-0.73254	6.28058e-27	4.37132e-25
CDC40	0.77885	6.31198e-27	4.37798e-25
FAM131A	-0.943366	6.52078e-27	4.50721e-25
MRPL44	0.815757	6.66176e-27	4.58883e-25
NT5C2	0.991385	7.26932e-27	4.99019e-25
DUSP5	-2.48165	7.34348e-27	5.02389e-25
ZXDB	0.580174	7.38896e-27	5.03781e-25
ZFYVE27	-0.67806	7.69337e-27	5.22758e-25
APPBP2	0.501453	7.92106e-27	5.36411e-25
RPL35A	-0.707307	8.00673e-27	5.40387e-25
DLL1	-1.68949	8.03847e-27	5.40709e-25
ETFDH	0.923373	8.84788e-27	5.93163e-25
RP11-43N16.4	-1.46868	9.11245e-27	6.08864e-25
EFL1	0.734467	9.16034e-27	6.1003e-25
TM9SF2	0.749772	9.52617e-27	6.32292e-25
BTD	1.07842	9.86065e-27	6.52333e-25
NFKBID	-1.43534	1.06837e-26	7.04458e-25
CATSPER2	-1.0323	1.13722e-26	7.47397e-25
IFFO2	-1.4035	1.26819e-26	8.3075e-25
VWA5A	1.18412	1.27239e-26	8.30784e-25
DYNC1H1	0.760287	1.29308e-26	8.41553e-25
MTCH2	0.662784	1.30443e-26	8.46188e-25
FKBPL	0.817779	1.34059e-26	8.66846e-25
NUDT7	1.14611	1.35657e-26	8.74356e-25
SNORA52	-1.9356	1.46571e-26	9.41674e-25
GEM	-2.95513	1.50607e-26	9.64509e-25
LIPA	0.970607	1.53276e-26	9.78478e-25
SEC24C	0.808973	1.57769e-26	1.00396e-24
AP000577.2	-2.74558	1.64617e-26	1.04349e-24
RP11-247I13.3	-3.12996	1.65022e-26	1.04349e-24
RP11-345J18.2	-2.12845	1.70539e-26	1.07498e-24
ITPR2	1.20505	1.74692e-26	1.09771e-24
C1orf74	0.902348	1.80405e-26	1.13007e-24
HERC3	0.831662	1.81066e-26	1.13068e-24
SMC2	0.93538	1.82363e-26	1.13524e-24
CPPED1	0.866144	1.94308e-26	1.20585e-24
CTNND1	0.44066	1.97984e-26	1.22487e-24
PGBD4	0.875186	2.01797e-26	1.24462e-24
RP11-35O15.2	-2.94327	2.45778e-26	1.51123e-24
STX4	-1.30112	2.65582e-26	1.62801e-24
CD68	1.46244	2.66423e-26	1.62819e-24
RPLP1	-0.707534	3.11644e-26	1.89875e-24
WDR13	-0.50835	3.18041e-26	1.93186e-24
PIP4K2C	0.512641	3.35111e-26	2.02939e-24
ATF3	-2.75608	3.36923e-26	2.03423e-24
MESDC1	-1.5539	3.40212e-26	2.04791e-24
RIOX1	0.909844	3.63227e-26	2.17991e-24
FOXK2	-1.78502	3.67834e-26	2.20097e-24
TESK1	-1.79996	3.96253e-26	2.36396e-24
MFSD8	-0.740066	4.12386e-26	2.4529e-24
SCRN3	0.758879	4.27954e-26	2.53797e-24
YWHAQ	0.710863	4.81309e-26	2.84597e-24
RP11-799B12.1	-1.15859	5.10055e-26	3.00707e-24
GJC2	-1.63467	5.12273e-26	3.01129e-24
STK19	-1.22184	5.58612e-26	3.27409e-24
HARBI1	0.928414	5.97914e-26	3.49422e-24
TIPARP	-2.28441	6.03077e-26	3.50653e-24
DPP3	0.710625	6.03519e-26	3.50653e-24
PLPP6	0.825766	6.59428e-26	3.8203e-24
APBB3	-0.913552	6.66158e-26	3.84817e-24
HOXA2	-1.4281	6.87967e-26	3.96273e-24
EPRS	0.840717	7.17303e-26	4.11987e-24
LMBRD2	0.71438	7.33062e-26	4.19835e-24
MCRIP1	-0.709784	7.58534e-26	4.33186e-24
STAMBP	0.410389	8.2522e-26	4.6993e-24
MAP1LC3A	-1.08122	9.09589e-26	5.16507e-24
TMEM259	-0.651145	9.50885e-26	5.38432e-24
TIMELESS	0.764318	9.70455e-26	5.47965e-24
AVPI1	-1.79584	1.04983e-25	5.91118e-24
FBXL18	1.07827	1.05381e-25	5.91697e-24
CDC34	-0.543245	1.14179e-25	6.39309e-24
RPS27	-0.817652	1.16741e-25	6.51829e-24
NOA1	0.773949	1.21383e-25	6.75865e-24
ZDHHC24	0.657664	1.23829e-25	6.87574e-24
CTC-529I10.2	-1.06539	1.2725e-25	7.04618e-24
ENOX2	0.753	1.27902e-25	7.06279e-24
POLH	0.752721	1.33984e-25	7.37832e-24
MFSD14C	-0.774234	1.39344e-25	7.65246e-24
RP11-97C16.1	-1.11274	1.39744e-25	7.65348e-24
C19orf66	-0.582466	1.44935e-25	7.8995e-24
AP3M1	0.571486	1.45025e-25	7.8995e-24
NACA	-0.60851	1.51083e-25	8.20723e-24
ACO1	0.943666	1.62286e-25	8.79195e-24
ARHGEF39	-1.335	1.73587e-25	9.37883e-24
HOMEZ	0.771973	1.80342e-25	9.71761e-24
BROX	0.545183	1.86317e-25	1.00116e-23
RP11-272L14.2	-2.98101	1.86796e-25	1.00116e-23
LA16c-358B7.3	-1.02842	1.95644e-25	1.04578e-23
TLE1	-0.970151	2.01714e-25	1.07536e-23
IDE	0.653895	2.15035e-25	1.14333e-23
LA16c-329F2.2	-3.03836	2.20568e-25	1.16743e-23
TAF6	0.518563	2.20731e-25	1.16743e-23
CBR1	0.836685	2.397e-25	1.26442e-23
AC016747.3	1.12244	2.47739e-25	1.30339e-23
PNN	-0.69919	2.57052e-25	1.34885e-23
VCPKMT	-0.788763	2.58588e-25	1.35337e-23
PIGV	0.989726	2.62518e-25	1.37036e-23
GNL3	-1.11754	2.91426e-25	1.51731e-23
PRKCZ-AS1	-1.04039	3.04308e-25	1.58027e-23
RP11-567P19.1	-3.42682	3.10336e-25	1.60741e-23
HERC2	0.433579	3.3045e-25	1.70718e-23
ERCC4	0.93728	3.53738e-25	1.8228e-23
TTC30B	1.52974	3.59317e-25	1.8468e-23
ZBED6	1.80273	3.86632e-25	1.98211e-23
FZR1	-1.09696	4.01513e-25	2.05314e-23
PINK1	1.06959	4.26837e-25	2.17709e-23
KLF3-AS1	-1.47977	4.43037e-25	2.25398e-23
PCDHGC3	1.25146	4.71615e-25	2.39329e-23
MTM1	0.73827	4.77334e-25	2.4162e-23
ME1	0.925823	4.8024e-25	2.42479e-23
ARRDC1-AS1	-0.785996	4.87987e-25	2.45515e-23
MSI1	-1.5471	4.89173e-25	2.45515e-23
ATXN7	-0.82422	4.89927e-25	2.45515e-23
NFE2L1	0.704696	5.26252e-25	2.6306e-23
PRKDC	0.624165	5.29202e-25	2.63877e-23
CLASRP	-0.750826	5.35081e-25	2.66146e-23
RP11-616M22.1	-1.56523	6.09146e-25	3.02236e-23
RP11-290D2.6	-1.49163	6.16267e-25	3.05014e-23
CKAP5	0.816221	6.24273e-25	3.08215e-23
MAP3K14	-0.867019	6.42045e-25	3.16211e-23
RPSAP36	-2.75591	7.12175e-25	3.49891e-23
NPEPPS	0.626848	7.27733e-25	3.5666e-23
CCNL2	-0.827175	7.35442e-25	3.59559e-23
KIAA0391	0.602266	7.41425e-25	3.61603e-23
RPL10	-0.728708	7.47511e-25	3.62835e-23
ADCK5	-1.07993	7.49556e-25	3.62835e-23
RP5-1024N4.4	-1.62104	7.51e-25	3.62835e-23
FAM114A2	0.559242	7.51192e-25	3.62835e-23
ATG7	0.534748	7.95331e-25	3.82321e-23
PPCS	0.559944	7.95349e-25	3.82321e-23
DLEU2	-0.987308	8.46104e-25	4.05745e-23
CTD-3035K23.7	-1.68133	9.12547e-25	4.36563e-23
ZNF511	-0.484495	9.9839e-25	4.76494e-23
VPS41	0.568738	1.02398e-24	4.87179e-23
NIPSNAP1	0.825293	1.02564e-24	4.87179e-23
RP11-260M2.1	-1.30212	1.06306e-24	5.03761e-23
SQSTM1	1.1994	1.09935e-24	5.1973e-23
RP11-319G9.3	-2.58147	1.22047e-24	5.75633e-23
MAML1	-0.49383	1.30035e-24	6.11869e-23
HUWE1	0.56245	1.34346e-24	6.29426e-23
PCBP4	-0.780771	1.34395e-24	6.29426e-23
FLJ38576	-1.33177	1.35881e-24	6.34903e-23
RP11-456P18.2	-2.06345	1.42963e-24	6.66438e-23
CERS2	1.03361	1.4392e-24	6.69345e-23
KCTD18	0.762881	1.44884e-24	6.72269e-23
APOOL	0.713915	1.46022e-24	6.75986e-23
PEX11B	0.512204	1.53669e-24	7.09746e-23
DPH7	-0.71858	1.57648e-24	7.26082e-23
RP11-70L8.4	-1.61917	1.57931e-24	7.26082e-23
ZNF540	-1.04101	1.64613e-24	7.55072e-23
TOB1	-1.66958	1.69396e-24	7.7524e-23
RRN3P3	-0.828025	1.70089e-24	7.76635e-23
AFG3L1P	-0.831126	1.74134e-24	7.93299e-23
SLC12A6	0.746006	1.84979e-24	8.40795e-23
MAFF	-2.27017	1.87598e-24	8.50771e-23
ZNF83	-0.944377	1.91408e-24	8.6609e-23
LRP2BP	-1.12744	2.05316e-24	9.26927e-23
LIMS1-AS1	-2.50571	2.06691e-24	9.31038e-23
XRCC4	0.790261	2.12799e-24	9.56403e-23
SRSF7	-0.718914	2.16706e-24	9.71783e-23
RPS15	-0.752091	2.35702e-24	1.05461e-22
C8orf4	-1.87401	2.37228e-24	1.05907e-22
ASB8	0.622634	2.4268e-24	1.08101e-22
QTRT1	-0.695541	2.47114e-24	1.09831e-22
RND1	-2.93419	2.54837e-24	1.13013e-22
SMN1	-1.03285	2.56014e-24	1.13285e-22
THAP2	-2.45657	2.57037e-24	1.13487e-22
HDHD2	0.802024	2.62797e-24	1.15775e-22
RPS17	-0.892898	2.70363e-24	1.18847e-22
TDP2	0.524283	2.83548e-24	1.2437e-22
PRDX1	0.735544	2.85988e-24	1.25167e-22
NAT1	1.15549	2.87143e-24	1.25398e-22
OS9	0.691617	2.88597e-24	1.25759e-22
FAM89B	-0.860338	3.0292e-24	1.31714e-22
SRR	0.95043	3.06316e-24	1.32903e-22
SIAH2	-1.14092	3.13724e-24	1.35823e-22
TPI1P2	1.90267	3.28116e-24	1.41748e-22
TMEM233	-1.80252	3.30785e-24	1.42593e-22
KLHL12	0.509368	3.38263e-24	1.45504e-22
RP4-734G22.3	-1.61158	3.39622e-24	1.45775e-22
TAX1BP1	0.819949	3.43374e-24	1.47071e-22
THAP9-AS1	-0.990088	3.55945e-24	1.5213e-22
NAA60	-0.482823	3.74784e-24	1.59529e-22
RNF113B	-3.42431	3.74848e-24	1.59529e-22
KDM3B	0.53702	3.8844e-24	1.64963e-22
ZSWIM1	0.659535	3.98604e-24	1.68922e-22
TRAPPC8	0.488377	4.22877e-24	1.78831e-22
NSUN6	-0.754953	4.49946e-24	1.89877e-22
LACTB2	0.968098	4.62242e-24	1.94656e-22
CD69	-2.01545	4.6552e-24	1.95626e-22
NCOA4	0.639383	4.78782e-24	2.0049e-22
TMEM179B	0.600961	4.79095e-24	2.0049e-22
LRRC3	-1.07435	4.87237e-24	2.03472e-22
PCCB	1.07762	4.98979e-24	2.07943e-22
CD163	1.96864	5.09283e-24	2.11796e-22
SLC39A11	0.712631	5.12914e-24	2.12865e-22
CAPN10	-0.636813	5.25509e-24	2.17641e-22
LPCAT3	1.38975	5.38952e-24	2.22748e-22
TSC22D1	-1.1577	5.52169e-24	2.27741e-22
LCMT2	0.697116	5.80865e-24	2.39085e-22
KB-1471A8.1	-1.84427	5.89988e-24	2.42342e-22
PCF11	-0.509393	6.13168e-24	2.51349e-22
ANKS3	-0.697004	6.37227e-24	2.60678e-22
GOLPH3L	0.762252	6.43605e-24	2.6259e-22
VSIG4	1.89072	6.44522e-24	2.6259e-22
RP11-463O12.5	-2.00059	6.6418e-24	2.70051e-22
PFKM	0.628552	6.77762e-24	2.75015e-22
RP11-588H23.3	-1.50612	7.1482e-24	2.89466e-22
INTS13	0.673532	7.18257e-24	2.90271e-22
PABPN1	-0.606114	7.39227e-24	2.98145e-22
RGCC	-1.71592	7.52928e-24	3.03061e-22
AC012066.1	-2.58289	7.58887e-24	3.04848e-22
DERA	0.620041	8.33677e-24	3.34221e-22
SLC39A13	-0.430142	8.37568e-24	3.35111e-22
GSR	0.728297	8.80049e-24	3.51406e-22
ZBED1	-2.19165	9.10351e-24	3.62783e-22
MRPS27	0.494431	9.48893e-24	3.77392e-22
TBRG1	-0.652934	1.05954e-23	4.20565e-22
RASSF1	-0.83592	1.10896e-23	4.3931e-22
NR4A2	-3.6431	1.12708e-23	4.45609e-22
IKBKG	0.661614	1.17318e-23	4.62919e-22
SLC23A2	-1.27781	1.24703e-23	4.91096e-22
SIAE	0.987205	1.27251e-23	5.00146e-22
SMAP1	0.9388	1.2787e-23	5.01596e-22
RPS25	-0.626339	1.28695e-23	5.03847e-22
LCAT	-1.04398	1.3737e-23	5.36761e-22
SHISA8	-1.67061	1.39141e-23	5.42624e-22
BAZ1B	0.438314	1.39854e-23	5.44074e-22
BBS12	0.968632	1.40056e-23	5.44074e-22
ANKEF1	1.10246	1.42204e-23	5.51351e-22
ADAM8	-1.10571	1.47616e-23	5.71228e-22
CXCL3	-2.74814	1.48527e-23	5.73647e-22
AIFM1	0.803429	1.49182e-23	5.75068e-22
INCENP	0.825405	1.59154e-23	6.12332e-22
RPL13A	-0.733873	1.59642e-23	6.13032e-22
TPP1	0.857123	1.63932e-23	6.28301e-22
GDI2	0.57923	1.68856e-23	6.44747e-22
SNX6	0.627839	1.68866e-23	6.44747e-22
ZNF140	-0.613142	1.85947e-23	7.08613e-22
SLC31A2	1.36348	1.8787e-23	7.14585e-22
ZC3H13	0.49783	2.09173e-23	7.94103e-22
LUC7L	-0.874192	2.11411e-23	8.01085e-22
TRAPPC2B	-0.950759	2.12293e-23	8.02908e-22
TFAP2E	-1.33386	2.21312e-23	8.35441e-22
CTD-2081C10.7	-1.62453	2.24022e-23	8.43871e-22
RP11-401P9.5	-2.1813	2.24387e-23	8.43871e-22
TMEM185B	0.815587	2.25271e-23	8.45608e-22
MFSD1	0.673058	2.29782e-23	8.6093e-22
CLPB	1.05465	2.34539e-23	8.77114e-22
NUDT12	0.912797	2.61483e-23	9.75945e-22
PSAP	0.885943	2.6194e-23	9.75945e-22
CTA-29F11.1	-1.44343	2.67737e-23	9.95692e-22
KIAA0907	-0.673707	2.78319e-23	1.03313e-21
CTD-2574D22.2	1.55066	2.86464e-23	1.0614e-21
LMAN1L	-1.98635	2.93243e-23	1.08279e-21
RP13-516M14.10	-1.22852	2.93318e-23	1.08279e-21
TRIM11	-0.609755	2.9816e-23	1.09864e-21
ZNF48	-0.885423	2.98938e-23	1.09949e-21
C9orf16	-0.772534	3.08475e-23	1.13249e-21
RPL9P29	-1.44946	3.22298e-23	1.18107e-21
MTHFD1	0.645268	3.35576e-23	1.22748e-21
SCARNA12	-1.19327	3.44688e-23	1.25852e-21
EML5	2.01372	3.63831e-23	1.326e-21
FBRSL1	-0.741638	3.72502e-23	1.35431e-21
SMARCA5	0.609436	3.72951e-23	1.35431e-21
NCSTN	0.498135	3.79252e-23	1.3747e-21
AES	-0.525536	3.83398e-23	1.38722e-21
IDI2-AS1	-2.1912	3.88155e-23	1.40191e-21
SMCO3	-1.59494	4.00941e-23	1.44548e-21
CYFIP1	0.537874	4.12483e-23	1.48442e-21
TPRG1-AS1	1.97667	4.13286e-23	1.48465e-21
RPL36	-0.83158	4.22934e-23	1.51659e-21
SLFN5	1.14424	4.29198e-23	1.5363e-21
BMP1	-0.676449	4.42992e-23	1.58285e-21
KDM4A	0.766452	4.47645e-23	1.59663e-21
ARFRP1	-0.591019	4.50073e-23	1.60244e-21
MIR503HG	-1.25968	4.56341e-23	1.62187e-21
SPTLC1	0.675816	4.7199e-23	1.67452e-21
KCNS1	3.20779	4.84814e-23	1.71698e-21
VPS13D	0.534531	4.87853e-23	1.72469e-21
V19408	-1.9601	4.9243e-23	1.73781e-21
PANK2	0.47078	5.00059e-23	1.76163e-21
SPRY1	-1.45318	5.09182e-23	1.79062e-21
RAB29	0.980342	5.14978e-23	1.80783e-21
CNOT1	0.711801	5.17656e-23	1.81406e-21
LRP5L	-1.17119	5.21388e-23	1.82395e-21
SELENOO	-0.672527	5.24832e-23	1.8328e-21
CCDC84	-1.07395	5.39526e-23	1.88084e-21
CEPT1	0.569217	5.46505e-23	1.90186e-21
SNAP29	0.509255	5.47578e-23	1.90229e-21
FLVCR2	-0.96705	5.6655e-23	1.96479e-21
NBAS	0.541007	5.71946e-23	1.98008e-21
RP11-423P10.2	-1.05572	5.73628e-23	1.98248e-21
HPS3	0.689191	5.81221e-23	2.00526e-21
NCKAP1	0.59888	5.85537e-23	2.01668e-21
IRAK4	0.576344	5.87506e-23	2.01999e-21
RP11-1114A5.4	-1.04526	5.90171e-23	2.02568e-21
GZF1	-1.10772	5.91326e-23	2.02618e-21
ZBTB21	-1.90339	5.9713e-23	2.04257e-21
PIGF	0.628852	6.00297e-23	2.04991e-21
ECHDC2	-0.745789	6.33736e-23	2.16041e-21
NBR1	0.585749	6.39577e-23	2.17662e-21
RP11-1148L6.5	-1.08498	6.47301e-23	2.19918e-21
HFE	0.826765	6.486e-23	2.19986e-21
VDAC3	0.388979	6.9778e-23	2.36267e-21
CCDC25	0.731543	7.38198e-23	2.49531e-21
MCAM	-1.37673	7.41304e-23	2.50159e-21
JKAMP	0.448604	7.79881e-23	2.62735e-21
CPNE3	0.55269	8.01549e-23	2.69581e-21
RP11-981G7.6	-1.22466	8.50245e-23	2.8548e-21
AARSD1	-0.624656	8.65636e-23	2.90162e-21
TTC19	-0.51889	9.09819e-23	3.04463e-21
RWDD2B	0.763967	9.15178e-23	3.05746e-21
TMEM186	0.595968	9.22435e-23	3.0738e-21
ZBTB6	0.717664	9.23137e-23	3.0738e-21
USP9X	0.601696	9.34629e-23	3.10691e-21
TCP11L2	0.941254	9.66531e-23	3.20764e-21
TOM1L1	0.804419	9.91398e-23	3.28472e-21
UBXN7	0.50457	1.00439e-22	3.32227e-21
BCDIN3D	0.80075	1.00842e-22	3.33011e-21
DENND4C	0.709026	1.01191e-22	3.33613e-21
ZNF304	-0.669562	1.02052e-22	3.35899e-21
VWA8	0.767688	1.04168e-22	3.42302e-21
E4F1	-0.643962	1.06871e-22	3.50611e-21
DDX27	-0.905047	1.08372e-22	3.54954e-21
RPS12P28	-1.36408	1.09587e-22	3.58349e-21
GLE1	0.527398	1.12286e-22	3.66575e-21
CTC-444N24.8	-0.969753	1.15463e-22	3.76335e-21
AP000254.8	-0.935537	1.18003e-22	3.83989e-21
SLC46A3	1.12533	1.19708e-22	3.88906e-21
HACD3	0.829262	1.19916e-22	3.88951e-21
XPC	0.757338	1.20236e-22	3.89359e-21
ZNF548	-0.586705	1.21944e-22	3.93878e-21
ARID1A	0.479245	1.22025e-22	3.93878e-21
FGF17	-1.50352	1.22335e-22	3.94246e-21
CTBS	0.817801	1.22723e-22	3.94782e-21
CTD-2382E5.6	-2.93352	1.22952e-22	3.94782e-21
DDX3Y	-2.0167	1.23092e-22	3.94782e-21
GCNA	-2.01984	1.24619e-22	3.99039e-21
MYH3	-1.00252	1.26465e-22	4.04306e-21
HBA2	-3.64589	1.29699e-22	4.13984e-21
CTC-524C5.2	-0.953971	1.32769e-22	4.22671e-21
PMS2	0.664883	1.32842e-22	4.22671e-21
TM9SF1	0.57637	1.35001e-22	4.28858e-21
PLAA	0.706865	1.39538e-22	4.42569e-21
MARCKSL1	-0.894234	1.41978e-22	4.49598e-21
GALK2	0.813548	1.46369e-22	4.6277e-21
ISCA2	0.502482	1.49079e-22	4.70597e-21
COG8	0.439	1.60093e-22	5.0457e-21
KAT2A	-0.979708	1.61809e-22	5.09178e-21
KLHDC4	-0.554656	1.68978e-22	5.30902e-21
SLC25A24	0.907913	1.72567e-22	5.4133e-21
RPS28	-0.799215	1.75563e-22	5.4987e-21
ZFP1	0.625922	1.80955e-22	5.65872e-21
SNX7	0.737197	1.8648e-22	5.82243e-21
MYOF	1.20406	1.87102e-22	5.83274e-21
GBA2	-0.538332	1.89389e-22	5.8919e-21
RPS7	-0.687755	1.89587e-22	5.8919e-21
CTD-2033D15.2	-2.3643	1.90961e-22	5.9254e-21
CLN5	0.463862	1.9197e-22	5.94751e-21
RP11-936I5.1	-2.31477	1.92588e-22	5.95278e-21
CDC37	-0.720963	1.92734e-22	5.95278e-21
INTS2	0.628173	2.01587e-22	6.21664e-21
NEK4	0.625647	2.15335e-22	6.63041e-21
RP3-329A5.8	-1.31886	2.18487e-22	6.71713e-21
CTD-2630F21.1	1.15032	2.20139e-22	6.75756e-21
ALKAL2	-1.54059	2.22247e-22	6.81183e-21
FBXL5	0.639824	2.23085e-22	6.82707e-21
RP5-1126H10.2	-1.27458	2.28777e-22	6.9906e-21
C1orf54	-0.878552	2.32392e-22	7.09027e-21
DNASE2	0.744455	2.32893e-22	7.09474e-21
C7orf25	0.593661	2.35465e-22	7.16221e-21
ILKAP	-0.44058	2.46237e-22	7.47852e-21
LRRC8E	1.77207	2.48267e-22	7.52877e-21
RNF152	-1.20272	2.5029e-22	7.57863e-21
RPS20P22	-2.39671	2.53357e-22	7.65995e-21
TIRAP	0.564752	2.67512e-22	8.07571e-21
DUS1L	-0.768619	2.6901e-22	8.10874e-21
SLC25A19	-1.55545	2.70209e-22	8.13264e-21
COX15	0.628801	2.71343e-22	8.15453e-21
SPATA2L	-1.1156	2.72456e-22	8.17571e-21
SPSB3	-0.668973	2.84099e-22	8.51234e-21
CDC23	0.423751	2.84774e-22	8.51986e-21
PDHB	0.639997	2.87439e-22	8.58675e-21
MUT	0.750793	2.92718e-22	8.73145e-21
GPSM1	-1.40878	2.97808e-22	8.87009e-21
RP11-278C7.4	-1.26032	2.98537e-22	8.87859e-21
DUS3L	-0.748169	2.99481e-22	8.89348e-21
AP5M1	0.535182	3.01058e-22	8.92709e-21
CIB1	-0.570782	3.06909e-22	9.08713e-21
TCERG1	-0.655375	3.09257e-22	9.14314e-21
CDK5RAP2	0.478283	3.10668e-22	9.17133e-21
COG6	0.600932	3.13686e-22	9.24683e-21
CRNKL1	0.458268	3.16729e-22	9.32281e-21
C12orf66	0.623322	3.19063e-22	9.36705e-21
ALG1	0.721794	3.19167e-22	9.36705e-21
CDK4	0.689143	3.37721e-22	9.8971e-21
ZNF26	-0.877122	3.51572e-22	1.0288e-20
PHLDA1	-1.14183	3.54662e-22	1.03633e-20
PLK2	-1.55062	3.55714e-22	1.03789e-20
SNHG20	-0.784676	3.57557e-22	1.04175e-20
TNPO1	0.559118	3.6661e-22	1.06657e-20
PRKAR2A-AS1	1.08751	3.7312e-22	1.08394e-20
CHCHD3	0.613422	3.81758e-22	1.10743e-20
RPL3	-0.587449	3.83519e-22	1.11093e-20
RRN3P2	-1.50001	3.96569e-22	1.14707e-20
CLPX	0.591217	4.00315e-22	1.15537e-20
JAGN1	0.616751	4.0059e-22	1.15537e-20
RB1	0.587675	4.0724e-22	1.17286e-20
GMPR2	0.508217	4.12775e-22	1.18703e-20
CTRL	-1.06905	4.13343e-22	1.18703e-20
CTSA	0.934384	4.15734e-22	1.19219e-20
SOX17	-1.49176	4.36173e-22	1.24901e-20
HOXA4	-0.70699	4.4019e-22	1.25872e-20
ACOT13	0.602781	4.45715e-22	1.2727e-20
KANTR	-0.927448	4.46805e-22	1.274e-20
SDHC	0.537137	4.49543e-22	1.27998e-20
STRBP	0.713174	4.56296e-22	1.29737e-20
LINC01160	-1.09903	4.62041e-22	1.3109e-20
ATP6V1A	0.7303	4.62364e-22	1.3109e-20
CEACAM19	-1.22777	4.76355e-22	1.34866e-20
RP5-1024G6.5	1.34856	4.80563e-22	1.35866e-20
TRMT5	0.552647	4.93925e-22	1.39447e-20
CYR61	-2.1143	5.06031e-22	1.42664e-20
RP11-166O4.6	-1.17213	5.16953e-22	1.45538e-20
BHMT2	1.24669	5.36489e-22	1.50826e-20
CTH	-2.96727	5.59038e-22	1.56946e-20
KRBA2	1.0264	5.75789e-22	1.61422e-20
VPS13C	0.655892	5.99149e-22	1.67737e-20
SPA17	0.967482	6.07772e-22	1.69913e-20
BLCAP	-0.405227	6.10854e-22	1.70537e-20
LSMEM1	-1.3593	6.15335e-22	1.71549e-20
SNHG19	-1.07798	6.16645e-22	1.71676e-20
HEATR5A	0.774674	6.19078e-22	1.72114e-20
RPS10	-0.676485	6.28805e-22	1.74576e-20
CTC-351M12.1	1.39472	6.44135e-22	1.78585e-20
CREM	-1.34409	6.55695e-22	1.81539e-20
LIN37	-0.888345	6.7286e-22	1.86034e-20
PROSC	0.512417	6.82844e-22	1.88535e-20
ADNP-AS1	-0.744575	6.85734e-22	1.88975e-20
ST3GAL3	-0.565702	6.86324e-22	1.88975e-20
RP11-341G23.4	-1.53479	6.90839e-22	1.89957e-20
V40929	-1.6637	6.93125e-22	1.90325e-20
RP11-196G11.2	-2.2815	6.97274e-22	1.91202e-20
KBTBD11-OT1	-1.78747	7.30556e-22	1.99917e-20
MAFK	-1.23103	7.31052e-22	1.99917e-20
CHST6	1.45788	7.37292e-22	2.01349e-20
DLD	0.692227	7.51579e-22	2.04971e-20
GTPBP1	-0.612883	7.83926e-22	2.13503e-20
CASP6	0.692874	8.18849e-22	2.22711e-20
NAXD	-0.598079	8.52656e-22	2.31592e-20
RNF213	0.779916	8.5661e-22	2.32351e-20
SIL1	0.674148	8.66268e-22	2.34653e-20
C6orf47	0.545029	8.87757e-22	2.4015e-20
B4GALT3	-0.67436	9.07619e-22	2.45192e-20
JOSD1	-0.743658	9.12241e-22	2.46109e-20
KATNBL1	-0.557397	9.15088e-22	2.46545e-20
RP11-342K2.1	-1.3289	9.27792e-22	2.49632e-20
KB-68A7.1	-1.47115	9.83237e-22	2.64196e-20
FECH	0.687263	9.93972e-22	2.66722e-20
PPP1R8	0.422494	1.00527e-21	2.69393e-20
SLC2A3	-2.12669	1.01652e-21	2.72046e-20
MRRF	-0.50779	1.03459e-21	2.76512e-20
NR4A1	-2.67581	1.04636e-21	2.79284e-20
NUDT9P1	-1.20481	1.19061e-21	3.16976e-20
ARSK	0.752826	1.19073e-21	3.16976e-20
RGS16	-2.56009	1.23609e-21	3.28613e-20
LINC01521	1.24979	1.24654e-21	3.30952e-20
C3orf62	-0.749696	1.29962e-21	3.44589e-20
CTC-471J1.2	-1.49662	1.30775e-21	3.46285e-20
PTCD2	0.693734	1.33004e-21	3.51724e-20
NF1	0.524653	1.33543e-21	3.52684e-20
NQO1	1.24983	1.3745e-21	3.62524e-20
RP11-49I11.4	-1.36219	1.37876e-21	3.63171e-20
NARS	0.496371	1.38238e-21	3.63645e-20
PPP4R3A	-0.420209	1.47659e-21	3.87919e-20
LYPD3	-2.48544	1.53052e-21	4.01561e-20
APPL2	0.604604	1.53397e-21	4.01941e-20
ANO5	0.774609	1.55407e-21	4.06676e-20
RP11-285F7.2	-0.874585	1.60427e-21	4.19264e-20
THUMPD2	-0.646339	1.60721e-21	4.19486e-20
WDR5B	0.733033	1.60992e-21	4.19647e-20
C1orf159	-0.739924	1.66685e-21	4.33923e-20
SLC41A2	0.860456	1.71075e-21	4.44772e-20
KLLN	1.17317	1.72096e-21	4.46847e-20
PRMT6	0.723489	1.74659e-21	4.52367e-20
MR1	0.780163	1.74673e-21	4.52367e-20
ERLIN2	0.549395	1.78666e-21	4.61717e-20
SYNC	1.48346	1.78744e-21	4.61717e-20
GLUD2	1.17527	1.80921e-21	4.66738e-20
TIGD2	0.737867	1.81194e-21	4.66843e-20
LINC00115	-1.39445	1.826e-21	4.69861e-20
RAB3GAP1	0.373048	1.88542e-21	4.8453e-20
TMEM182	0.865204	1.90543e-21	4.88431e-20
ARHGAP11A	1.3181	1.90548e-21	4.88431e-20
CCDC127	0.502956	1.92427e-21	4.92618e-20
RP11-116D17.3	-1.57428	1.9662e-21	5.02711e-20
MSH2	0.881136	1.98342e-21	5.06467e-20
NBN	0.550997	1.99956e-21	5.0994e-20
HTT	0.431657	2.05823e-21	5.24234e-20
AC017104.6	-1.30487	2.10384e-21	5.3517e-20
CTB-32O4.2	-2.54141	2.14599e-21	5.45201e-20
LINC-PINT	-0.910441	2.15995e-21	5.48053e-20
MRPS21	-0.441283	2.17216e-21	5.50455e-20
PRR26	-1.76251	2.18314e-21	5.52539e-20
HNRNPDL	-0.551816	2.27055e-21	5.73937e-20
CCDC51	0.701061	2.29642e-21	5.79745e-20
CPT2	0.875393	2.38436e-21	6.01189e-20
KIF13B	0.653867	2.39674e-21	6.0355e-20
MEGF8	0.546674	2.40433e-21	6.04703e-20
SNRNP70	-0.63934	2.55004e-21	6.40546e-20
RP11-288C18.1	1.07012	2.56319e-21	6.43044e-20
RNPS1	-0.522036	2.67758e-21	6.70901e-20
NCAPD2	0.755809	2.69006e-21	6.73188e-20
RP11-517P14.7	-1.67682	2.73353e-21	6.82704e-20
G6PD	0.7995	2.7349e-21	6.82704e-20
POLR2B	0.599336	2.78765e-21	6.9494e-20
SMURF1	-0.867194	2.79085e-21	6.9494e-20
V8712	-1.49583	2.85556e-21	7.1017e-20
SLC25A25	-1.35016	2.95125e-21	7.33059e-20
RNF138P1	-2.66259	2.96193e-21	7.34801e-20
METTL26	-0.548305	2.98191e-21	7.38843e-20
RPL4	-0.552038	3.11486e-21	7.70833e-20
ZNF619	0.673261	3.15874e-21	7.80726e-20
LNX2	0.827068	3.20516e-21	7.91224e-20
CCDC130	-0.90092	3.37574e-21	8.32309e-20
RP11-305K5.1	-1.25047	3.40909e-21	8.39498e-20
MIDN	-1.23381	3.48445e-21	8.57004e-20
HLCS	0.477687	3.5134e-21	8.63064e-20
GLMP	1.00598	3.5457e-21	8.69934e-20
ZNF2	0.595266	3.58574e-21	8.7868e-20
TMEM19	0.688013	3.60173e-21	8.81522e-20
KCNK5	-2.96879	3.67765e-21	8.99007e-20
DMGDH	1.11579	3.69512e-21	9.01457e-20
RPL5P4	-0.855534	3.69667e-21	9.01457e-20
PPP1R12C	-0.539579	3.70287e-21	9.01872e-20
LHB	-2.91178	3.7382e-21	9.09373e-20
PMS2P3	-0.647822	3.87508e-21	9.41527e-20
PARS2	1.01827	4.01001e-21	9.73131e-20
MIR4435-2HG	-0.885114	4.09438e-21	9.92404e-20
ENTPD7	-1.30289	4.1595e-21	1.00697e-19
ZNF721	-0.521394	4.19745e-21	1.01493e-19
NRN1L	-1.21428	4.21979e-21	1.0191e-19
MCCC1-AS1	-1.23534	4.23352e-21	1.02119e-19
PRIM1	0.949155	4.32434e-21	1.04184e-19
ADGRV1	1.60011	4.35064e-21	1.04692e-19
C1orf52	-0.602902	4.43068e-21	1.0649e-19
RBM3	-1.22284	4.49551e-21	1.07919e-19
ADAT2	-0.709658	4.56049e-21	1.09348e-19
LINC00893	-0.935049	4.57201e-21	1.09493e-19
MRPS35	0.601524	4.60679e-21	1.10195e-19
ARL11	1.45538	4.70531e-21	1.12417e-19
PSMC1	0.950647	4.95468e-21	1.18234e-19
LAMB3	1.2987	4.97992e-21	1.18695e-19
C5orf51	0.487228	5.00778e-21	1.19217e-19
CDH4	-2.73936	5.07811e-21	1.20748e-19
LCP1	0.868993	5.23177e-21	1.24255e-19
RP11-385F5.5	-1.11409	5.24449e-21	1.24409e-19
RNF14	0.560728	5.28216e-21	1.25155e-19
SYCE2	-1.25546	5.35965e-21	1.26841e-19
ZNF813	0.732827	5.36624e-21	1.26847e-19
RTN3	0.741548	5.41912e-21	1.27946e-19
RP11-863K10.4	1.04882	5.56294e-21	1.31187e-19
KLHL29	-1.05219	5.61048e-21	1.32153e-19
SNORD35A	-2.04729	5.627e-21	1.32386e-19
ZXDA	0.845112	5.76535e-21	1.35482e-19
ATP6V1C2	-1.76841	5.9082e-21	1.38677e-19
LINC00599	-4.11224	5.94639e-21	1.3941e-19
SPG11	0.448876	6.01093e-21	1.40758e-19
CSNK2A1	0.421857	6.04485e-21	1.41387e-19
PELI1	-0.948615	6.23341e-21	1.45628e-19
CA2	-1.89921	6.26672e-21	1.46236e-19
PVT1	-0.913903	6.38608e-21	1.48848e-19
RP11-441O15.3	-1.18659	6.58036e-21	1.53198e-19
SLC9A9	0.893325	6.6435e-21	1.54488e-19
IPO8	0.453799	6.69316e-21	1.55463e-19
PSMG4	-0.48703	6.7877e-21	1.57476e-19
RNF148	-2.16478	6.82749e-21	1.58216e-19
RPL21	-0.626848	6.89512e-21	1.59599e-19
KLF4	-1.84017	7.02483e-21	1.62311e-19
NHLRC1	1.32714	7.02847e-21	1.62311e-19
NUDT6	0.938497	7.05054e-21	1.62633e-19
C1RL	1.01118	7.22379e-21	1.66333e-19
TRMT10A	0.722543	7.22752e-21	1.66333e-19
MEF2B	-0.847443	7.37798e-21	1.69601e-19
RP5-1014D13.2	-1.1621	7.63903e-21	1.75232e-19
PTGR1	1.02321	7.64047e-21	1.75232e-19
STARD10	-0.86045	8.19e-21	1.87621e-19
STARD13-AS	-2.21114	8.24856e-21	1.88747e-19
PTGS2	-2.11412	8.33419e-21	1.90489e-19
RP11-507E23.1	-1.77874	8.35189e-21	1.90676e-19
TBC1D16	0.721996	8.40854e-21	1.91751e-19
CFI	1.27102	8.56787e-21	1.95162e-19
LINC00205	-1.14046	8.86681e-21	2.01743e-19
DFFA	0.395598	8.97541e-21	2.03884e-19
AKR1C3	1.54157	8.98128e-21	2.03884e-19
ATP1B3-AS1	-2.91295	9.10158e-21	2.06381e-19
PCDHGC5	1.20324	9.42391e-21	2.13449e-19
CSNK1G2	-0.672186	9.5254e-21	2.15504e-19
PTP4A1	-1.84613	9.58967e-21	2.16714e-19
VTN	1.46369	9.68767e-21	2.18682e-19
CAND1	0.446654	1.01668e-20	2.29239e-19
DHX40	0.588569	1.01787e-20	2.29249e-19
ZNF658B	1.32256	1.03946e-20	2.33849e-19
RBM10	-0.833535	1.0512e-20	2.36075e-19
MCRIP2	-0.977562	1.05171e-20	2.36075e-19
ATL3	0.566932	1.07272e-20	2.40523e-19
SKINT1L	-1.51951	1.07466e-20	2.40688e-19
TFIP11	0.598632	1.07697e-20	2.40937e-19
HBB	-3.37039	1.09212e-20	2.44053e-19
TMEM222	-0.511789	1.09993e-20	2.45523e-19
RPRD2	0.475438	1.12683e-20	2.5125e-19
ATAD3B	-1.17469	1.13498e-20	2.52786e-19
ACBD5	0.771421	1.17392e-20	2.61168e-19
VPS4B	0.407144	1.18134e-20	2.62528e-19
KLHDC8B	-0.991152	1.21923e-20	2.70647e-19
GOT1	-1.36364	1.23051e-20	2.7285e-19
SNHG8	-0.794602	1.2321e-20	2.729e-19
RP11-82L18.2	-1.03707	1.24582e-20	2.75634e-19
RMDN1	0.523159	1.25124e-20	2.76529e-19
PCGF3	-0.711109	1.25777e-20	2.77666e-19
DYNC1LI2	0.522258	1.26882e-20	2.79796e-19
CDC5L	0.511069	1.27125e-20	2.80024e-19
TSC22D2	-0.538883	1.28146e-20	2.81963e-19
ERVK3-1	-0.66402	1.28912e-20	2.83338e-19
ACO2	0.791762	1.31399e-20	2.88449e-19
RUFY1	0.421942	1.31525e-20	2.88449e-19
RP11-977G19.5	-0.711772	1.31793e-20	2.8872e-19
USP22	0.474418	1.32092e-20	2.8906e-19
RP11-521C22.2	-1.49194	1.35821e-20	2.96896e-19
MYO15A	-1.83811	1.36195e-20	2.9722e-19
MTX1	0.605161	1.36266e-20	2.9722e-19
RP11-147L13.13	-0.782824	1.47951e-20	3.22357e-19
SCML1	-0.780687	1.49624e-20	3.25648e-19
KLHL9	0.501062	1.51765e-20	3.29949e-19
TRMT61B	0.632682	1.52553e-20	3.31304e-19
FADD	1.10749	1.53306e-20	3.32578e-19
SELENOK	-1.07614	1.55385e-20	3.36724e-19
RPS19	-0.865129	1.56011e-20	3.37715e-19
LAMP2	0.875615	1.61415e-20	3.48841e-19
MTIF2	0.414026	1.61499e-20	3.48841e-19
COPB2	0.611453	1.62858e-20	3.51397e-19
DDRGK1	0.577699	1.65223e-20	3.56118e-19
ASXL2	0.535546	1.70691e-20	3.67508e-19
SLC25A46	0.523083	1.81751e-20	3.90901e-19
TMEM254	0.639337	1.83226e-20	3.93651e-19
MYCT1	-1.18917	1.83946e-20	3.94776e-19
DGKA	-1.16178	1.88032e-20	4.03113e-19
MAT2A	-1.15602	1.92201e-20	4.1161e-19
DNAAF2	0.524598	2.03149e-20	4.34591e-19
EPDR1	0.848557	2.06553e-20	4.41097e-19
ZNF770	0.814094	2.0663e-20	4.41097e-19
CCPG1	0.806599	2.07351e-20	4.42166e-19
POMK	1.13884	2.17684e-20	4.63707e-19
KLHL11	1.48988	2.18555e-20	4.65068e-19
RP11-42O15.3	-2.62467	2.20694e-20	4.6912e-19
C19orf48	-1.08799	2.21414e-20	4.70154e-19
GRASP	-1.32853	2.22972e-20	4.72959e-19
NCAPD3	0.466513	2.27914e-20	4.82932e-19
MAIP1	0.54041	2.29429e-20	4.85629e-19
CSTF1	0.409838	2.3221e-20	4.90997e-19
MRPS14	0.397746	2.34654e-20	4.95642e-19
FUT1	-1.59029	2.37758e-20	5.01455e-19
TMLHE	0.704146	2.37907e-20	5.01455e-19
CEBPB	-0.920979	2.39597e-20	5.04487e-19
ADAT1	0.559733	2.40378e-20	5.056e-19
RASIP1	-0.881093	2.50351e-20	5.26025e-19
PCDHGB7	1.22179	2.64177e-20	5.54496e-19
ZNF841	-1.05095	2.73791e-20	5.74074e-19
NPIPB11	-1.99852	2.76481e-20	5.79109e-19
RPA1	0.456491	2.78625e-20	5.82557e-19
LEO1	0.605924	2.78709e-20	5.82557e-19
RAD50	0.48229	2.93832e-20	6.13528e-19
SNHG17	-1.26285	3.03887e-20	6.33863e-19
CTC-444N24.11	-1.93962	3.04474e-20	6.34427e-19
EEF1D	-0.5075	3.07311e-20	6.39673e-19
NAB2	-0.885114	3.10155e-20	6.44922e-19
RP11-661A12.8	-1.30035	3.1413e-20	6.5251e-19
RP11-139H15.5	-1.87567	3.21231e-20	6.6657e-19
SCLT1	-0.590837	3.27995e-20	6.79903e-19
ADH5	0.682592	3.31388e-20	6.86226e-19
EHD2	0.711021	3.33911e-20	6.90738e-19
PDSS2	0.697997	3.43678e-20	7.10208e-19
ERRFI1	-1.04685	3.53339e-20	7.29421e-19
RBFOX3	-2.33803	3.5601e-20	7.34179e-19
RP11-59C5.3	-1.21178	3.56874e-20	7.35204e-19
ZNF207	-0.313768	3.63343e-20	7.47764e-19
DHX32	0.57246	3.66487e-20	7.53459e-19
FUCA1	0.917861	3.87837e-20	7.96537e-19
EPG5	0.456073	3.90389e-20	8.00956e-19
C11orf96	-1.76338	3.93304e-20	8.06112e-19
RP11-458J1.1	0.765706	3.94832e-20	8.08417e-19
DHRS7B	0.513144	4.00991e-20	8.20191e-19
LMBR1L	-0.75988	4.17575e-20	8.5324e-19
PHC2	-0.974412	4.33009e-20	8.83875e-19
GNLY	-1.89578	4.37872e-20	8.92894e-19
ASAP1-IT2	-2.02181	4.44579e-20	9.0555e-19
PLIN3	0.988128	4.44982e-20	9.0555e-19
GTF2IP7	1.65516	4.66916e-20	9.49223e-19
KLHL42	0.519281	4.74429e-20	9.63519e-19
QPCTL	-0.803071	4.75845e-20	9.65416e-19
C1orf122	-0.650771	4.82055e-20	9.77026e-19
RP11-88I18.3	-1.78641	4.90352e-20	9.92839e-19
RP5-1021I20.2	-3.44976	4.93935e-20	9.99085e-19
HK3	1.49742	4.98739e-20	1.00779e-18
KIF25	-2.63267	5.00641e-20	1.01061e-18
SLC14A2	1.78423	5.14024e-20	1.03658e-18
UCKL1	-0.413447	5.26271e-20	1.06021e-18
TBC1D19	0.855613	5.27886e-20	1.0624e-18
BAD	-0.528059	5.28876e-20	1.06332e-18
THAP10	0.868496	5.3033e-20	1.06448e-18
LIME1	-0.992414	5.30515e-20	1.06448e-18
ZNF672	-0.560813	5.41439e-20	1.08531e-18
MRPL19	0.616025	5.55248e-20	1.11188e-18
C3orf38	0.558198	5.5675e-20	1.11378e-18
SCAMP2	0.384693	5.65641e-20	1.13044e-18
NOMO2	1.22398	5.7318e-20	1.14436e-18
ACOX1	0.525279	5.7552e-20	1.14789e-18
COL23A1	-1.38335	5.91623e-20	1.17883e-18
ZDHHC4	0.542315	6.00982e-20	1.19629e-18
CACTIN	-0.485383	6.13861e-20	1.22072e-18
ZNF767P	-0.784098	6.22281e-20	1.23624e-18
PIGT	0.687953	6.33959e-20	1.25782e-18
SACM1L	0.37886	6.344e-20	1.25782e-18
RPS6	-0.563236	6.37636e-20	1.26299e-18
TIGD6	0.488177	6.51224e-20	1.28863e-18
MTAP	-0.491255	6.55125e-20	1.29507e-18
IDH1	0.88247	6.57511e-20	1.2985e-18
AXL	-1.08859	6.61063e-20	1.30423e-18
SPG7	-0.475596	6.67979e-20	1.31658e-18
OSBP	0.651305	6.80937e-20	1.3408e-18
UNC119B	0.715634	6.85467e-20	1.3484e-18
RP11-248J18.2	-1.03689	6.92242e-20	1.36039e-18
CXCL2	-2.39677	7.06131e-20	1.38633e-18
YIPF1	0.49133	7.21546e-20	1.41521e-18
HNRNPH1	-0.545937	7.3275e-20	1.43577e-18
RHOB	-1.22016	7.41844e-20	1.45217e-18
SLC25A37	-0.746842	7.59714e-20	1.4857e-18
SLC30A6	0.418461	7.62105e-20	1.48893e-18
HPCAL1	-0.827327	7.67144e-20	1.49731e-18
SRRT	-0.55999	7.70274e-20	1.50196e-18
DYNC1I2	0.530408	7.9555e-20	1.54974e-18
TBCC	0.603357	7.97837e-20	1.55268e-18
FBXW5	-0.741771	8.08203e-20	1.57133e-18
HECTD1	0.5702	8.13335e-20	1.57978e-18
RPL9	-0.656047	8.26053e-20	1.60293e-18
MRPL45	0.599582	8.30259e-20	1.60953e-18
APC	0.537676	8.51762e-20	1.64962e-18
SEPSECS	0.590713	8.55929e-20	1.65609e-18
FKRP	-0.543235	8.62684e-20	1.66755e-18
RP11-127I20.8	-2.12251	8.78266e-20	1.69604e-18
RGS2	-1.62063	9.14224e-20	1.76378e-18
SNX14	0.420287	1.0161e-19	1.95843e-18
RAB28	-0.425456	1.02535e-19	1.97436e-18
RPL37	-0.598981	1.02669e-19	1.97504e-18
RP11-101E13.5	-0.624051	1.03879e-19	1.99642e-18
TAS2R15P	-1.2383	1.04322e-19	2.003e-18
ATF4	-0.646442	1.08068e-19	2.07295e-18
SH3GL2	-2.87941	1.08651e-19	2.08213e-18
CDK3	-0.826042	1.09053e-19	2.08783e-18
ARID5A	-1.46131	1.10884e-19	2.12087e-18
HSD17B4	0.6074	1.11057e-19	2.12215e-18
IREB2	0.894896	1.16149e-19	2.21733e-18
RDX	1.00031	1.20416e-19	2.29493e-18
DDX51	-0.675598	1.20442e-19	2.29493e-18
VEGFA	-1.46682	1.22069e-19	2.32371e-18
RPL14	-0.519237	1.29476e-19	2.46238e-18
HNRNPH3	-0.540362	1.29777e-19	2.46576e-18
NDUFAF1	0.618223	1.31361e-19	2.49335e-18
PIGM	0.565222	1.31478e-19	2.49335e-18
ZFYVE9	0.595188	1.35947e-19	2.57566e-18
FAM109A	-0.734225	1.36635e-19	2.58626e-18
MANSC1	0.631751	1.36901e-19	2.58885e-18
R3HDM4	-0.659519	1.37974e-19	2.60669e-18
CTC-281F24.5	1.31933	1.39521e-19	2.63343e-18
RP11-536K7.3	-1.15008	1.44774e-19	2.73001e-18
CD99P1	-0.915435	1.46561e-19	2.76111e-18
ABHD17A	-0.510063	1.52116e-19	2.86307e-18
MCCC2	0.645647	1.5293e-19	2.8757e-18
CCAR2	-0.390866	1.54011e-19	2.89329e-18
UNC50	0.37287	1.54583e-19	2.90133e-18
ADAMTS18	-3.10697	1.55593e-19	2.91754e-18
RBM43	0.842298	1.60512e-19	3.00698e-18
LZIC	0.531962	1.60768e-19	3.00896e-18
SLC39A1	0.503347	1.61238e-19	3.01494e-18
C9orf3	-0.789165	1.61657e-19	3.0198e-18
ZFAND2B	-0.470936	1.61799e-19	3.0198e-18
EPC1	-0.390874	1.64655e-19	3.07024e-18
NOP58	-0.833623	1.65101e-19	3.07421e-18
PQLC1	-0.573895	1.65175e-19	3.07421e-18
TPST2	0.870805	1.69489e-19	3.15159e-18
KIF13A	0.658647	1.70303e-19	3.16378e-18
DDO	0.706316	1.71338e-19	3.18007e-18
SRPK2	0.429073	1.72782e-19	3.20307e-18
USO1	0.548193	1.72897e-19	3.20307e-18
FAM50B	0.677398	1.73497e-19	3.21122e-18
AKAP17A	-0.813816	1.75594e-19	3.24704e-18
C1QTNF4	-1.33811	1.77185e-19	3.27342e-18
UBAP1L	-1.00824	1.78329e-19	3.29153e-18
TRAM1L1	1.32624	1.82307e-19	3.36187e-18
PHAX	0.569968	1.82487e-19	3.36208e-18
KIF11	1.46361	1.87952e-19	3.45959e-18
ACAA2	0.819333	1.9138e-19	3.51945e-18
FBXL12	-0.48505	1.93677e-19	3.55843e-18
RP11-327J17.9	-1.58106	1.94542e-19	3.57106e-18
RPS5	-0.754675	1.95725e-19	3.58948e-18
RPS16	-0.630493	1.97631e-19	3.62112e-18
MT-ND3	-1.01576	1.99738e-19	3.6564e-18
RP11-889L3.1	-1.13109	2.00205e-19	3.66159e-18
ISG20	-1.29255	2.05543e-19	3.75581e-18
STX5	-0.548793	2.16339e-19	3.94947e-18
CDK2AP2	-1.30261	2.17606e-19	3.96899e-18
PHTF1	0.467746	2.18323e-19	3.97845e-18
TMEM116	0.800791	2.24989e-19	4.0962e-18
ZC3HAV1	0.655356	2.2534e-19	4.09886e-18
CD83	-2.0533	2.26667e-19	4.11925e-18
RUVBL1	0.555515	2.31744e-19	4.20771e-18
RPS20	-0.61449	2.34329e-19	4.25079e-18
SMARCAL1	0.513181	2.46462e-19	4.46685e-18
HBA1	-3.41315	2.49451e-19	4.51694e-18
SH3BP5-AS1	-1.58096	2.5177e-19	4.55482e-18
ELL2	-1.56975	2.52594e-19	4.5656e-18
ZNF263	-0.48337	2.54986e-19	4.60468e-18
ATP2C1	0.564345	2.5734e-19	4.64301e-18
ZNF814	-0.662174	2.59845e-19	4.68398e-18
C1orf35	-0.500682	2.63341e-19	4.74273e-18
DAG1	0.688907	2.69894e-19	4.85639e-18
SNX18	0.660114	2.77775e-19	4.99372e-18
GADD45B	-1.42089	2.79745e-19	5.02462e-18
AMY2B	-0.841213	2.93252e-19	5.26252e-18
JAK1	0.689791	2.96108e-19	5.30902e-18
RAB40C	-0.58513	3.00093e-19	5.37565e-18
KBTBD7	0.90323	3.03661e-19	5.43471e-18
SRSF5	-0.585729	3.06297e-19	5.47701e-18
RFC1	0.485617	3.08032e-19	5.50313e-18
ARHGAP35	0.451924	3.17438e-19	5.66611e-18
RPL35	-0.799076	3.28977e-19	5.86685e-18
SRSF4	-0.417283	3.30615e-19	5.89082e-18
SMPD1	0.54607	3.3568e-19	5.97576e-18
ADCY7	1.30976	3.39088e-19	6.03107e-18
STRN4	-0.409187	3.45686e-19	6.14298e-18
THOC1	-0.578903	3.68217e-19	6.53756e-18
RP11-30K9.5	0.996195	3.70349e-19	6.5696e-18
PCCA	0.883424	3.75795e-19	6.65558e-18
RP11-499P20.2	-0.975992	3.7586e-19	6.65558e-18
RPS14	-0.579832	3.82032e-19	6.75889e-18
MMADHC	0.511438	4.0503e-19	7.15946e-18
HNRNPA1P59	1.58248	4.05833e-19	7.16733e-18
RP11-577H5.1	-1.20973	4.06532e-19	7.17336e-18
TTC37	0.441901	4.09356e-19	7.21683e-18
ZNF674-AS1	-0.853656	4.10316e-19	7.22739e-18
TPT1-AS1	-0.793517	4.23844e-19	7.45913e-18
ANXA7	0.509529	4.31245e-19	7.58273e-18
SAP30BP	-0.492524	4.44317e-19	7.80572e-18
RP11-261N11.8	-3.1767	4.50577e-19	7.90877e-18
CDC42SE1	-0.621426	4.60186e-19	8.07037e-18
RP11-354K4.2	-1.77724	4.66058e-19	8.1662e-18
EIF3G	-0.490951	4.66564e-19	8.16792e-18
DDX28	0.769706	4.75897e-19	8.32405e-18
RP11-999E24.3	-0.967312	4.86427e-19	8.5008e-18
PCDHGB5	1.10067	4.87573e-19	8.51342e-18
NPFF	-1.1359	4.94981e-19	8.63525e-18
NUDT5	0.373655	4.99111e-19	8.69973e-18
ALG10	0.791458	5.05392e-19	8.80155e-18
AC009120.6	-0.85	5.14559e-19	8.95341e-18
RPRD1A	-0.475566	5.20793e-19	9.05404e-18
RPL13AP25	-1.06867	5.27827e-19	9.16836e-18
MT-RNR1	-1.35587	5.38772e-19	9.35037e-18
TMEM17	0.784063	5.49901e-19	9.53527e-18
SNORA3B	-1.80694	5.5214e-19	9.56581e-18
RPL11	-0.525907	5.53222e-19	9.57628e-18
CTD-2506P8.6	1.33412	5.68641e-19	9.8347e-18
AGL	0.601454	6.17504e-19	1.06706e-17
SGSM2	-0.608388	6.29309e-19	1.08652e-17
TCAF1	0.859571	6.35337e-19	1.09598e-17
BRD9	-0.455623	6.40749e-19	1.10437e-17
TRAFD1	0.473884	6.43969e-19	1.10897e-17
ZCCHC4	0.571136	6.47458e-19	1.11402e-17
RAB23	0.991307	6.53315e-19	1.12313e-17
CERS5	-0.396366	6.60739e-19	1.13492e-17
AKR7L	-1.40572	6.64533e-19	1.14046e-17
RPL32	-0.590657	6.74579e-19	1.15671e-17
MORF4L1P1	0.760081	6.76817e-19	1.15955e-17
USP34	0.614997	6.82368e-19	1.16807e-17
MT-ND2	-0.874327	6.85235e-19	1.17175e-17
SLC27A2	2.6299	6.85689e-19	1.17175e-17
COX18	0.503915	6.9346e-19	1.18402e-17
ZNF287	0.622963	6.94885e-19	1.18544e-17
JAM3	-0.638831	7.02325e-19	1.19712e-17
TLR8	1.86844	7.06761e-19	1.20366e-17
ME2	0.684644	7.16086e-19	1.2185e-17
SLC35C2	-0.609313	7.43707e-19	1.26443e-17
ZBTB3	0.87996	7.4704e-19	1.26902e-17
RP11-713M15.2	1.86326	7.64178e-19	1.29628e-17
TBK1	0.45612	7.64379e-19	1.29628e-17
GNS	0.99028	7.72471e-19	1.30889e-17
SNORA53	-1.59737	7.74264e-19	1.31082e-17
LINC00641	-1.12134	7.84122e-19	1.32639e-17
STAG1	0.674511	7.90603e-19	1.33623e-17
CLDND1	-0.562225	7.97145e-19	1.34615e-17
RP11-562A8.4	-1.19196	8.12078e-19	1.37021e-17
RP3-508I15.14	-0.97954	8.38239e-19	1.41316e-17
RP11-649A18.12	-1.84853	8.48162e-19	1.42869e-17
FGGY	0.680297	8.55266e-19	1.4389e-17
TCAIM	0.5577	8.55661e-19	1.4389e-17
ANGEL1	0.506275	8.58565e-19	1.44258e-17
FRYL	0.504832	8.6477e-19	1.45178e-17
ACTR8	0.378841	8.65834e-19	1.45236e-17
RPS15A	-0.560412	8.70509e-19	1.45898e-17
TKT	0.595418	8.95831e-19	1.50016e-17
PLA2G4B	-0.839481	9.2451e-19	1.5469e-17
LGMN	0.818939	9.28036e-19	1.5515e-17
TMEM219	-0.540092	9.29034e-19	1.55187e-17
SLC47A1	-0.891004	9.48265e-19	1.58268e-17
PAPSS1	0.58281	9.50499e-19	1.58509e-17
PAPD7	-0.600455	9.65942e-19	1.6095e-17
NOP2	-0.969649	9.81958e-19	1.63483e-17
DVL1	-0.486686	1.00523e-18	1.67218e-17
CCNDBP1	0.479307	1.00864e-18	1.67647e-17
CBFA2T3	-1.31881	1.01533e-18	1.68618e-17
TTC41P	-1.14277	1.02634e-18	1.70306e-17
CACNB2	-1.59035	1.03099e-18	1.70937e-17
RAB3A	-1.47385	1.03459e-18	1.71391e-17
MANBA	0.701992	1.04307e-18	1.72654e-17
METTL14	0.412028	1.05364e-18	1.74259e-17
IGDCC3	-2.06543	1.05829e-18	1.74884e-17
MAGEF1	0.464138	1.06434e-18	1.75739e-17
LRBA	0.706857	1.07161e-18	1.76793e-17
CTD-2196E14.6	-1.0285	1.0984e-18	1.81065e-17
GATA6-AS1	-1.01699	1.12479e-18	1.85263e-17
DCLRE1B	0.746298	1.13112e-18	1.86152e-17
ZNF432	-1.53999	1.13218e-18	1.86174e-17
RBM6	-0.808584	1.13851e-18	1.87061e-17
BIRC6	0.50071	1.15146e-18	1.89033e-17
NEFH	1.01851	1.1542e-18	1.89328e-17
C2CD4B	-2.61838	1.15764e-18	1.89738e-17
CCDC113	0.839421	1.17304e-18	1.92104e-17
TMEM192	0.575693	1.17707e-18	1.92607e-17
RP11-258F1.1	-2.71695	1.1979e-18	1.95856e-17
GRAMD4	-1.88982	1.20315e-18	1.96553e-17
ZNF772	0.707388	1.2296e-18	2.00712e-17
MAP3K20	0.864079	1.26398e-18	2.06156e-17
RABGAP1	0.297919	1.27578e-18	2.0791e-17
PSEN1	0.465022	1.3238e-18	2.15562e-17
LRRC42	0.519762	1.34113e-18	2.18205e-17
RPL10A	-0.582	1.34975e-18	2.1943e-17
GPATCH11	0.538199	1.35302e-18	2.19657e-17
CLK3	-0.397474	1.35334e-18	2.19657e-17
HNRNPUL2	0.300399	1.3637e-18	2.21159e-17
LONRF2	-1.09813	1.37964e-18	2.23565e-17
UHRF1BP1L	0.690458	1.38994e-18	2.25052e-17
ADAMTS9-AS2	-1.17421	1.40304e-18	2.26939e-17
LA16c-349E10.1	-1.03501	1.40403e-18	2.26939e-17
CH507-42P11.8	-2.80545	1.405e-18	2.26939e-17
LUC7L3	-0.603945	1.42175e-18	2.2946e-17
HTATIP2	0.745481	1.4258e-18	2.29929e-17
ABCA3	0.607723	1.45192e-18	2.33953e-17
RP11-2E11.9	-0.981084	1.48485e-18	2.39067e-17
AP001505.10	-1.1871	1.49606e-18	2.40679e-17
NDUFA11	-0.701858	1.50094e-18	2.4127e-17
DNAAF5	0.37765	1.52144e-18	2.44369e-17
CTC-529I10.1	-0.97092	1.54835e-18	2.48492e-17
CYP2D7	-0.944017	1.55212e-18	2.48816e-17
CTD-2525I3.3	-3.05294	1.55298e-18	2.48816e-17
ZRANB2	-0.479272	1.55409e-18	2.48816e-17
ADAM21	1.85095	1.56874e-18	2.5096e-17
RP11-3D4.3	-0.924874	1.60798e-18	2.57034e-17
NKRF	-0.677203	1.64553e-18	2.62826e-17
USP19	0.495268	1.66894e-18	2.6633e-17
EMCN	-1.20448	1.67013e-18	2.6633e-17
RP11-351C21.2	-1.80437	1.68919e-18	2.69155e-17
SIAH1	-0.452533	1.69818e-18	2.70373e-17
HCG18	-0.693891	1.71789e-18	2.73294e-17
FBXL14	0.62101	1.74406e-18	2.77238e-17
GFAP	-2.07617	1.78099e-18	2.82883e-17
WDR33	-0.241086	1.78284e-18	2.82954e-17
LINC01135	1.37689	1.8017e-18	2.85721e-17
ERN1	-1.21998	1.88875e-18	2.99289e-17
RP11-236L14.2	-1.42192	1.89532e-18	3.00092e-17
EMC3	0.538294	1.90521e-18	3.01419e-17
CTD-3247F14.2	-2.85047	1.90877e-18	3.01746e-17
NFIL3	-1.80482	1.92303e-18	3.0376e-17
ADAM11	-1.58775	1.93236e-18	3.04993e-17
FTO	0.596725	1.935e-18	3.0517e-17
SUMF2	0.633363	1.95486e-18	3.08059e-17
SNORD14E	-2.96088	1.97969e-18	3.11727e-17
FBXO30	0.629817	2.0165e-18	3.17275e-17
GLB1L	0.643051	2.02922e-18	3.18918e-17
CTTN	-0.359543	2.03013e-18	3.18918e-17
MICU1	0.665919	2.05419e-18	3.22445e-17
SENP8	0.75237	2.06009e-18	3.23119e-17
NMT1	0.352143	2.07961e-18	3.25925e-17
CHRNA4	-2.56549	2.18168e-18	3.41655e-17
NTM	-2.19505	2.1983e-18	3.43988e-17
AKT2	-0.338867	2.21189e-18	3.45806e-17
LINC01951	-3.07628	2.21336e-18	3.45806e-17
PCMT1	0.487729	2.23802e-18	3.49385e-17
STK11	-0.450846	2.25424e-18	3.51643e-17
RNF126	-0.857812	2.28205e-18	3.55705e-17
SERPINB9	-1.03414	2.29617e-18	3.57628e-17
CCER2	-1.37906	2.33067e-18	3.62719e-17
LENG8	-0.580265	2.33757e-18	3.63511e-17
EFCAB11	0.814312	2.35809e-18	3.66418e-17
ZNF429	0.684754	2.36061e-18	3.66526e-17
TRIM16L	1.02248	2.394e-18	3.71422e-17
TRAF5	-0.72844	2.40488e-18	3.72822e-17
SDC4	-0.965515	2.41428e-18	3.7399e-17
EP400NL	-0.71072	2.44027e-18	3.77724e-17
RP11-274H2.5	-1.42348	2.46224e-18	3.80831e-17
UPB1	-1.63192	2.47952e-18	3.83207e-17
MYO5A	0.55708	2.50472e-18	3.8661e-17
PAWR	-0.667676	2.50539e-18	3.8661e-17
CYB5R1	0.696006	2.52968e-18	3.90057e-17
TTLL1	0.615978	2.54618e-18	3.92299e-17
PRIM2	0.685711	2.58109e-18	3.97373e-17
ABCB7	0.451154	2.62497e-18	4.03819e-17
DDR2	0.900988	2.63018e-18	4.04309e-17
CYB5R4	0.505614	2.6368e-18	4.05017e-17
POFUT2	-0.764929	2.64056e-18	4.05283e-17
MRPL41	-0.576527	2.65494e-18	4.07179e-17
HADH	0.721195	2.68233e-18	4.11065e-17
XX-FW81066F1.2	-4.27558	2.78311e-18	4.26183e-17
PPP1R3D	0.629485	2.82868e-18	4.32831e-17
C5orf22	0.487582	2.91039e-18	4.44994e-17
RP5-855D21.3	-1.12455	2.97884e-18	4.55113e-17
VHL	0.549134	3.00018e-18	4.58024e-17
XPO7	0.319176	3.23942e-18	4.94173e-17
PCID2	-0.552943	3.24693e-18	4.94941e-17
CHSY1	-1.0674	3.27539e-18	4.98899e-17
TRAPPC3	0.446948	3.29457e-18	5.0144e-17
CFL2	0.705253	3.32266e-18	5.05331e-17
USP2	-1.24243	3.33036e-18	5.06119e-17
WDR44	0.456576	3.40284e-18	5.16742e-17
FAM153C	-1.3681	3.42577e-18	5.1983e-17
RP1-292L20.3	-1.39949	3.43089e-18	5.20213e-17
RP3-330M21.5	-1.06271	3.54775e-18	5.37526e-17
RPS4Y1	-1.30879	3.57048e-18	5.40561e-17
LRFN4	-1.18082	3.57658e-18	5.40831e-17
DIEXF	0.575908	3.57766e-18	5.40831e-17
CCNB1IP1	-0.571577	3.70425e-18	5.59545e-17
NPIPP1	-0.838403	3.83255e-18	5.78491e-17
FITM2	0.793797	3.9645e-18	5.97956e-17
ZFP64	0.660086	3.98368e-18	6.00398e-17
ZBTB48	-0.599103	3.99799e-18	6.02102e-17
FBXO8	0.453386	4.01059e-18	6.03546e-17
SENP5	-0.537108	4.03136e-18	6.06216e-17
ERF	-0.763899	4.04048e-18	6.07132e-17
RP11-304L19.11	-0.826666	4.05271e-18	6.08514e-17
RP1-170O19.17	-2.50785	4.07584e-18	6.11528e-17
RP11-434H6.7	-1.03904	4.15012e-18	6.22208e-17
SMURF2	-0.385998	4.17312e-18	6.25188e-17
RPL23AP32	-2.7142	4.18525e-18	6.26538e-17
DNASE1L1	0.656043	4.29891e-18	6.43072e-17
AKAP3	1.42868	4.37192e-18	6.53505e-17
EBF4	-0.857478	4.39318e-18	6.56195e-17
CTD-2525I3.8	-3.45032	4.48414e-18	6.69282e-17
AC092066.1	-0.700487	4.56631e-18	6.8104e-17
RPL27A	-0.55695	4.61322e-18	6.87524e-17
LPCAT2	0.722914	4.67584e-18	6.96339e-17
ZBTB14	0.577716	4.87944e-18	7.25598e-17
SUMO4	-1.89545	4.87955e-18	7.25598e-17
CTD-2526A2.2	-1.66375	4.90866e-18	7.28983e-17
YAF2	-0.413735	4.90959e-18	7.28983e-17
TTLL3	-0.825928	4.99004e-18	7.40262e-17
N4BP2L2-IT2	-0.900526	4.99294e-18	7.40262e-17
SMYD4	-0.797172	5.0569e-18	7.49191e-17
ZDBF2	-1.14883	5.08053e-18	7.52135e-17
NRTN	-1.28071	5.12728e-18	7.58497e-17
MOSPD3	-0.542335	5.26158e-18	7.77791e-17
ZNF407	0.455397	5.27088e-18	7.78591e-17
SPDYA	-1.0123	5.37172e-18	7.92902e-17
HOXA7	0.934978	5.37988e-18	7.93523e-17
CTB-193M12.5	-0.832521	5.39883e-18	7.95731e-17
ARF3	0.483883	5.41746e-18	7.97891e-17
SLC4A1AP	0.42164	5.43149e-18	7.9937e-17
CRYBB2P1	-0.815865	5.48108e-18	8.06076e-17
RAB8A	0.579428	5.48717e-18	8.06381e-17
ING5	-0.435286	5.58309e-18	8.19876e-17
C2	1.33558	5.62965e-18	8.26108e-17
RFX5	0.565227	5.80633e-18	8.5141e-17
PDK1	-1.37018	5.90933e-18	8.65881e-17
SF1	-0.476229	5.9656e-18	8.73488e-17
XYLB	0.909686	6.00703e-18	8.78912e-17
LINC00894	-0.806532	6.01884e-18	8.79998e-17
OLA1	0.490222	6.07109e-18	8.8699e-17
SMCR8	0.487027	6.23774e-18	9.10674e-17
SNX21	-0.580696	6.27356e-18	9.15236e-17
SPACA6	-0.76643	6.37482e-18	9.29333e-17
TMCO3	0.504515	6.46515e-18	9.41817e-17
TRMT1	-0.678656	6.49876e-18	9.46026e-17
FAM166B	-1.58687	6.62413e-18	9.63576e-17
NPIPB13	-1.24679	6.6679e-18	9.69239e-17
CTD-2124B8.2	-0.862309	6.67887e-18	9.7013e-17
TMEM209	1.06662	6.77142e-18	9.82861e-17
PARP11	0.570013	6.81384e-18	9.87961e-17
MYC	-1.00453	6.81641e-18	9.87961e-17
SLC35F5	0.754713	6.85128e-18	9.92297e-17
RPL21P16	-1.07942	7.0799e-18	1.02467e-16
RP11-680G24.4	-1.43153	7.17046e-18	1.03703e-16
ARRDC3	-0.914908	7.20421e-18	1.04116e-16
FEZ2	0.495391	7.27305e-18	1.05035e-16
RP11-274B21.3	-0.957714	7.31712e-18	1.05544e-16
ABHD6	0.672881	7.31885e-18	1.05544e-16
GPM6A	-1.36564	7.34759e-18	1.05882e-16
C6orf62	0.455553	7.39199e-18	1.06446e-16
NDC1	0.494325	7.66315e-18	1.10271e-16
UTP14C	0.52851	7.79746e-18	1.12123e-16
CARD6	0.807881	7.84869e-18	1.12779e-16
SENP6	-0.356978	7.86222e-18	1.12893e-16
NUBP1	0.592747	8.00121e-18	1.14806e-16
TSEN54	-0.63579	8.09261e-18	1.16031e-16
NDUFS1	0.703979	8.09817e-18	1.16031e-16
F13A1	2.06144	8.11699e-18	1.16218e-16
UBE2T	1.22482	8.19049e-18	1.17187e-16
ELAC1	0.471668	8.37879e-18	1.19747e-16
RP11-867O8.5	2.29647	8.38142e-18	1.19747e-16
RNF122	-1.2276	8.39581e-18	1.19867e-16
AARS	0.66166	8.41314e-18	1.20029e-16
TRRAP	0.412276	8.61109e-18	1.22756e-16
RFX4	-2.83425	8.61648e-18	1.22756e-16
STAM	0.509025	8.683e-18	1.23616e-16
RP11-274A11.4	-3.47883	8.75854e-18	1.24603e-16
PAN3	-0.418579	9.12086e-18	1.29665e-16
TALDO1	0.410237	9.25578e-18	1.3149e-16
EGR3	-2.52708	9.29206e-18	1.31912e-16
SMARCE1P6	-1.76604	9.4323e-18	1.33808e-16
GHITM	0.616032	9.61257e-18	1.36269e-16
PRDX4	0.806362	9.74086e-18	1.3799e-16
TDRD7	0.479848	9.79517e-18	1.38661e-16
CCR7	1.43046	9.87757e-18	1.39729e-16
HMGB1	-0.360721	9.99698e-18	1.41318e-16
ATP6V1H	0.527163	1.02377e-17	1.44619e-16
NUBPL	0.680962	1.03293e-17	1.45811e-16
IQCK	0.642315	1.0444e-17	1.47326e-16
FAHD1	0.705924	1.05399e-17	1.48574e-16
TNFAIP3	-1.4629	1.05735e-17	1.48944e-16
ASCC3	0.664328	1.0796e-17	1.5197e-16
ANKIB1	0.424528	1.0808e-17	1.52033e-16
EIF2AK4	0.523544	1.10582e-17	1.55442e-16
RP11-161M6.2	-1.22175	1.14426e-17	1.60734e-16
FAM50A	-0.519743	1.14951e-17	1.61358e-16
SLC39A6	0.612176	1.17226e-17	1.64405e-16
FAM120A	0.453082	1.17286e-17	1.64405e-16
C9orf72	-1.04245	1.18785e-17	1.66391e-16
RACK1	-0.503981	1.19065e-17	1.66666e-16
PLCD1	1.04296	1.19517e-17	1.67182e-16
NLN	0.854159	1.20827e-17	1.68897e-16
CTA-292E10.6	-0.775578	1.21013e-17	1.69039e-16
MLC1	-2.41377	1.21418e-17	1.69487e-16
GPAA1P2	-1.0101	1.22008e-17	1.70192e-16
APOLD1	-1.97837	1.23822e-17	1.72601e-16
LRRC70	-1.23611	1.24603e-17	1.73569e-16
INTS11	-0.394364	1.24795e-17	1.73716e-16
PHLDB2	-1.43442	1.25491e-17	1.74564e-16
TTTY14	-1.73869	1.26793e-17	1.76253e-16
ZSCAN32	0.777666	1.27184e-17	1.76674e-16
RP5-937E21.8	-3.62074	1.29087e-17	1.79193e-16
POT1-AS1	1.2697	1.3454e-17	1.86633e-16
RP1-18D14.7	-1.52401	1.35505e-17	1.87843e-16
H2AFX	-0.773351	1.35605e-17	1.87851e-16
LINC00299	-1.69759	1.36437e-17	1.88872e-16
RP11-192H23.8	-1.62712	1.36583e-17	1.88944e-16
FMO5	0.86544	1.36818e-17	1.89108e-16
RP11-474N24.6	-1.50814	1.3689e-17	1.89108e-16
NCAPH	1.64296	1.39652e-17	1.92779e-16
LRRC37A17P	0.935049	1.3986e-17	1.92779e-16
PIGO	0.465206	1.39878e-17	1.92779e-16
DLAT	0.577442	1.39932e-17	1.92779e-16
ZNF876P	-0.896635	1.43336e-17	1.97333e-16
LDAH	0.630753	1.44036e-17	1.9816e-16
SAMD9	0.814526	1.45726e-17	2.00348e-16
GGH	0.972997	1.46538e-17	2.01326e-16
ASNA1	0.44637	1.47276e-17	2.02202e-16
RNF220	-0.329563	1.49431e-17	2.0502e-16
RP11-317N8.5	1.06255	1.51996e-17	2.08397e-16
CXCL8	-3.32652	1.53599e-17	2.10451e-16
RPS24	-0.527139	1.56321e-17	2.14033e-16
SUCLG1	0.428555	1.5762e-17	2.15664e-16
RSG1	0.679893	1.60067e-17	2.18864e-16
ZNF396	0.924655	1.60544e-17	2.19367e-16
ITGB2	1.32691	1.61274e-17	2.20214e-16
COPS4	0.463307	1.62507e-17	2.21747e-16
CUL3	0.593971	1.63342e-17	2.22735e-16
PLTP	1.15391	1.64092e-17	2.23604e-16
RUBCN	-0.480767	1.64206e-17	2.23608e-16
MKL2	0.673896	1.65848e-17	2.25691e-16
MRPL55	-0.516648	1.66251e-17	2.26085e-16
PPP1R35	-0.660536	1.70362e-17	2.31519e-16
C17orf75	0.499282	1.7157e-17	2.33002e-16
NAGA	0.442029	1.73843e-17	2.3593e-16
RPAP1	0.40697	1.74692e-17	2.36922e-16
SLC6A16	-0.97206	1.7514e-17	2.37369e-16
P2RY11	-0.916414	1.7954e-17	2.43167e-16
RNPEP	0.396504	1.79696e-17	2.43169e-16
PPP1R37	-0.522711	1.79784e-17	2.43169e-16
GNPDA1	0.538875	1.83423e-17	2.47924e-16
PEX19	0.433511	1.85388e-17	2.50411e-16
RP5-1182A14.5	-2.89537	1.90334e-17	2.56876e-16
TTYH1	-1.71288	1.9043e-17	2.56876e-16
RPL5P34	-0.768379	1.90969e-17	2.57273e-16
CSE1L	0.476375	1.90981e-17	2.57273e-16
CTB-31N19.3	-1.46915	1.91432e-17	2.57707e-16
MED23	0.379773	1.92928e-17	2.59546e-16
SLC37A4	0.526075	1.94843e-17	2.61947e-16
ASF1A	0.548511	1.95844e-17	2.63116e-16
PCDHGA9	1.1537	1.96629e-17	2.63993e-16
ARGLU1	-0.495839	1.97967e-17	2.65612e-16
RAB38	-1.03547	1.98661e-17	2.66365e-16
KB-1043D8.6	-2.27174	1.99104e-17	2.66781e-16
RP11-1023L17.1	-0.852261	2.01083e-17	2.69252e-16
CAMK2N2	-2.26262	2.04356e-17	2.73452e-16
RBBP9	0.672577	2.06361e-17	2.75952e-16
CYB5D2	0.665125	2.09498e-17	2.79959e-16
RP11-379H18.1	0.662028	2.1103e-17	2.81818e-16
SUOX	0.562548	2.19282e-17	2.92643e-16
SKAP2	0.625631	2.20038e-17	2.93457e-16
RP11-1105G2.3	-1.07018	2.203e-17	2.93612e-16
LDOC1L	0.618418	2.25951e-17	3.00943e-16
TRMT61A	-0.646156	2.26232e-17	3.01116e-16
ALDH3A1	1.45384	2.2673e-17	3.0158e-16
LANCL1	0.590326	2.31496e-17	3.07714e-16
MT2A	-1.70673	2.31909e-17	3.08059e-16
ATIC	0.455903	2.42784e-17	3.22291e-16
FAM8A1	0.486194	2.43783e-17	3.23404e-16
AC058791.1	-1.02128	2.45031e-17	3.24844e-16
RAP1GDS1	0.4354	2.47528e-17	3.27938e-16
COL4A3BP	0.568607	2.49872e-17	3.307e-16
GLOD4	0.343625	2.49943e-17	3.307e-16
ASB6	-0.809591	2.5013e-17	3.30729e-16
IL6	-3.62138	2.51121e-17	3.31821e-16
LIX1L-AS1	-0.968297	2.51698e-17	3.32365e-16
HSF1	-0.477452	2.52767e-17	3.33556e-16
NKAIN1	-2.37308	2.59428e-17	3.42121e-16
RP11-3B12.4	1.76982	2.64237e-17	3.48234e-16
TUG1	-0.475362	2.67238e-17	3.51957e-16
DSN1	-0.86476	2.70306e-17	3.55759e-16
RPL5	-0.524192	2.7048e-17	3.55759e-16
EXOC8	0.567715	2.7144e-17	3.56788e-16
LINC01484	-2.34139	2.83395e-17	3.72258e-16
CAPZA2	0.519985	2.89573e-17	3.80123e-16
AC092171.4	0.683748	2.9104e-17	3.818e-16
CTD-2600O9.2	-1.09027	2.93941e-17	3.85352e-16
PLK3	-1.09165	2.94976e-17	3.86457e-16
RBBP6	-0.461762	2.9748e-17	3.89483e-16
RP11-147I3.1	-1.17525	2.97781e-17	3.89622e-16
RP11-707G18.1	-1.39071	2.97978e-17	3.89626e-16
UBE4A	0.706185	3.03149e-17	3.9613e-16
HSPE1	-1.38541	3.08002e-17	4.02209e-16
KPNA3	0.532558	3.09346e-17	4.03701e-16
SUGP2	-0.454008	3.1028e-17	4.04656e-16
PI4KA	0.415542	3.12724e-17	4.07578e-16
NPIPB4	-1.00977	3.16681e-17	4.12468e-16
CTSB	0.808429	3.17884e-17	4.13765e-16
ELK1	-0.608606	3.18669e-17	4.14518e-16
BRF1	-0.416375	3.19663e-17	4.15541e-16
BCAR3	0.680628	3.20256e-17	4.16043e-16
RP11-522I20.3	1.15405	3.27929e-17	4.25734e-16
EVX1	-2.84018	3.30813e-17	4.292e-16
CADM4	0.573488	3.3967e-17	4.40144e-16
BAG2	0.699648	3.39687e-17	4.40144e-16
TACO1	0.451446	3.4379e-17	4.45173e-16
POU6F1	-0.604816	3.46072e-17	4.47839e-16
FAM96A	0.552564	3.46872e-17	4.48583e-16
KLHDC10	0.358061	3.4795e-17	4.49688e-16
STBD1	0.780633	3.53361e-17	4.56387e-16
OFD1	-0.525682	3.56034e-17	4.59543e-16
CRTAM	-2.27515	3.5905e-17	4.63137e-16
INTS14	0.324131	3.6346e-17	4.68525e-16
UBXN2B	0.433412	3.64843e-17	4.70005e-16
ZNF791	-0.48707	3.66077e-17	4.71291e-16
C1orf61	-2.62251	3.66764e-17	4.71873e-16
SAP25	-1.23877	3.72543e-17	4.78862e-16
ADAMTS9-AS1	-2.06161	3.72674e-17	4.78862e-16
JARID2	-0.549993	3.76955e-17	4.83763e-16
HLX	-1.05423	3.76971e-17	4.83763e-16
TCF7L1	-0.766951	3.77227e-17	4.83782e-16
CHMP1A	-0.453125	3.8141e-17	4.88834e-16
OR2B6	-2.53485	3.83837e-17	4.9163e-16
CLPTM1	0.660259	3.87642e-17	4.96017e-16
RP11-365N19.2	-1.36351	3.87757e-17	4.96017e-16
BANP	-1.05114	3.89028e-17	4.97325e-16
LINC00654	1.02874	3.89645e-17	4.97797e-16
RP11-543P15.1	-1.1094	3.99885e-17	5.10526e-16
TATDN3	0.466253	4.00118e-17	5.10526e-16
NPEPL1	-0.527963	4.0094e-17	5.11026e-16
RP11-180C16.1	-1.43413	4.0102e-17	5.11026e-16
PEX7	0.634355	4.0449e-17	5.15121e-16
ACAP2	0.449567	4.07291e-17	5.18358e-16
MCM6	0.593743	4.10473e-17	5.22076e-16
RP11-629O1.2	-0.892192	4.1353e-17	5.25631e-16
TTC3	-0.58151	4.18041e-17	5.31029e-16
RPL27	-0.476306	4.35783e-17	5.53216e-16
GIGYF2	0.465403	4.4142e-17	5.60017e-16
TAF1D	-0.717218	4.42166e-17	5.60609e-16
CAB39	0.423444	4.42773e-17	5.61023e-16
LYSMD1	0.472761	4.43952e-17	5.62162e-16
NFKBIZ	-1.13626	4.51936e-17	5.7191e-16
SNRPN	-0.410345	4.52583e-17	5.72368e-16
PA2G4P4	-1.47355	4.54782e-17	5.74786e-16
CYP1A1	-3.74335	4.56271e-17	5.76304e-16
ARL6IP5	0.688661	4.58412e-17	5.78644e-16
TMEM106B	0.720404	4.64838e-17	5.86386e-16
LARP1B	-0.817019	4.75547e-17	5.99518e-16
NIPAL3	0.64027	4.76621e-17	6.00495e-16
KCNAB3	-0.950333	4.77378e-17	6.0107e-16
SPRED2	-0.617159	4.88924e-17	6.15221e-16
TATDN2	-0.332051	4.94199e-17	6.21469e-16
ME3	-0.651183	4.95086e-17	6.22194e-16
ZC3HC1	0.358249	4.96306e-17	6.23337e-16
IQGAP1	0.565161	4.9683e-17	6.23604e-16
SGO2	1.06359	4.99887e-17	6.27049e-16
KMT5C	-0.793847	5.01643e-17	6.28858e-16
KCTD11	0.508147	5.04831e-17	6.32458e-16
PXDC1	-0.725193	5.16343e-17	6.46096e-16
PHKG2	-0.457138	5.16361e-17	6.46096e-16
ZSCAN9	-0.584248	5.17219e-17	6.46765e-16
SUCLG2	0.759485	5.22328e-17	6.52747e-16
AC005104.3	-0.922554	5.2703e-17	6.57815e-16
RPL31	-0.538309	5.27039e-17	6.57815e-16
CCM2	-0.59782	5.3084e-17	6.62146e-16
ILF3	-0.585034	5.32871e-17	6.64266e-16
RP3-406A7.7	-1.47271	5.50096e-17	6.85313e-16
HEXB	0.63224	5.73153e-17	7.13594e-16
NSD1	0.357944	5.95787e-17	7.41313e-16
LRRN4CL	1.1655	5.97339e-17	7.42389e-16
C17orf80	0.482911	5.97393e-17	7.42389e-16
UBE3B	0.320224	6.00555e-17	7.45857e-16
GALM	0.888678	6.06694e-17	7.53015e-16
CTD-2026K11.6	-1.10532	6.08981e-17	7.55385e-16
DHFR	0.893509	6.11207e-17	7.57678e-16
ABTB2	-2.33288	6.18451e-17	7.66184e-16
CCDC85B	-0.860441	6.23606e-17	7.72093e-16
CDK11B	-0.505601	6.26609e-17	7.75333e-16
CLN3	0.542504	6.3464e-17	7.84784e-16
YY1AP1	-0.394308	6.36717e-17	7.86868e-16
EAPP	0.540121	6.41901e-17	7.92786e-16
PROZ	-1.73456	6.50379e-17	8.02762e-16
RANGAP1	-0.781758	6.50797e-17	8.02784e-16
LAMTOR4	-0.449956	6.53423e-17	8.05527e-16
RP11-638I2.8	-1.57249	6.71436e-17	8.27224e-16
ZC3H14	0.300455	6.74467e-17	8.30448e-16
DRD4	-1.31336	6.77287e-17	8.33408e-16
SFI1	-0.452008	6.8332e-17	8.40315e-16
ETAA1	0.83284	6.86449e-17	8.43646e-16
C2orf66	-3.67813	7.05081e-17	8.66014e-16
CYS1	-1.58946	7.07313e-17	8.68223e-16
SPG20-AS1	-1.30708	7.30334e-17	8.95933e-16
RPS3	-0.574014	7.31768e-17	8.97143e-16
TRIM4	0.520682	7.32359e-17	8.97319e-16
KIAA1143	0.444201	7.42049e-17	9.08636e-16
RTN4R	-1.57947	7.5292e-17	9.21385e-16
ETFBKMT	0.687218	7.53761e-17	9.21852e-16
CR1	2.09752	7.61353e-17	9.30568e-16
MAPK8IP3	-0.621341	7.71148e-17	9.41966e-16
TTC26	0.60164	8.02981e-17	9.80253e-16
C11orf86	-3.01296	8.06135e-17	9.83504e-16
TP53INP2	-0.966691	8.08666e-17	9.85992e-16
UNKL	0.799828	8.14204e-17	9.92141e-16
STRN	0.546207	8.32783e-17	1.01416e-15
SNU13	-0.633356	8.37412e-17	1.01918e-15
PRRC2B	0.518282	8.48313e-17	1.03182e-15
C12orf54	-1.32194	8.5086e-17	1.03429e-15
TRIM52	-0.552287	8.63663e-17	1.04922e-15
SLFN12	0.672098	8.7101e-17	1.0575e-15
CTD-2047H16.4	-0.81458	8.7314e-17	1.05945e-15
RP4-635E18.8	-0.972102	8.82843e-17	1.07057e-15
DDX1	0.456971	8.96499e-17	1.08648e-15
NEU1	0.618735	9.11314e-17	1.10376e-15
ASPH	0.854862	9.19128e-17	1.11256e-15
VTA1	0.460608	9.39551e-17	1.13659e-15
ATF7IP	0.631011	9.75126e-17	1.17891e-15
RP5-1074L1.4	-1.05401	9.83751e-17	1.18862e-15
TTC9B	-1.91848	9.86037e-17	1.19067e-15
VRK2	0.536975	9.99524e-17	1.20623e-15
OSGEPL1	0.733396	1.00276e-16	1.2094e-15
ACOT2	0.978449	1.01376e-16	1.22194e-15
TM7SF3	0.639722	1.02133e-16	1.23032e-15
TTC8	0.928009	1.02246e-16	1.23095e-15
RP11-295P9.3	-0.619929	1.04017e-16	1.25151e-15
ZNF28	0.581237	1.04323e-16	1.25444e-15
FCF1	0.394569	1.05009e-16	1.26193e-15
ZNF23	-0.536455	1.05706e-16	1.26955e-15
MEGF11	-1.37098	1.05775e-16	1.26961e-15
ADCY9	0.446128	1.06737e-16	1.2804e-15
UNK	-0.376338	1.06895e-16	1.28153e-15
RPS11	-0.48024	1.07025e-16	1.28232e-15
FYCO1	0.738933	1.07461e-16	1.28677e-15
SRBD1	0.555415	1.08093e-16	1.29356e-15
FBL	-0.471486	1.08631e-16	1.29923e-15
LINC01372	-0.938269	1.12931e-16	1.34985e-15
CTD-2287O16.1	-1.05012	1.13723e-16	1.35851e-15
AFG3L2	0.623995	1.13944e-16	1.36034e-15
PPP1R7	0.328679	1.145e-16	1.36616e-15
MAOA	1.26317	1.16484e-16	1.38901e-15
SHKBP1	0.428972	1.17788e-16	1.40372e-15
SLED1	-2.57296	1.20261e-16	1.43234e-15
PDCD5	-0.509196	1.22102e-16	1.45341e-15
AP3S2	0.393554	1.22261e-16	1.45443e-15
SLC9A3R2	-0.895272	1.22425e-16	1.45552e-15
ZBED6CL	2.00063	1.22504e-16	1.4556e-15
AP000240.9	-1.74039	1.24359e-16	1.47677e-15
RNF169	0.622787	1.2632e-16	1.49874e-15
SPSB1	-1.35075	1.26359e-16	1.49874e-15
PEX1	0.429619	1.26887e-16	1.50411e-15
ZBTB33	0.513271	1.28597e-16	1.52348e-15
MPI	0.528487	1.30231e-16	1.54193e-15
PRKAR2A	0.55593	1.30843e-16	1.54825e-15
L2HGDH	0.597546	1.31272e-16	1.55242e-15
DHFR2	0.817756	1.31465e-16	1.55378e-15
TMEM204	-0.853653	1.32248e-16	1.56212e-15
ETS2	-0.742343	1.33118e-16	1.57147e-15
AOX1	1.0608	1.36872e-16	1.61483e-15
SQRDL	0.535265	1.41166e-16	1.66438e-15
MIR193BHG	-0.946408	1.41237e-16	1.66438e-15
USPL1	-0.718725	1.43191e-16	1.68641e-15
VPS52	0.384869	1.43455e-16	1.68852e-15
PHB	0.570819	1.44125e-16	1.69541e-15
ARRDC2	-0.888119	1.45319e-16	1.70845e-15
DOCK7	0.49457	1.46882e-16	1.72583e-15
ABCG2	-1.18547	1.47774e-16	1.73529e-15
SOCS1	-1.47491	1.49117e-16	1.75002e-15
DTX3L	0.685072	1.50062e-16	1.76009e-15
OSGIN2	0.670083	1.51178e-16	1.77214e-15
SGPP2	1.84682	1.51447e-16	1.77337e-15
TPM2	-0.757713	1.5146e-16	1.77337e-15
RP13-210D15.8	1.66316	1.52709e-16	1.78695e-15
CMC2	-0.583595	1.53498e-16	1.79514e-15
KMT2E-AS1	-0.816996	1.54421e-16	1.804e-15
SGSM3	-0.686324	1.54436e-16	1.804e-15
PQBP1	-0.473126	1.54871e-16	1.80803e-15
RP1-228P16.1	-1.13935	1.55258e-16	1.8115e-15
KDM5D	-1.57133	1.56947e-16	1.83014e-15
PCBP1-AS1	-0.508737	1.57524e-16	1.83506e-15
KLHL4	1.30416	1.57552e-16	1.83506e-15
OVGP1	-0.982578	1.57977e-16	1.83894e-15
ACTBP7	-2.51161	1.6009e-16	1.86245e-15
SERHL2	-0.847199	1.60848e-16	1.87019e-15
SIGLEC10	1.70817	1.61736e-16	1.87876e-15
AC004381.6	0.750572	1.61847e-16	1.87876e-15
SNX4	0.722247	1.61907e-16	1.87876e-15
NOL12	-0.525411	1.6196e-16	1.87876e-15
NTF3	-1.57477	1.62799e-16	1.88739e-15
CCR1	1.64666	1.63298e-16	1.89209e-15
HGSNAT	-0.460004	1.68413e-16	1.95022e-15
MXD3	-0.896973	1.69563e-16	1.96241e-15
RRP7A	-0.629709	1.72814e-16	1.99888e-15
LDLRAD2	-0.972885	1.72915e-16	1.99889e-15
PYGL	0.769978	1.8214e-16	2.10432e-15
CBX4	-0.769199	1.83772e-16	2.12195e-15
PPT1	0.54064	1.88059e-16	2.16939e-15
RALBP1	0.455125	1.88097e-16	2.16939e-15
RNF26	0.476283	1.89291e-16	2.18191e-15
SLC38A3	-1.96489	1.90164e-16	2.19071e-15
MRC1	1.20465	1.9053e-16	2.19366e-15
CENPN	-1.27235	1.95136e-16	2.24541e-15
ATP6V1C1	0.436475	1.97767e-16	2.27438e-15
SCX	-0.976595	1.98346e-16	2.27973e-15
ZNF276	-0.656971	2.0021e-16	2.29983e-15
ITPRIP	-0.910084	2.03379e-16	2.3349e-15
NTPCR	0.496548	2.0376e-16	2.33794e-15
UFL1	0.529222	2.05574e-16	2.3574e-15
ISG20L2	-0.511446	2.09474e-16	2.40075e-15
GTF2E1	0.554927	2.10271e-16	2.40761e-15
ZNF780A	0.509948	2.10313e-16	2.40761e-15
MRGBP	-0.425066	2.11611e-16	2.42108e-15
ZFYVE1	0.49357	2.13143e-16	2.43722e-15
MED7	0.439997	2.14341e-16	2.44765e-15
TMEM140	0.909702	2.14409e-16	2.44765e-15
SNORD83B	-1.73211	2.14421e-16	2.44765e-15
RP11-166N17.1	-1.75723	2.15705e-16	2.4609e-15
RPS4X	-0.489483	2.20678e-16	2.51621e-15
SPG21	0.389525	2.22868e-16	2.53974e-15
TRIM21	0.56808	2.25063e-16	2.56329e-15
MAD2L1	0.95159	2.29169e-16	2.60857e-15
GJA1	0.950273	2.29517e-16	2.61105e-15
CDK5	0.524843	2.29673e-16	2.61134e-15
HSD17B12	0.955041	2.31495e-16	2.63057e-15
RP11-316I3.2	-2.24508	2.33044e-16	2.64667e-15
ITFG1	0.642913	2.34803e-16	2.66514e-15
ERP29	0.511531	2.3496e-16	2.6654e-15
AC020951.1	1.46738	2.35766e-16	2.67304e-15
FCGR3A	1.5288	2.36393e-16	2.67863e-15
EIF2B4	-0.756746	2.37901e-16	2.69419e-15
BDNF	-1.32003	2.38148e-16	2.6949e-15
MPP3	-1.19994	2.38232e-16	2.6949e-15
PDIA2	-2.38693	2.39607e-16	2.70815e-15
PAIP2	0.575577	2.39674e-16	2.70815e-15
ZNF506	-0.415377	2.5025e-16	2.82606e-15
PCDHGB6	0.871515	2.51401e-16	2.83591e-15
PTER	1.03572	2.51405e-16	2.83591e-15
LARS2	0.521754	2.52181e-16	2.84307e-15
CRBN	0.35145	2.59876e-16	2.92817e-15
SKA1	1.76076	2.60501e-16	2.93356e-15
SS18L1	-0.534787	2.62664e-16	2.95626e-15
TLR1	0.91236	2.65666e-16	2.98837e-15
KCNJ14	-1.09303	2.66484e-16	2.99589e-15
SLC6A5	-3.57429	2.73889e-16	3.07741e-15
NR1H2	-0.5037	2.7506e-16	3.08884e-15
HPF1	0.456912	2.79393e-16	3.13574e-15
C9orf84	-2.49208	2.83301e-16	3.17782e-15
TRAP1	0.636645	2.84854e-16	3.19346e-15
FLG	1.45893	2.90838e-16	3.25872e-15
RP5-894A10.2	-0.877943	2.91936e-16	3.2692e-15
BLOC1S5	0.537304	2.96516e-16	3.31863e-15
RP11-108L7.14	-2.66364	2.99657e-16	3.35191e-15
RP11-281J9.1	-2.70704	3.02521e-16	3.38206e-15
RPS18	-0.635779	3.06312e-16	3.42254e-15
CLP1	0.74184	3.0713e-16	3.42976e-15
NOSTRIN	-1.12808	3.12225e-16	3.48471e-15
POFUT1	0.43417	3.12934e-16	3.49068e-15
RP1-224A6.9	-2.24573	3.22202e-16	3.59207e-15
AFTPH	0.38561	3.2634e-16	3.63618e-15
PDE10A	-1.43766	3.29141e-16	3.66536e-15
FANCF	0.613861	3.31799e-16	3.69253e-15
TXNDC9	0.500264	3.3195e-16	3.69253e-15
WHAMM	-0.33033	3.37093e-16	3.74765e-15
WHRN	-0.804992	3.43497e-16	3.81674e-15
SCFD2	0.635599	3.49058e-16	3.87639e-15
BTBD6	-0.43111	3.49426e-16	3.87832e-15
SUN1	-0.40698	3.50068e-16	3.8833e-15
FMN1	1.14776	3.54673e-16	3.9322e-15
MIA3	0.454974	3.55885e-16	3.94346e-15
COMMD9	0.324859	3.56934e-16	3.9529e-15
ESD	0.389242	3.57533e-16	3.95734e-15
AC016722.4	-0.912526	3.62069e-16	4.00534e-15
RAB3D	0.793153	3.6413e-16	4.02592e-15
HSF4	-0.853656	3.68617e-16	4.07328e-15
CNDP2	0.42221	3.70819e-16	4.09536e-15
ZNF783	-0.498071	3.71249e-16	4.09784e-15
AP2B1	0.349681	3.71766e-16	4.10129e-15
ATP5A1	0.513755	3.76049e-16	4.14626e-15
C16orf70	0.315312	3.84167e-16	4.23344e-15
ADNP2	-0.52128	3.85167e-16	4.24213e-15
TAZ	-0.590187	3.9425e-16	4.33978e-15
EGR1	-1.80495	3.96897e-16	4.36652e-15
FAAP20	-0.512908	3.98013e-16	4.3764e-15
ABHD5	0.965627	4.04382e-16	4.44399e-15
FXYD1	-1.30085	4.06466e-16	4.46445e-15
UPP1	-1.16121	4.07673e-16	4.47525e-15
ETFA	0.630353	4.0793e-16	4.47562e-15
RACGAP1	0.93834	4.11227e-16	4.50932e-15
RLF	-0.660744	4.11879e-16	4.51401e-15
RP11-356B19.11	-1.1245	4.15329e-16	4.54933e-15
ZDHHC14	-0.547468	4.18746e-16	4.58425e-15
TRUB1	0.81635	4.23629e-16	4.63518e-15
FLJ37035	1.06995	4.24449e-16	4.64162e-15
YARS2	0.493262	4.27273e-16	4.66995e-15
OGT	-0.675043	4.29216e-16	4.68731e-15
GS1-124K5.2	1.03717	4.29329e-16	4.68731e-15
SATB1	0.589945	4.34671e-16	4.74304e-15
HBEGF	-1.32714	4.51849e-16	4.92781e-15
C6orf203	0.500043	4.52128e-16	4.92817e-15
HADHB	0.637006	4.52985e-16	4.93483e-15
MRPS16	0.416719	4.54146e-16	4.94478e-15
RPL17P50	-1.17542	4.6211e-16	5.02877e-15
NGDN	-0.441697	4.6286e-16	5.0342e-15
MZT2B	-0.504865	4.68353e-16	5.09118e-15
MT-TH	-3.16467	4.80057e-16	5.21557e-15
RAB3GAP2	0.392258	4.81341e-16	5.22588e-15
ACTG1P14	-1.39564	4.81527e-16	5.22588e-15
PFKFB2	0.671903	4.82705e-16	5.23584e-15
POLR3B	0.578491	4.83599e-16	5.24269e-15
SSH2	0.456151	4.88287e-16	5.29065e-15
GFM2	0.598548	4.8973e-16	5.30343e-15
NRF1	-0.314027	4.92324e-16	5.32863e-15
SNX29	0.391978	4.94572e-16	5.35008e-15
APAF1	0.494728	4.95942e-16	5.362e-15
SLC44A3	1.09601	5.00664e-16	5.41014e-15
TDP1	0.457137	5.01553e-16	5.41682e-15
SOX7	-1.27289	5.04459e-16	5.44528e-15
HEATR5B	0.401766	5.08699e-16	5.48809e-15
CCR2	1.82569	5.11824e-16	5.51883e-15
INTS10	0.360768	5.15002e-16	5.55011e-15
ZNF358	-0.563145	5.16497e-16	5.56121e-15
RP11-87H9.4	-0.82408	5.16587e-16	5.56121e-15
SH3GLB2	-0.497015	5.18306e-16	5.57672e-15
CTBP2	-0.521473	5.1911e-16	5.58239e-15
TRIM23	0.457656	5.22135e-16	5.6119e-15
SLC35A5	0.494848	5.26868e-16	5.65974e-15
JUN	-1.35641	5.30405e-16	5.69468e-15
AIMP2	0.644545	5.3161e-16	5.70456e-15
ORC3	0.384887	5.31942e-16	5.70507e-15
USP12	-0.57827	5.3876e-16	5.7751e-15
MYH7B	-0.957929	5.44157e-16	5.82984e-15
GNA11	-0.364189	5.47464e-16	5.86214e-15
SGTA	-0.546116	5.49208e-16	5.87767e-15
AASDHPPT	0.383156	5.555e-16	5.94184e-15
RTN4IP1	0.565637	5.58853e-16	5.97451e-15
YIPF5	0.51894	5.60801e-16	5.99214e-15
ALG12	0.47458	5.68192e-16	6.06572e-15
VANGL1	0.633993	5.68292e-16	6.06572e-15
TTN-AS1	-0.628321	5.74194e-16	6.12545e-15
MATR3	-0.413814	5.81167e-16	6.19654e-15
AC010976.2	-0.879355	5.89407e-16	6.28106e-15
CSNK1A1	-0.495466	5.93029e-16	6.31629e-15
CAP1	0.394131	5.99052e-16	6.37706e-15
TNFRSF18	-2.10757	6.00401e-16	6.38802e-15
RP11-192H23.4	-1.24136	6.01374e-16	6.39499e-15
RP11-114B7.6	2.24336	6.08968e-16	6.47231e-15
SLC39A9	0.298011	6.10544e-16	6.48562e-15
ANO10	0.656208	6.27017e-16	6.65707e-15
HCFC2	0.406919	6.36377e-16	6.75287e-15
SLC1A2	-2.30371	6.45625e-16	6.84739e-15
FKBP15	0.296801	6.49011e-16	6.87965e-15
FBRS	-0.391672	6.5309e-16	6.91923e-15
CCDC87	1.48502	6.5714e-16	6.95846e-15
GSTM2	-1.03384	6.62354e-16	7.00997e-15
DNAJB1	-1.63022	6.73764e-16	7.12697e-15
RP11-110I1.12	1.017	6.75443e-16	7.14096e-15
ZMPSTE24	0.567157	6.89637e-16	7.28718e-15
RGL3	-0.844046	6.95531e-16	7.34558e-15
TRA2A	-0.462913	7.03048e-16	7.42106e-15
SHQ1	0.424413	7.14732e-16	7.54042e-15
EGFR-AS1	-1.62077	7.17387e-16	7.56445e-15
HPS5	0.434683	7.31184e-16	7.70588e-15
MYL3	-1.27526	7.34206e-16	7.73367e-15
FNBP4	-0.556994	7.36564e-16	7.75442e-15
FBP1	0.732077	7.38327e-16	7.76891e-15
MIR497HG	-0.6443	7.50491e-16	7.89276e-15
UBR3	0.6302	7.55715e-16	7.94353e-15
DMXL2	0.507386	7.66393e-16	8.05154e-15
POLR3G	-0.759355	7.85813e-16	8.25124e-15
RP11-135N5.3	-1.26319	7.90448e-16	8.29556e-15
MCM3	0.381533	7.95743e-16	8.34676e-15
RP11-60L3.6	-2.86825	8.0017e-16	8.38881e-15
AHI1	-0.768836	8.12254e-16	8.51105e-15
MANBAL	-0.32313	8.18676e-16	8.57385e-15
SPRY4	-0.772045	8.24373e-16	8.62901e-15
SULT1B1	1.76843	8.36202e-16	8.74826e-15
CTB-133G6.1	1.22831	8.48194e-16	8.86909e-15
RPL26	-0.517285	8.67315e-16	9.0643e-15
RP11-327J17.7	-2.18502	8.70309e-16	9.09085e-15
ARSJ	-1.21737	8.99269e-16	9.38846e-15
CAPN1	0.363614	9.02231e-16	9.41448e-15
RP11-517P14.2	0.951663	9.06572e-16	9.45486e-15
RP11-302L19.3	-1.68617	9.10213e-16	9.48789e-15
CEP85	0.485732	9.12727e-16	9.50915e-15
TXNRD1	1.08704	9.32035e-16	9.70255e-15
AC010761.9	-1.49652	9.32258e-16	9.70255e-15
C1QC	1.46029	9.37047e-16	9.74734e-15
LRP10	0.566923	9.42815e-16	9.80224e-15
MIS18BP1	0.584501	9.57814e-16	9.95302e-15
RP11-468E2.5	-0.770084	9.68806e-16	1.0062e-14
DBT	0.562592	9.72576e-16	1.0096e-14
IRF6	1.30883	9.74904e-16	1.01149e-14
FBXL6	-0.6613	9.78421e-16	1.01461e-14
EPHA2	-0.865073	9.84452e-16	1.02034e-14
TOPBP1	0.32191	9.87562e-16	1.02303e-14
FBXW11	0.436005	9.91782e-16	1.02687e-14
ZNF76	-0.454077	9.96613e-16	1.03134e-14
SNORA73B	-1.615	1.00269e-15	1.0371e-14
FARS2	0.534501	1.00377e-15	1.03768e-14
PCDHB13	0.803442	1.01489e-15	1.04863e-14
PRKAG1	0.343759	1.02164e-15	1.05506e-14
RP11-393I2.4	0.973621	1.031e-15	1.06418e-14
ZNF248	-0.715137	1.05511e-15	1.0885e-14
XPOT	0.547483	1.06364e-15	1.09674e-14
DPYD	0.755043	1.06571e-15	1.09832e-14
L3MBTL2	-0.317318	1.06656e-15	1.09862e-14
PARP9	0.702176	1.0676e-15	1.09913e-14
IMPACT	0.510358	1.07808e-15	1.10935e-14
RAB20	-1.3966	1.08015e-15	1.11091e-14
BCL2L13	0.496412	1.10172e-15	1.13251e-14
MIOS	0.352416	1.10576e-15	1.13608e-14
CROCC	-0.588963	1.11462e-15	1.14459e-14
GPANK1	0.385038	1.11643e-15	1.14587e-14
UIMC1	-0.352867	1.12106e-15	1.14998e-14
PHPT1	-0.481795	1.12159e-15	1.14998e-14
CGA	-3.69082	1.13958e-15	1.16775e-14
RP11-524F11.1	-0.879443	1.14008e-15	1.16775e-14
DCAF1	0.444413	1.14531e-15	1.17251e-14
GLO1	0.502269	1.14646e-15	1.17276e-14
RPL29	-0.514682	1.14673e-15	1.17276e-14
ANKRD53	-0.803655	1.14898e-15	1.17447e-14
SLC24A1	0.564977	1.15993e-15	1.18506e-14
CCDC66	-0.459868	1.16375e-15	1.18817e-14
POP4	0.324043	1.16416e-15	1.18817e-14
SERPINA3	2.32235	1.1703e-15	1.19382e-14
AEN	-0.980285	1.17354e-15	1.19652e-14
SLC45A2	-2.04101	1.17623e-15	1.19866e-14
TTC23L	-0.866378	1.18684e-15	1.20885e-14
RP11-111M22.4	-1.3779	1.20263e-15	1.2238e-14
ZNF586	-0.696758	1.20274e-15	1.2238e-14
SLC20A1	-0.764108	1.2073e-15	1.22782e-14
RP11-264B17.4	0.813139	1.21225e-15	1.23223e-14
AC116614.1	-2.11109	1.2241e-15	1.24365e-14
MAN2B1	0.504428	1.22515e-15	1.24408e-14
SUCLA2	0.492573	1.22663e-15	1.24495e-14
LIN54	0.472311	1.2376e-15	1.25545e-14
SLC7A6OS	0.489457	1.26315e-15	1.28072e-14
PIBF1	-0.434826	1.26795e-15	1.28494e-14
PIM3	-0.929131	1.27046e-15	1.28683e-14
CTD-2013N24.2	-0.635612	1.27544e-15	1.29122e-14
SERPINA5	1.14275	1.2851e-15	1.30035e-14
RP11-278A23.1	-1.44027	1.2971e-15	1.31182e-14
MPPE1	0.545473	1.33355e-15	1.34801e-14
TDRD10	-0.900742	1.33796e-15	1.35178e-14
PHYHIP	-1.08906	1.33907e-15	1.35223e-14
TRIM37	0.382444	1.34573e-15	1.35826e-14
TRIB1	-1.22504	1.36312e-15	1.37513e-14
EXOC2	0.347162	1.36482e-15	1.37614e-14
JMJD6	-0.800449	1.37798e-15	1.38872e-14
RGS1	-1.98271	1.40003e-15	1.41024e-14
ELMOD2	0.392017	1.40422e-15	1.41374e-14
RP11-351M8.1	-1.31204	1.41324e-15	1.42211e-14
C2orf16	0.769583	1.42007e-15	1.42826e-14
CDIP1	-0.586081	1.44132e-15	1.44891e-14
CREG1	0.739051	1.44626e-15	1.45315e-14
HERC1	0.358985	1.46647e-15	1.47271e-14
SEMA4C	-0.624478	1.48922e-15	1.49482e-14
LRRC38	-1.35793	1.4989e-15	1.50378e-14
PIAS1	0.416964	1.5218e-15	1.52599e-14
[truncated: 18,046 more rows]

## Sheet: ArteryAorta
X	logFC	PValue	FDR
SMG8	1.51869	9.74024e-67	1.96694e-62
HPS6	1.24995	5.57346e-64	5.62752e-60
MON1B	0.755219	2.53241e-63	1.70465e-59
NAIF1	0.98246	4.6873e-62	2.36638e-58
ZBTB39	1.64762	1.92045e-61	7.75629e-58
WDPCP	-0.778269	5.3271e-61	1.79292e-57
DBR1	0.908638	1.19611e-60	3.4506e-57
CSTF1	0.863065	1.48661e-60	3.75258e-57
CNOT11	0.647983	2.16971e-59	4.86835e-56
MED18	1.01093	2.4589e-59	4.9655e-56
CTR9	0.719569	3.61921e-58	6.64421e-55
CHAMP1	1.11558	5.98049e-58	1.00642e-54
PSKH1	0.685249	4.45472e-56	6.91989e-53
HIST2H2BF	-2.90265	2.55095e-55	3.67956e-52
RIOX1	0.90168	5.66792e-55	7.63054e-52
DNAJC19P5	-1.85323	4.82004e-54	6.0835e-51
USP3-AS1	-1.18686	2.42416e-53	2.87962e-50
CPT2	0.939942	4.19782e-53	4.70949e-50
MOCS3	1.07266	1.5544e-52	1.65208e-49
GTF2E1	0.803678	1.71067e-52	1.66419e-49
RP11-373D23.2	-2.76192	1.73061e-52	1.66419e-49
DDX28	1.33052	2.8465e-52	2.61283e-49
GSPT2	1.10382	4.20896e-52	3.69547e-49
LINC-PINT	-1.35432	4.39236e-52	3.6958e-49
ZSWIM3	1.41653	5.40445e-52	4.3655e-49
LIMS1-AS1	-2.24427	7.79279e-52	6.0526e-49
FASTKD5	0.997928	2.72048e-51	2.03082e-48
TFIP11	0.683914	2.81584e-51	2.03082e-48
AFAP1-AS1	-2.0112	2.96571e-51	2.06516e-48
RP11-642A1.2	-2.23652	4.54799e-51	3.0614e-48
GTF3C4	0.849497	4.94376e-51	3.22046e-48
CTA-363E19.2	-1.36083	5.91103e-51	3.73023e-48
CENPBD1	1.29194	6.3208e-51	3.86794e-48
RP11-291I6.2	-2.14012	1.40358e-50	8.33643e-48
RPL29P14	-2.77097	1.77742e-50	1.02552e-47
RP11-417F21.1	-1.69076	3.04157e-50	1.70615e-47
CFAP45	-1.87475	3.13238e-50	1.7096e-47
RP11-713H12.2	-2.86182	4.02937e-50	2.14129e-47
CLP1	1.34421	4.17269e-50	2.1606e-47
HYMAI	-2.01768	1.58012e-49	7.97725e-47
OTULIN	-0.83134	2.50322e-49	1.23293e-46
NCOA5	0.75003	3.03811e-49	1.46075e-46
KB-1208A12.3	-1.08581	5.36418e-49	2.51917e-46
HADHAP1	-2.29588	6.33686e-49	2.90833e-46
GCC1	0.782702	1.04272e-48	4.67926e-46
NAT1	1.48	1.47909e-48	6.49319e-46
RP11-888D10.4	-1.57958	1.55908e-48	6.69872e-46
AGGF1	0.527398	2.56193e-48	1.07783e-45
RP5-1014D13.2	-1.49604	2.80601e-48	1.15642e-45
AL133243.2	-1.35161	3.693e-48	1.49153e-45
CTD-2026K11.6	-1.57953	3.87346e-48	1.53374e-45
TRMT5	0.79434	4.30843e-48	1.67316e-45
C9orf64	0.800562	5.2391e-48	1.9962e-45
FASTKD3	0.958199	1.67948e-47	6.28065e-45
SPDYA	-1.68626	3.19784e-47	1.17413e-44
ANKRD37	-1.88388	5.49215e-47	1.98051e-44
RP4-598P13.1	-2.01633	7.51347e-47	2.66188e-44
MFSD5	0.894802	8.9259e-47	3.10775e-44
UMPS	0.793792	9.92274e-47	3.39627e-44
LDOC1L	0.702863	1.01789e-46	3.42589e-44
MTMR8	-0.886961	1.81303e-46	6.00201e-44
SNURF	-1.46547	2.0679e-46	6.73536e-44
RP11-713H12.1	-2.81498	3.84383e-46	1.2321e-43
TOR2A	0.91138	4.64168e-46	1.4646e-43
ZNF813	0.997507	8.61291e-46	2.67583e-43
TRMT10C	1.16631	9.79052e-46	2.9956e-43
ZNF689	0.798522	1.31158e-45	3.95315e-43
SEPHS2	0.750717	1.59361e-45	4.73256e-43
HOMEZ	0.762491	1.77178e-45	5.18542e-43
DCAF11	0.43431	1.93075e-45	5.56995e-43
LCMT2	1.06442	2.49501e-45	7.09638e-43
C12orf49	0.877037	2.58335e-45	7.24558e-43
RP11-478C6.2	-2.83964	3.05912e-45	8.46244e-43
FAM175B	0.572589	4.51159e-45	1.23118e-42
MFSD9	0.839805	4.86068e-45	1.30875e-42
RP11-269F20.1	-2.08416	5.20097e-45	1.38195e-42
KB-431C1.5	-1.57736	5.2927e-45	1.38806e-42
RABGAP1L	-0.51909	5.9528e-45	1.54116e-42
PLAGL2	1.05142	6.23119e-45	1.59282e-42
MAVS	0.60071	7.73945e-45	1.95363e-42
CTC-529I10.2	-1.22777	8.00155e-45	1.99485e-42
C5orf22	0.664974	1.32832e-44	3.27122e-42
ZNF141	-1.00585	1.47368e-44	3.58548e-42
MUL1	0.632213	1.69572e-44	4.07659e-42
TTC30B	1.40647	2.07989e-44	4.94133e-42
ATAD2B	-0.604921	2.85178e-44	6.69638e-42
ANKRD36C	-1.05246	3.37893e-44	7.843e-42
UTP3	0.840069	3.44383e-44	7.90281e-42
SMG1P3	-1.12587	3.52616e-44	8.00082e-42
CHMP4BP1	-2.26675	4.06027e-44	9.11033e-42
RPSAP36	-2.60656	7.48774e-44	1.66162e-41
RP11-106D4.2	-1.81254	7.95627e-44	1.7464e-41
ZNF746	0.395894	8.41083e-44	1.82633e-41
PRMT6	0.877255	1.22468e-43	2.63099e-41
FUT4	1.02825	1.53982e-43	3.27317e-41
GMDS-AS1	-0.708574	1.67739e-43	3.52846e-41
TBCC	0.875207	1.99721e-43	4.15789e-41
TST	0.922415	2.97261e-43	6.1254e-41
RP4-530I15.9	-2.17236	3.02424e-43	6.16884e-41
ACTRT3	1.14341	3.5062e-43	7.08041e-41
ZNF646	0.549005	3.93275e-43	7.86316e-41
THAP9-AS1	-0.758154	3.98188e-43	7.88334e-41
KIAA1328	-0.601481	4.15216e-43	8.14064e-41
PPP1CA	0.809964	4.23005e-43	8.21362e-41
PPP1R14BP3	-1.40602	6.93672e-43	1.3341e-40
ZNF845	0.838822	8.35945e-43	1.58215e-40
MOB3A	0.606011	8.38321e-43	1.58215e-40
PTPRG-AS1	-1.57903	9.41961e-43	1.76129e-40
SNX11	0.57107	9.7951e-43	1.8147e-40
RPS20P22	-1.81785	1.38713e-42	2.54653e-40
ERCC4	0.680649	1.42571e-42	2.59376e-40
WDR81	0.869477	2.32382e-42	4.18993e-40
CECR6	1.73836	2.61261e-42	4.66894e-40
KRT8P48	-3.0116	3.08724e-42	5.46874e-40
V31719	-0.830186	4.08877e-42	7.17988e-40
ZNF778	0.6682	4.1445e-42	7.215e-40
CEP85L	-0.572233	4.38701e-42	7.57191e-40
RP11-513M16.7	-1.28942	4.68076e-42	8.01044e-40
SMC5-AS1	-1.14218	5.0885e-42	8.63506e-40
PKP4-AS1	-1.27668	6.72723e-42	1.13208e-39
SENP3	0.455438	1.03875e-41	1.73359e-39
ARID2	-0.501698	1.39576e-41	2.31033e-39
CTC-506B8.1	-1.92088	1.49516e-41	2.45474e-39
DNAJC14	0.721039	1.62039e-41	2.63888e-39
TIRAP	0.599956	1.80221e-41	2.90796e-39
LYRM2	0.528707	1.81441e-41	2.90796e-39
VPS18	0.600805	1.83058e-41	2.91077e-39
HIF1AN	0.507665	2.18193e-41	3.44234e-39
CTB-108O6.2	-2.35779	2.52825e-41	3.95779e-39
DOLK	0.857453	2.55114e-41	3.9629e-39
KCNMA1-AS1	-1.73666	2.92377e-41	4.50707e-39
MTOR	0.50294	3.16169e-41	4.83691e-39
NME6	0.513549	3.90282e-41	5.92583e-39
ALG1	0.73076	4.24939e-41	6.40389e-39
RLF	-0.762555	6.23204e-41	9.32222e-39
ZHX3	0.820863	6.43427e-41	9.55395e-39
AC092171.4	1.04805	7.37899e-41	1.08503e-38
LINS1	0.703449	7.41478e-41	1.08503e-38
RIPK1	0.638086	8.05326e-41	1.16998e-38
COA7	1.01482	8.27917e-41	1.19421e-38
RP1-111C20.4	-0.923947	1.05634e-40	1.51288e-38
RP11-701H16.4	-2.06605	1.37134e-40	1.95021e-38
MED1	0.653874	1.95437e-40	2.75989e-38
TBC1D14	0.711511	2.00807e-40	2.81603e-38
LINC00115	-1.37675	2.0687e-40	2.88106e-38
YTHDF2	0.479399	2.80096e-40	3.87415e-38
ZSCAN29	0.558938	3.10094e-40	4.25989e-38
LRP2BP	-1.02491	3.17145e-40	4.32732e-38
CTD-2184D3.5	-2.17719	3.90846e-40	5.29714e-38
POLR2D	0.602223	4.61421e-40	6.20722e-38
RP11-525G13.2	-1.77436	4.64143e-40	6.20722e-38
CSNK1E	-0.583251	4.91923e-40	6.53545e-38
RP11-203B9.4	-1.33364	5.02958e-40	6.60654e-38
CTD-2382E5.6	-2.13795	5.03817e-40	6.60654e-38
MAP3K20-AS1	-1.385	5.221e-40	6.80212e-38
DCLRE1A	0.844499	5.36669e-40	6.92353e-38
ARL4AP5	-2.19079	5.38276e-40	6.92353e-38
DOK1	0.619267	5.86805e-40	7.49996e-38
ZBTB6	0.946385	6.15991e-40	7.82347e-38
RP11-423E7.2	-2.51602	7.98005e-40	1.00718e-37
SPRTN	0.788356	9.97424e-40	1.25106e-37
LINC01473	-1.2819	1.45424e-39	1.81277e-37
SUMO4	-2.39414	2.02832e-39	2.51287e-37
DSCR3	0.399951	2.35163e-39	2.89565e-37
RP11-1023L17.1	-0.942026	2.55732e-39	3.12985e-37
C16orf70	0.437596	2.63397e-39	3.20424e-37
RP13-516M14.10	-1.32799	3.10525e-39	3.75494e-37
RP3-405J10.3	-1.59516	3.67406e-39	4.41631e-37
RP11-274H2.2	-2.21927	4.0928e-39	4.89053e-37
SAMHD1	1.65779	8.10471e-39	9.62456e-37
DDX20	0.617789	8.14994e-39	9.62456e-37
KBTBD4	0.597242	9.43366e-39	1.10758e-36
TBC1D16	0.783956	1.08525e-38	1.26679e-36
TNFAIP8L2	2.02789	1.13611e-38	1.31493e-36
HAUS7	-0.973261	1.13951e-38	1.31493e-36
MTF1	0.580158	1.41309e-38	1.62136e-36
RNF135	0.549196	1.46263e-38	1.66872e-36
RANBP6	0.655758	1.54302e-38	1.75054e-36
LMCD1-AS1	-1.168	1.78734e-38	2.0164e-36
SCAMP2	0.518032	1.85098e-38	2.07659e-36
VANGL1	0.778464	1.89315e-38	2.11217e-36
RP11-274H2.5	-1.80869	2.09467e-38	2.32416e-36
ZFP3	0.983527	2.13775e-38	2.359e-36
VPS33A	0.447133	2.20083e-38	2.41542e-36
RPL7L1	0.504567	2.41448e-38	2.63557e-36
AC005104.3	-0.992049	2.45797e-38	2.66862e-36
ZNF764	0.539623	2.95485e-38	3.19092e-36
NIF3L1	0.54111	3.24143e-38	3.48177e-36
C3orf38	0.711283	3.58125e-38	3.82645e-36
CCNH	-0.77025	3.62616e-38	3.83984e-36
ERF	-0.822873	3.63181e-38	3.83984e-36
RP11-490B18.6	-1.08623	3.7544e-38	3.94877e-36
MFN2	0.374977	5.43617e-38	5.68798e-36
RP11-37B2.1	-0.723383	6.09888e-38	6.3485e-36
RP11-444D3.1	-1.49752	7.89542e-38	8.17642e-36
TRIM21	0.595472	8.82618e-38	9.09367e-36
AC073410.1	-2.34659	1.03509e-37	1.06105e-35
AAR2	0.532485	1.06206e-37	1.0832e-35
GATAD2B	-0.488043	1.08159e-37	1.09757e-35
B3GALT6	0.723492	1.10629e-37	1.11702e-35
POLR1B	0.829921	1.34269e-37	1.34897e-35
MIEF1	0.595562	1.37745e-37	1.37704e-35
RP5-855D21.3	-1.24586	1.56346e-37	1.55322e-35
SNAP29	0.424399	1.56907e-37	1.55322e-35
C6orf47	0.543479	1.58177e-37	1.55816e-35
RP11-45M22.3	-2.04072	1.63065e-37	1.59851e-35
RAD51B	-0.787849	1.65596e-37	1.61549e-35
TGFBRAP1	0.483193	1.71105e-37	1.6612e-35
ABHD6	0.745538	1.72328e-37	1.66507e-35
RP5-1000K24.2	-1.07854	1.75483e-37	1.68748e-35
MT-ND6	1.92623	1.95349e-37	1.86813e-35
ZBTB42	0.934963	1.96119e-37	1.86813e-35
FBXW4P1	-1.67301	2.18766e-37	2.07407e-35
GPR34	1.87025	2.21949e-37	2.09441e-35
RP11-177H13.2	-1.09512	2.23085e-37	2.09534e-35
MSRB1	0.734435	3.11936e-37	2.91632e-35
TGS1	0.528802	3.21332e-37	2.99031e-35
ZBTB24	0.596552	3.84613e-37	3.56279e-35
B3GAT2	-1.12536	4.09511e-37	3.7761e-35
TMEM86A	1.41374	4.26314e-37	3.91318e-35
ZNF200	0.860288	4.70302e-37	4.29741e-35
GNE	0.457703	5.30726e-37	4.8277e-35
CEP57L1	-0.532501	5.37734e-37	4.8695e-35
CORO1A	1.72055	5.41882e-37	4.88516e-35
AC063976.7	-1.5458	5.52924e-37	4.96256e-35
ATG9A	0.381131	5.926e-37	5.29511e-35
MIOS	0.525354	6.00767e-37	5.34445e-35
TREX2	-1.2304	6.30368e-37	5.58318e-35
KTI12	0.842673	6.66369e-37	5.87627e-35
RPUSD2	0.717822	7.10984e-37	6.24244e-35
CCDC127	0.522148	7.33953e-37	6.41621e-35
RP11-73M18.6	-1.04741	8.15022e-37	7.09421e-35
IFNG	-3.11247	8.48924e-37	7.35759e-35
PRDX3P1	-0.926528	8.79658e-37	7.59137e-35
BRPF1	0.517117	8.98488e-37	7.72088e-35
C6orf62	0.566104	9.08003e-37	7.76958e-35
RAB35	0.459395	9.27156e-37	7.88337e-35
RP11-296O14.3	-0.819828	9.29108e-37	7.88337e-35
PARS2	0.972057	1.03407e-36	8.73722e-35
ATXN7	-0.613027	1.06118e-36	8.92891e-35
VAPB	0.451985	1.16482e-36	9.76029e-35
MAD2L1BP	0.689579	1.21747e-36	1.01593e-34
AC093110.3	-0.956463	1.35589e-36	1.12678e-34
PPARA	0.619873	1.37904e-36	1.14132e-34
GPATCH3	0.482108	1.51336e-36	1.24738e-34
OSBPL11	0.533871	1.58044e-36	1.29737e-34
DHX8	0.387696	1.65174e-36	1.35041e-34
MAPKAP1	0.425844	1.76359e-36	1.43604e-34
ARHGAP35	0.598811	1.88915e-36	1.53211e-34
E2F6	0.674147	2.15375e-36	1.73971e-34
MALAT1	-0.941734	2.22628e-36	1.79114e-34
PPP1R3D	0.593796	2.28005e-36	1.82712e-34
TVP23C	-0.611676	2.43144e-36	1.94073e-34
CTC-510F12.2	-0.89212	2.87643e-36	2.28688e-34
CCDC171	-0.798833	3.07313e-36	2.43248e-34
RP11-157H4.1	-2.59133	3.08367e-36	2.43248e-34
MRC1	2.13283	3.18822e-36	2.50518e-34
CD163	2.74384	3.33188e-36	2.60791e-34
CARD6	1.28403	3.94656e-36	3.0771e-34
HARBI1	0.854677	4.39731e-36	3.41235e-34
ZNF281	1.05722	4.41034e-36	3.41235e-34
TIGD2	0.865449	4.82742e-36	3.7208e-34
PPP1R8	0.425326	5.15635e-36	3.95921e-34
ZNF483	-1.07976	5.96321e-36	4.56141e-34
ATXN2	-0.441725	6.34157e-36	4.83252e-34
DGCR8	0.492065	7.19785e-36	5.46441e-34
GTF3C3	0.414402	7.36771e-36	5.57242e-34
CSTF3	-0.440562	7.49552e-36	5.64793e-34
GRK6	0.586881	9.18802e-36	6.89751e-34
DDX52	0.460318	9.31024e-36	6.94058e-34
DCTN5	0.375985	9.3347e-36	6.94058e-34
KIAA0100	0.489915	9.34851e-36	6.94058e-34
VSIG4	2.5194	9.7808e-36	7.23493e-34
PMS2P9	-1.03322	1.09413e-35	8.06381e-34
FAM109B	0.640848	1.34142e-35	9.85039e-34
CTD-2515A14.1	-1.61732	1.37148e-35	1.00347e-33
SNHG19	-1.05926	1.49579e-35	1.09047e-33
RP11-71H17.8	-1.73272	1.6181e-35	1.17539e-33
RP4-758J18.2	0.506734	1.64013e-35	1.18713e-33
MRPL45P2	-0.743829	1.80658e-35	1.30293e-33
PDCL3P4	-1.46446	1.83995e-35	1.32228e-33
CTA-125H2.2	-2.55596	2.17465e-35	1.55726e-33
RUFY3	-0.488007	2.37098e-35	1.69185e-33
ZSWIM6	-0.64136	2.38431e-35	1.69538e-33
UBE3C	0.460218	2.39873e-35	1.69965e-33
ZNF696	0.683353	2.49868e-35	1.76428e-33
CCNJ	0.970605	2.54382e-35	1.78989e-33
CTD-3185P2.1	-1.17412	2.661e-35	1.86584e-33
OPA3	0.667088	2.75326e-35	1.91876e-33
MAGI1-IT1	-1.70009	2.75547e-35	1.91876e-33
TLR1	1.42914	3.01124e-35	2.08966e-33
RP11-549J18.1	-1.13739	3.04261e-35	2.10419e-33
CCR1	2.40659	3.73881e-35	2.57684e-33
SGO2	0.93036	3.81393e-35	2.61968e-33
C14orf80	-1.24247	4.01842e-35	2.75078e-33
TNFRSF11A	1.82958	4.04113e-35	2.75698e-33
CTD-2600H12.2	-1.21207	4.32443e-35	2.94032e-33
RP11-247A12.2	-1.14601	4.58141e-35	3.10459e-33
ALMS1-IT1	-1.02851	4.90544e-35	3.31306e-33
AC009542.2	-1.80054	5.24335e-35	3.52947e-33
ZNF319	0.512373	5.69586e-35	3.82134e-33
DTX2P1	-0.738724	6.04398e-35	4.04146e-33
RP11-350N15.4	-1.09972	8.13356e-35	5.42076e-33
RP11-268J15.5	-1.04628	8.19736e-35	5.44531e-33
DARS2	0.470503	9.56598e-35	6.33362e-33
ZC3HC1	0.484097	1.08993e-34	7.19282e-33
RP11-70L8.4	-1.27333	1.146e-34	7.53824e-33
NCOA4	0.478219	1.23522e-34	8.09874e-33
TADA2B	0.41188	1.24006e-34	8.10146e-33
RP11-222K16.1	-1.38802	1.24366e-34	8.10146e-33
ATMIN	0.510706	1.34314e-34	8.72134e-33
SLC27A4	0.611781	1.35123e-34	8.74574e-33
RP11-661O13.1	-1.28328	1.36483e-34	8.80554e-33
TMEM199	0.431707	1.40836e-34	9.05008e-33
TOR1B	0.421383	1.41169e-34	9.05008e-33
UBE2J2	0.331042	1.46022e-34	9.33152e-33
LLPH	0.50564	1.47878e-34	9.42031e-33
KIF1BP	0.464957	1.57859e-34	1.00245e-32
PARP4	0.536724	1.718e-34	1.08756e-32
RAB3A	-1.29539	1.72372e-34	1.08778e-32
SRSF1	-0.416342	1.79524e-34	1.12938e-32
FOXC2	-0.890042	1.84843e-34	1.15923e-32
APC	0.55649	1.98196e-34	1.23912e-32
RP11-223P11.3	-2.30705	2.00297e-34	1.2484e-32
MTUS2-AS2	-2.29642	2.51123e-34	1.56036e-32
KIAA1429	0.367822	2.60572e-34	1.61411e-32
AEBP2	-0.525747	2.63783e-34	1.629e-32
SMCR8	0.557747	2.82771e-34	1.74094e-32
FUBP1	-0.461033	2.88221e-34	1.7691e-32
SH3BP5L	0.595635	3.0028e-34	1.83753e-32
RP11-504P24.9	-1.50821	3.02993e-34	1.84853e-32
EID2	0.574323	3.04627e-34	1.8529e-32
RP11-138H8.8	-1.81094	3.14295e-34	1.90597e-32
PACERR	-1.82708	3.22298e-34	1.94865e-32
ZBED1	0.402957	3.6078e-34	2.1748e-32
ZNF207	-0.349764	3.72797e-34	2.24056e-32
KCNQ1OT1	-1.26494	3.93526e-34	2.35812e-32
HIST1H2AE	-2.09002	3.9526e-34	2.36151e-32
PRR4	-0.642141	4.03992e-34	2.40656e-32
RP11-352M15.2	-0.58306	4.11501e-34	2.44344e-32
TACO1	0.505362	4.12605e-34	2.44344e-32
HIST3H2BB	-2.25048	4.73018e-34	2.79302e-32
SHKBP1	0.491566	5.58907e-34	3.29055e-32
METTL13	0.506033	6.00837e-34	3.52713e-32
RP11-447D11.3	1.17593	6.03877e-34	3.53469e-32
SIRT7	0.44484	6.44959e-34	3.75634e-32
TFB2M	0.721994	6.45463e-34	3.75634e-32
RP3-394A18.1	-0.905818	6.92834e-34	4.02043e-32
ZNF678	-0.644153	7.05073e-34	4.07973e-32
PALB2	0.579019	7.81798e-34	4.51075e-32
BHLHE41	-1.29978	9.41292e-34	5.41551e-32
TMEM192	0.641005	1.00127e-33	5.74421e-32
ZBTB20	-0.947104	1.08916e-33	6.23073e-32
RP11-345J18.2	-1.0639	1.34932e-33	7.6972e-32
MRPS17	0.579008	1.36544e-33	7.76724e-32
RN7SL608P	-1.41483	1.42649e-33	8.09175e-32
RP11-503E24.2	-1.29574	1.4867e-33	8.40963e-32
AMZ1	-1.59475	1.51562e-33	8.5493e-32
INIP	0.483962	1.60356e-33	9.02015e-32
RP11-216B9.9	-1.23218	1.67779e-33	9.41148e-32
METTL7A	1.01983	2.01302e-33	1.12606e-31
CLK2	0.427549	2.21889e-33	1.2378e-31
RBM12B	-0.727436	2.27675e-33	1.26658e-31
SLC35C1	0.725966	2.34982e-33	1.30364e-31
NAPB	-0.50104	2.80258e-33	1.55056e-31
RP5-1056L3.3	-1.36016	3.06969e-33	1.6937e-31
LIPT2	1.56413	3.12282e-33	1.71832e-31
UTP23	0.58266	3.19931e-33	1.75562e-31
RP11-212I21.3	-2.35044	3.48863e-33	1.90919e-31
ZNF79	0.677258	3.67172e-33	2.00397e-31
AZIN2	-0.881563	3.7903e-33	2.06311e-31
RP11-563J2.3	-1.07855	3.88478e-33	2.10885e-31
TOPBP1	0.396633	4.01762e-33	2.17512e-31
RP1-30M3.6	-1.1701	4.45395e-33	2.39855e-31
RAD17	0.441717	4.45407e-33	2.39855e-31
TRIM52	-0.690898	4.5325e-33	2.43429e-31
RNPEPL1	0.618562	4.57701e-33	2.45167e-31
ASB7	0.419967	4.60431e-33	2.45977e-31
MED20	0.482897	4.67158e-33	2.48912e-31
MYD88	0.84489	4.74374e-33	2.52092e-31
TXNRD1	0.965993	4.79602e-33	2.54201e-31
RNF152	-1.08273	4.83248e-33	2.55464e-31
RNASE2	2.69241	4.93245e-33	2.60068e-31
SRSF6	0.54089	5.11772e-33	2.69007e-31
CTA-29F11.1	-0.875053	5.12864e-33	2.69007e-31
RP11-767C1.2	-1.21612	5.20074e-33	2.72082e-31
TAF1D	-0.52974	5.28595e-33	2.75826e-31
MTERF1	0.630737	5.32027e-33	2.76901e-31
MT-ND5	1.37002	5.57921e-33	2.89631e-31
FAM131A	-0.7056	5.88413e-33	3.04677e-31
INTS14	0.417899	5.98141e-33	3.08922e-31
EIF2AK4	0.439828	6.15476e-33	3.17065e-31
WASHC5	0.439551	6.39051e-33	3.28371e-31
ABT1	0.541489	6.4102e-33	3.28547e-31
RP11-290D2.6	-1.10151	6.70342e-33	3.42706e-31
RP4-724E16.2	-1.48458	7.23781e-33	3.69092e-31
GPRC5A	-1.40224	7.27641e-33	3.70125e-31
FITM2	0.575197	7.36947e-33	3.73917e-31
ZCCHC2	-0.499161	7.94182e-33	4.01948e-31
THAP1	0.608222	8.12604e-33	4.10243e-31
CPSF3	0.412772	8.17885e-33	4.1188e-31
PLEKHA8	-0.599282	8.27734e-33	4.15802e-31
MAP10	1.45261	8.31193e-33	4.16504e-31
CLPTM1	0.390025	8.38123e-33	4.18937e-31
PGBD2	0.820137	8.50601e-33	4.24124e-31
AC010976.2	-0.965972	8.85565e-33	4.4047e-31
AC022819.3	-1.46477	8.93291e-33	4.43222e-31
CRY2	-0.637146	8.99139e-33	4.4503e-31
RP11-298D21.1	-2.4711	9.58188e-33	4.73097e-31
ADAMTS17	-0.87368	9.62652e-33	4.74141e-31
WDR53	0.54381	9.90669e-33	4.86753e-31
HNRNPDL	-0.381807	9.93929e-33	4.8717e-31
SIGLEC10	2.95821	1.00923e-32	4.9347e-31
RNF6	0.626664	1.25562e-32	6.12465e-31
AGPAT3	0.379478	1.31173e-32	6.3829e-31
SNORA44	-1.0576	1.33617e-32	6.4859e-31
ZKSCAN2	0.647713	1.33932e-32	6.4859e-31
SYK	1.6685	1.46068e-32	7.0567e-31
ZDHHC3	0.263079	1.63356e-32	7.87308e-31
NADK	0.514138	1.70605e-32	8.20286e-31
MIPOL1	-0.545785	1.76458e-32	8.46413e-31
RIPK4	-1.59443	1.96854e-32	9.42009e-31
NRAS	0.744987	2.06659e-32	9.86589e-31
CCDC142	0.552902	2.1182e-32	1.00766e-30
RPS6KA2	0.856853	2.12071e-32	1.00766e-30
SNORD21	-1.41844	2.37098e-32	1.12393e-30
HIST1H2BE	-1.71087	2.49468e-32	1.1798e-30
DLD	0.443084	2.5624e-32	1.209e-30
ZNF888	0.646244	2.71032e-32	1.27581e-30
RP13-638C3.2	-1.6723	2.89523e-32	1.35968e-30
COIL	0.408265	3.21724e-32	1.5074e-30
COG8	0.31044	3.32153e-32	1.55266e-30
ANGPTL3	-1.31768	3.92522e-32	1.83062e-30
GIMAP6	1.85247	3.98473e-32	1.85409e-30
ALOX5AP	1.58839	4.18735e-32	1.94389e-30
TIGD6	0.543739	4.44506e-32	2.0588e-30
AP000692.9	-1.60557	4.47051e-32	2.06584e-30
RP5-1029F21.2	-2.05349	4.62888e-32	2.12972e-30
FEN1	1.08549	4.62982e-32	2.12972e-30
PIBF1	-0.423408	4.81783e-32	2.21116e-30
FRAT1	1.03556	4.99448e-32	2.28704e-30
PHAX	0.460201	5.0457e-32	2.30527e-30
USP27X	0.702715	5.09742e-32	2.32364e-30
HNRNPD	-0.292951	5.52372e-32	2.5123e-30
TMEM236	1.68426	5.66987e-32	2.57298e-30
GPRC5D	-1.69081	5.83439e-32	2.6417e-30
IL17RA	0.697575	6.04742e-32	2.73203e-30
MRPL35	0.445483	6.31026e-32	2.84441e-30
SIGLEC11	1.91288	6.47758e-32	2.91332e-30
ZNF416	0.874708	6.52085e-32	2.92627e-30
RPUSD1	0.618105	6.62541e-32	2.9666e-30
ATP1A1-AS1	-0.868181	6.69405e-32	2.9907e-30
RP11-290L1.4	-1.22542	6.95652e-32	3.1011e-30
RP11-30L15.4	-1.46196	7.044e-32	3.13318e-30
NF2	0.458574	7.34516e-32	3.25996e-30
PTAFR	2.01354	8.11476e-32	3.59363e-30
C7orf25	0.46165	8.61327e-32	3.80605e-30
ZNF41	0.430299	8.70396e-32	3.83772e-30
RP11-893F2.13	-1.5552	9.97676e-32	4.38934e-30
NOP9	0.431201	1.02675e-31	4.50742e-30
RP11-288H12.3	-0.851954	1.03928e-31	4.55255e-30
CCDC7	-0.700371	1.04389e-31	4.56285e-30
FBXO45	0.696584	1.09347e-31	4.76924e-30
ZNF212	0.504263	1.13678e-31	4.94746e-30
GEMIN7	0.697511	1.19925e-31	5.20755e-30
ATP6V1C2	-0.942648	1.2017e-31	5.20755e-30
SMG1P1	-1.15257	1.27629e-31	5.51894e-30
RRN3P2	-0.927298	1.33689e-31	5.76864e-30
SLC38A7	0.720908	1.35847e-31	5.84924e-30
HECTD1	0.31788	1.42473e-31	6.11744e-30
ASB8	0.423345	1.42682e-31	6.11744e-30
RP11-861A13.3	-1.26045	1.4335e-31	6.13306e-30
RP13-638C3.6	-1.71063	1.4972e-31	6.39204e-30
RP11-789C17.1	-0.915169	1.52284e-31	6.48781e-30
RP11-135N5.3	-1.62681	1.74639e-31	7.42457e-30
EPM2AIP1	-0.477986	1.80853e-31	7.67256e-30
SMC3	0.415909	1.9597e-31	8.29647e-30
SCIMP	1.76162	2.04479e-31	8.63859e-30
RBKS	-1.35535	2.20996e-31	9.3169e-30
C22orf24	-1.38655	2.24739e-31	9.45496e-30
RP1-151F17.1	-1.01377	2.4146e-31	1.01373e-29
MED9	0.432594	2.55192e-31	1.06916e-29
C3AR1	1.91864	2.5752e-31	1.07514e-29
CTD-2525P14.5	-1.36209	2.57684e-31	1.07514e-29
LINC01004	-1.05833	2.58836e-31	1.07772e-29
RP11-817I4.2	-0.941027	2.71098e-31	1.12645e-29
AP3M1	0.388852	2.76448e-31	1.14632e-29
RP11-180M15.7	-1.28266	2.77064e-31	1.14652e-29
ANKS1B	-0.879511	2.80179e-31	1.15704e-29
HIST1H2BG	-2.10855	2.81421e-31	1.1598e-29
ZNF468	0.669291	3.01814e-31	1.24131e-29
NOL11	0.501759	3.0654e-31	1.25819e-29
RP4-758J24.6	-1.27024	3.24062e-31	1.32741e-29
MRPL15	0.67392	3.67838e-31	1.50367e-29
AL590762.11	-1.39149	3.77562e-31	1.5403e-29
ADO	0.487126	4.10446e-31	1.67108e-29
PRDM4	0.390356	4.31263e-31	1.7523e-29
THUMPD3	0.422019	4.35493e-31	1.76593e-29
HYPK	-0.811644	4.91953e-31	1.99088e-29
ADORA3	1.90576	5.04575e-31	2.03788e-29
TBX19	-0.870714	5.75479e-31	2.31961e-29
RP11-356B19.11	-1.1611	5.88066e-31	2.36562e-29
DIS3L2	-0.384759	5.92465e-31	2.37858e-29
SIGLEC9	1.78779	6.51993e-31	2.61237e-29
MBTPS1	0.340714	6.74405e-31	2.69682e-29
LRRC25	1.91181	6.82346e-31	2.72318e-29
RBM15B	0.433171	7.30867e-31	2.91107e-29
RGP1	0.487259	7.33156e-31	2.91444e-29
ASB13	0.715002	7.59403e-31	3.01285e-29
C21orf91	0.628476	9.32788e-31	3.69347e-29
SCO1	0.360022	9.56996e-31	3.78191e-29
EXO5	0.719788	9.63885e-31	3.8017e-29
TRIM26	0.361822	1.08302e-30	4.26327e-29
PDIK1L	0.760417	1.13404e-30	4.45541e-29
RP11-73M7.6	-1.14481	1.13661e-30	4.45683e-29
ZNF287	0.747552	1.18044e-30	4.61254e-29
TMEM164	0.536705	1.18089e-30	4.61254e-29
EIF5	0.627717	1.26126e-30	4.91696e-29
RP11-285F7.2	-0.658818	1.33732e-30	5.20344e-29
RP11-120K19.3	-1.71774	1.39608e-30	5.42164e-29
ZSCAN21	0.43174	1.48128e-30	5.74147e-29
IGFBP7-AS1	-0.972664	1.5e-30	5.80288e-29
ZKSCAN5	0.34208	1.58075e-30	6.10355e-29
AC019181.3	-1.61103	2.03913e-30	7.85844e-29
CTA-276F8.1	-1.11605	2.12527e-30	8.17479e-29
ZNF502	0.585581	2.21565e-30	8.50625e-29
MRPS16	0.40093	2.24779e-30	8.61325e-29
ARHGAP32	-0.592024	2.25589e-30	8.62791e-29
AC000068.9	-0.842624	2.30052e-30	8.782e-29
TRAPPC8	0.339663	2.47822e-30	9.4425e-29
TTC30A	0.751439	2.6366e-30	1.0027e-28
SRCAP	0.408414	2.69028e-30	1.02119e-28
SLC4A7	-0.78943	2.80814e-30	1.06393e-28
RP11-158M2.2	-2.11403	3.02458e-30	1.14379e-28
AC073254.1	0.945245	3.07291e-30	1.15989e-28
NXPE3	0.457468	3.42539e-30	1.29053e-28
TCEA1P4	-0.8984	3.49746e-30	1.31523e-28
COG2	0.32877	3.56185e-30	1.33695e-28
UNC119B	0.555032	3.77231e-30	1.41332e-28
AP000442.1	-1.02086	3.7811e-30	1.41399e-28
MIR100HG	-0.745427	4.02003e-30	1.50056e-28
RP11-463O12.5	-1.0104	4.11804e-30	1.53431e-28
AP000577.2	-1.92773	4.40235e-30	1.63722e-28
CTD-2175A23.1	-1.27473	4.46282e-30	1.65666e-28
JMJD4	0.520508	4.51158e-30	1.67169e-28
GNRH1	-1.0884	4.69985e-30	1.73826e-28
RP5-1074L1.4	-1.00739	4.84445e-30	1.78846e-28
RP11-138A9.2	-1.9904	5.23052e-30	1.92746e-28
CTD-3035K23.7	-0.850492	5.56162e-30	2.04574e-28
UPRT	0.431848	5.68299e-30	2.08659e-28
FOXO6	-0.946986	5.74879e-30	2.10692e-28
ZSCAN25	0.464895	6.12046e-30	2.23907e-28
CBLL1	0.472589	6.21293e-30	2.26879e-28
ZMYM5	-0.390119	6.38943e-30	2.32903e-28
EGFR-AS1	-1.92724	6.92439e-30	2.51948e-28
MIR22HG	1.45683	7.1196e-30	2.58585e-28
SIKE1	0.388315	7.655e-30	2.77532e-28
AP5M1	0.37929	8.01492e-30	2.9006e-28
ZNF841	-0.643466	8.32488e-30	3.00738e-28
AC073052.1	-1.60302	8.59744e-30	3.1003e-28
LINC00222	-1.33792	8.77505e-30	3.15871e-28
HIRA	0.420937	8.95052e-30	3.21613e-28
LNCSRLR	-1.81502	9.17938e-30	3.29251e-28
CTA-221G9.10	-2.09683	9.46762e-30	3.38988e-28
V19408	-1.27294	9.84946e-30	3.52035e-28
SLC16A1-AS1	-0.664701	1.05024e-29	3.74708e-28
AL133243.1	-0.796337	1.1245e-29	4.00496e-28
V11659	-0.832667	1.13486e-29	4.03025e-28
RNF219	0.518376	1.13559e-29	4.03025e-28
RP11-946P6.6	-1.61617	1.14436e-29	4.05424e-28
TTC38	0.453581	1.16192e-29	4.10924e-28
LINC00535	-1.2393	1.25693e-29	4.4375e-28
CNDP2	0.628311	1.34849e-29	4.75243e-28
C1QTNF3	-1.25077	1.35646e-29	4.77219e-28
DRD4	-1.23123	1.42674e-29	5.0107e-28
CNOT6L	-0.429562	1.42937e-29	5.01123e-28
MIR637	-1.26338	1.51208e-29	5.292e-28
DDX50P1	-1.27653	1.54787e-29	5.40791e-28
ZC3H10	0.434671	1.58378e-29	5.52382e-28
F13A1	1.91521	1.60466e-29	5.58698e-28
AC084117.3	-1.90454	2.01704e-29	7.01068e-28
P2RY12	2.24469	2.03561e-29	7.06307e-28
RP11-346C20.3	-1.02987	2.21939e-29	7.68754e-28
CTD-2371O3.2	-1.66404	2.26924e-29	7.84676e-28
LINC01578	-0.526011	2.42971e-29	8.38729e-28
POLR3H	0.479297	2.45307e-29	8.45347e-28
ANKRD36	-0.648353	2.51948e-29	8.66754e-28
CTC-524C5.2	-0.778199	2.95394e-29	1.01449e-27
DLG2	-0.637564	3.04559e-29	1.04419e-27
SLCO2B1	1.60003	3.11465e-29	1.06605e-27
MRM2	0.462704	3.60852e-29	1.233e-27
PMS2P4	-0.638979	3.63608e-29	1.24032e-27
TET1	-1.0519	3.70918e-29	1.26312e-27
TMEM116	-0.738091	3.81277e-29	1.29621e-27
CNP	0.328457	3.86518e-29	1.30962e-27
FBXO9	0.399423	3.86519e-29	1.30962e-27
PLSCR4	-0.59918	3.91143e-29	1.32307e-27
N4BP2L2-IT2	-0.8612	4.00369e-29	1.35201e-27
CHMP1B	-1.04568	4.0144e-29	1.35337e-27
LINC01534	-0.756107	4.03025e-29	1.35645e-27
AKAP17A	-0.385507	4.07021e-29	1.36762e-27
CCSER1	-1.38049	4.1776e-29	1.40137e-27
PCTP	0.651535	4.37626e-29	1.46558e-27
LENG9	0.595378	5.12876e-29	1.71474e-27
RP3-523E19.2	-1.27341	5.30772e-29	1.77164e-27
LA16c-358B7.3	-0.741957	5.84823e-29	1.94883e-27
MEGF8	0.481645	6.70711e-29	2.23136e-27
RP11-1114A5.4	-0.912705	7.05944e-29	2.34471e-27
C22orf29	0.533226	7.30986e-29	2.4239e-27
ZNF613	0.522526	7.36085e-29	2.4368e-27
MPRIP-AS1	-1.85586	7.4146e-29	2.44858e-27
NRROS	1.53631	7.42069e-29	2.44858e-27
COL4A2-AS2	-1.65897	7.45945e-29	2.45736e-27
FGF14	-0.981305	7.58488e-29	2.49461e-27
RP11-382J24.2	-1.96835	7.6278e-29	2.50447e-27
SNHG12	-0.662105	7.63967e-29	2.50447e-27
ULK4	-0.725468	7.72622e-29	2.52874e-27
AGBL3	-0.758686	8.04536e-29	2.62893e-27
NHLRC1	1.04717	8.29569e-29	2.70635e-27
PDCL3P5	-1.57222	8.5086e-29	2.77133e-27
CTA-292E10.6	-0.783796	8.66697e-29	2.81837e-27
PKD2L2	-1.29138	8.76668e-29	2.84621e-27
COG5	-0.387974	8.9041e-29	2.88619e-27
RP11-159D12.6	-0.819405	8.93255e-29	2.89077e-27
COA1	-0.294897	9.44745e-29	3.05251e-27
PMS2P3	-0.542485	9.48624e-29	3.06015e-27
AC023271.1	-1.8619	9.75015e-29	3.14026e-27
CTBP1-AS2	0.428351	1.06295e-28	3.41802e-27
IP6K1	0.359806	1.09642e-28	3.52005e-27
TRIM32	0.474925	1.09952e-28	3.52248e-27
ZNF2	0.69218	1.10066e-28	3.52248e-27
GDE1	0.433688	1.14057e-28	3.6444e-27
SPECC1L	0.412276	1.16366e-28	3.7123e-27
TAS2R14	-0.700989	1.16768e-28	3.71927e-27
MT-TE	2.33404	1.17644e-28	3.74126e-27
UBQLN2	0.406496	1.19153e-28	3.7833e-27
GTPBP1	-0.377961	1.30883e-28	4.14923e-27
ZNF317	0.378532	1.36335e-28	4.31111e-27
RP3-329A5.8	-1.01385	1.36417e-28	4.31111e-27
MAIP1	0.446502	1.40314e-28	4.42735e-27
VTA1	0.418233	1.43251e-28	4.51297e-27
CHTF8	0.354074	1.44017e-28	4.53002e-27
GSTM2	-0.81523	1.56233e-28	4.90662e-27
CRYBB2P1	-0.464519	1.67812e-28	5.2621e-27
LA16c-321D4.2	-1.15141	1.70146e-28	5.32703e-27
FAM208A	0.32011	1.7633e-28	5.51208e-27
TMEM184C	0.348861	1.78567e-28	5.57338e-27
RP11-384C4.2	-1.70131	1.79582e-28	5.59133e-27
AC137932.4	-0.748418	1.79696e-28	5.59133e-27
SPATA6L	-0.755432	1.8691e-28	5.80685e-27
ANKRD10-IT1	-0.7803	1.94973e-28	6.04806e-27
TMEM53	0.518516	1.99994e-28	6.19127e-27
BCDIN3D	0.584418	2.00203e-28	6.19127e-27
LUC7L3	-0.597704	2.10002e-28	6.48437e-27
C17orf80	0.403268	2.11434e-28	6.51861e-27
RP4-734G22.3	-0.927283	2.16467e-28	6.66363e-27
IMMP1LP1	-1.92674	2.24763e-28	6.90847e-27
KRT8P23	-1.9831	2.29513e-28	7.04375e-27
TRAF3IP2-AS1	-0.526824	2.61933e-28	8.02653e-27
MTUS2-AS1	-1.24704	2.66207e-28	8.14514e-27
SLC35A4	0.353741	2.94658e-28	9.00201e-27
APOA1-AS	-1.60073	3.03567e-28	9.2497e-27
GDF15	-1.91398	3.03682e-28	9.2497e-27
CACNB1	-0.664088	3.48324e-28	1.05935e-26
RP11-121C2.2	0.645103	3.51541e-28	1.06752e-26
CCDC69	0.791981	3.53682e-28	1.07241e-26
KRT16	-2.43854	3.97865e-28	1.20457e-26
MFNG	1.36571	4.19534e-28	1.26827e-26
ZBED4	0.488395	4.64357e-28	1.40168e-26
SLC29A3	0.790373	4.69996e-28	1.41658e-26
RP4-625H18.2	-1.21648	4.99398e-28	1.50296e-26
POP4	0.398305	5.01709e-28	1.50767e-26
POU5F1P3	-1.17432	5.34767e-28	1.60462e-26
TTPAL	0.729566	5.61269e-28	1.68164e-26
CTB-152G17.6	-0.648808	5.63199e-28	1.68493e-26
ZNF329	0.370089	5.71652e-28	1.70768e-26
CYBB	1.66847	6.13034e-28	1.8286e-26
MTF2	-0.447967	6.1976e-28	1.84594e-26
LA16c-329F2.2	-1.72383	6.23098e-28	1.85314e-26
CARD8-AS1	1.0934	6.34777e-28	1.8851e-26
ZBTB3	0.940137	6.67107e-28	1.9782e-26
SENP5	-0.374762	6.82949e-28	2.02221e-26
UQCC1	-0.390059	6.96438e-28	2.05913e-26
ATP1B3-AS1	-2.0312	7.22393e-28	2.13275e-26
APBB3	-0.657181	7.55934e-28	2.22852e-26
TTTY10	-1.07706	8.31216e-28	2.44688e-26
BRCC3	0.354918	8.47776e-28	2.49199e-26
PIGBOS1	0.475958	9.39716e-28	2.75823e-26
INTS12	0.440425	9.67306e-28	2.83509e-26
RASGRP4	1.55468	9.82692e-28	2.87601e-26
SLC35B4	0.557824	1.01953e-27	2.9795e-26
RP11-452L6.1	-0.864009	1.06578e-27	3.11017e-26
AP000593.7	-1.72658	1.09562e-27	3.19e-26
ARL5B	-0.804174	1.09629e-27	3.19e-26
TLR8	2.2429	1.12218e-27	3.26063e-26
AC009133.12	-0.761057	1.14909e-27	3.334e-26
C14orf119	0.440653	1.20083e-27	3.47913e-26
SASH3	1.52534	1.23003e-27	3.55864e-26
HIST4H4	-0.924588	1.2879e-27	3.72072e-26
ARL11	1.87836	1.30719e-27	3.77104e-26
DUBR	-0.718542	1.31855e-27	3.7984e-26
ZNF45	0.505859	1.32965e-27	3.82492e-26
URB2	0.803846	1.48358e-27	4.26166e-26
ZNF28	0.53768	1.57631e-27	4.52159e-26
SYNJ2	-0.620442	1.58174e-27	4.53074e-26
COMMD2	0.398455	1.60639e-27	4.59482e-26
RP11-304L19.1	-1.18157	1.75863e-27	5.02316e-26
TBXAS1	1.48455	1.76942e-27	5.04684e-26
RP11-505K9.5	-1.36986	1.782e-27	5.07557e-26
MT-TY	2.7745	1.86636e-27	5.30834e-26
RP11-143J12.3	-1.38534	1.93193e-27	5.47581e-26
SRSF8	0.418251	1.93244e-27	5.47581e-26
SAP30L	0.366201	1.93337e-27	5.47581e-26
FAM32A	0.366403	2.00185e-27	5.66181e-26
LINC00342	-0.739496	2.09396e-27	5.91404e-26
RP11-398C13.6	-1.08857	2.2122e-27	6.23927e-26
RP11-456P18.2	-1.37467	2.321e-27	6.53699e-26
CPM	2.00371	2.32999e-27	6.55317e-26
GINS3	0.987133	2.34463e-27	6.58517e-26
PLPP6	0.52324	2.3786e-27	6.6713e-26
ZNF71	0.403352	2.3866e-27	6.68447e-26
DPH3	0.52794	2.47765e-27	6.92987e-26
UBIAD1	0.486519	2.58019e-27	7.20669e-26
FGD2	1.54061	2.78161e-27	7.75853e-26
TIMP4	1.4789	2.88509e-27	8.03607e-26
HCCAT5	-1.15058	3.04329e-27	8.46504e-26
ITGA9-AS1	-0.728835	3.10095e-27	8.61356e-26
CHD8	0.324223	3.14839e-27	8.73332e-26
KCTD18	0.404285	3.16423e-27	8.76522e-26
PGR-AS1	-1.0329	3.18218e-27	8.80287e-26
PAXIP1	0.356858	3.22853e-27	8.91887e-26
SETD1A	0.37892	3.36713e-27	9.28905e-26
KIF1C	0.511315	3.43686e-27	9.46848e-26
FLJ46284	-0.882267	3.65923e-27	1.00587e-25
RP11-156E6.1	0.582356	3.66105e-27	1.00587e-25
RP1-187B23.1	-1.90509	3.82327e-27	1.04901e-25
CD33	1.33927	3.90082e-27	1.06884e-25
NLRC4	1.33832	4.21187e-27	1.1525e-25
YRDC	0.746507	4.24706e-27	1.16056e-25
RP11-562A8.4	-0.969157	4.28908e-27	1.17046e-25
ITPK1	0.489026	4.349e-27	1.18521e-25
JPX	-0.538838	4.4261e-27	1.20459e-25
TRMO	0.591914	4.51354e-27	1.22674e-25
GLE1	0.288714	4.65551e-27	1.26362e-25
CCDC94	0.450964	4.8579e-27	1.31678e-25
CELF2-AS1	-1.16148	4.9188e-27	1.3315e-25
FOXJ3	-0.261074	5.17563e-27	1.39915e-25
SNORA61	-0.796469	5.51095e-27	1.48781e-25
PPP1R32	-0.621143	5.63957e-27	1.5205e-25
SLC12A9	0.444953	5.80234e-27	1.5623e-25
LRP5L	-0.72122	5.86613e-27	1.57737e-25
RALGAPB	0.290383	5.98574e-27	1.60739e-25
CSF1R	1.34363	6.11833e-27	1.64082e-25
ZNF254	-0.472979	6.20456e-27	1.66173e-25
ZC3H13	0.463347	6.2196e-27	1.66356e-25
SETD5	-0.459302	6.3785e-27	1.7038e-25
TAF6L	0.400938	6.51597e-27	1.73822e-25
CDK17	-0.582111	6.59193e-27	1.75617e-25
BBS9	-0.52138	6.81905e-27	1.81428e-25
CTB-131K11.1	0.46552	7.29676e-27	1.93883e-25
ZNF876P	-0.784927	7.45972e-27	1.97952e-25
TRMT61B	0.4279	7.67214e-27	2.03322e-25
RP11-44F14.6	-0.686457	7.95721e-27	2.106e-25
AC010761.9	-1.3879	8.06996e-27	2.13305e-25
TTC14	-0.590556	9.07171e-27	2.39469e-25
RP11-229O3.1	-1.64382	9.1327e-27	2.40528e-25
ATL1	0.578124	9.13563e-27	2.40528e-25
CMTR2	0.662556	9.18554e-27	2.41527e-25
POLR2B	0.341397	9.49234e-27	2.4927e-25
RP11-299J3.8	-0.815147	9.64404e-27	2.52924e-25
ESF1	0.482254	9.7449e-27	2.55238e-25
MPEG1	1.78111	9.8617e-27	2.57963e-25
RP3-467L1.4	-1.44983	1.00407e-26	2.62306e-25
DNM3OS	1.01173	1.03003e-26	2.68739e-25
JKAMP	0.376168	1.07224e-26	2.7939e-25
CRABP2	-1.21586	1.08145e-26	2.81427e-25
ZNF181	0.558619	1.11657e-26	2.90194e-25
ZMYM2	-0.409468	1.16954e-26	3.03568e-25
HNRNPA3	-0.361973	1.1992e-26	3.10868e-25
CTD-3035K23.3	-0.942024	1.21986e-26	3.15819e-25
VEZF1	0.352311	1.22681e-26	3.17211e-25
ZNF75A	0.476001	1.29589e-26	3.34644e-25
RP11-148K1.12	-0.856399	1.31342e-26	3.38737e-25
CTC-510F12.3	-1.27742	1.36631e-26	3.51928e-25
CCDC43	0.467829	1.39766e-26	3.59546e-25
FOXS1	-1.18971	1.41211e-26	3.62801e-25
FAIM	0.49339	1.43802e-26	3.68989e-25
RBM23	0.356723	1.54656e-26	3.96335e-25
CTC-428H11.2	-1.08946	1.57456e-26	4.03e-25
CCDC150P1	-1.53264	1.63338e-26	4.17524e-25
SPATA5	-0.460516	1.69124e-26	4.31768e-25
SLC39A9	0.304627	1.70928e-26	4.35824e-25
FDXACB1	0.801196	1.72649e-26	4.39657e-25
SAMD9	0.811231	1.77124e-26	4.50484e-25
DNAJC11	0.288786	1.8085e-26	4.59381e-25
CLK3	-0.307381	1.81233e-26	4.59776e-25
C18orf21	0.468621	1.83642e-26	4.65303e-25
NAGPA	0.581009	1.84618e-26	4.6719e-25
RP11-166N17.1	-1.60897	1.8771e-26	4.74421e-25
TTLL3	-0.608922	1.89107e-26	4.77355e-25
ZSWIM1	0.543837	1.91924e-26	4.83859e-25
OGFR	-0.45437	2.01488e-26	5.07338e-25
CUL3	0.354636	2.05135e-26	5.15878e-25
UBE3B	0.251859	2.05478e-26	5.16098e-25
KIAA0907	-0.456186	2.08436e-26	5.22875e-25
ARHGAP30	1.43426	2.11578e-26	5.30099e-25
RP11-311P8.2	-0.866498	2.18671e-26	5.47192e-25
PTGS2	-2.31449	2.35889e-26	5.89547e-25
DONSON	-0.60006	2.39435e-26	5.9767e-25
SRSF5	-0.519536	2.43857e-26	6.07957e-25
RP11-1090M7.1	-1.74003	2.52025e-26	6.27544e-25
LINC01725	-1.32413	2.84506e-26	7.07551e-25
P2RY13	2.20606	2.88098e-26	7.15603e-25
LINC01736	3.14614	2.99576e-26	7.43198e-25
RNFT1	0.552917	3.03686e-26	7.5247e-25
RP5-1057I20.4	-0.853109	3.06363e-26	7.58174e-25
KLHL12	0.283812	3.26773e-26	8.07694e-25
AFF2	2.20584	3.28857e-26	8.1185e-25
SUV39H1	0.615954	3.34306e-26	8.24296e-25
AOC4P	-1.09629	3.3838e-26	8.33323e-25
SNX18	0.672739	3.45235e-26	8.49168e-25
C5orf51	0.445127	3.52533e-26	8.66064e-25
IRF5	1.17983	3.53424e-26	8.67199e-25
MRM3	0.403673	3.77325e-26	9.24721e-25
ANKAR	-0.641429	3.80775e-26	9.32044e-25
NOL9	0.456145	3.81901e-26	9.33669e-25
CHAC2	1.0207	3.93475e-26	9.60802e-25
ALG9	-0.325656	3.95319e-26	9.64139e-25
TXNDC9	0.587544	3.96142e-26	9.64981e-25
NPM1P26	-1.06237	4.08361e-26	9.92457e-25
GCDH	0.503732	4.08404e-26	9.92457e-25
RPL17P50	-1.339	4.31452e-26	1.0472e-24
PARP1	0.384888	4.36421e-26	1.05799e-24
LSMEM1	-0.906936	4.40394e-26	1.06635e-24
EP300	0.404748	4.47402e-26	1.08202e-24
RP5-867C24.1	-1.84782	4.78642e-26	1.15618e-24
EIF1AD	0.410249	4.81629e-26	1.16201e-24
MYO7A	1.13107	4.82846e-26	1.16355e-24
KEAP1	0.320714	4.86599e-26	1.1712e-24
RP5-855D21.1	-1.08332	5.00794e-26	1.20393e-24
GUSBP4	-0.726872	5.28959e-26	1.27013e-24
PROSER1	0.43583	5.53932e-26	1.32852e-24
PCBP2-OT1	-1.42099	5.57026e-26	1.33435e-24
CSTF2T	0.81413	5.66752e-26	1.35604e-24
DCAF12	0.371471	5.76301e-26	1.37726e-24
V11658	-0.770966	5.88663e-26	1.4039e-24
HAUS2	0.433548	5.8884e-26	1.4039e-24
RP11-212E4.1	-1.82325	5.92114e-26	1.41004e-24
USP7	0.271597	5.9314e-26	1.41082e-24
ST7L	-0.351842	5.96439e-26	1.417e-24
MATN4	-1.7042	6.14151e-26	1.45736e-24
ZNF540	-0.79921	6.20046e-26	1.46963e-24
ZNF275	0.584112	6.23482e-26	1.47604e-24
SUZ12P1	-0.566733	6.2974e-26	1.48911e-24
V30867	-1.02347	6.35839e-26	1.50177e-24
NDUFAF1	0.440016	6.42977e-26	1.51685e-24
AC005358.3	-2.36327	6.44786e-26	1.51935e-24
PRKG1-AS1	-1.29159	6.54287e-26	1.53994e-24
UPK3BP1	-0.816991	6.99834e-26	1.64522e-24
C8orf4	-1.45344	7.00774e-26	1.64551e-24
HNRNPCP7	-0.885097	7.1189e-26	1.66796e-24
DDIT3	-1.08656	7.11986e-26	1.66796e-24
XRN2	0.410921	7.61371e-26	1.78159e-24
POP1	0.919439	8.2407e-26	1.92607e-24
PHACTR2P1	-1.20378	8.63861e-26	2.01674e-24
IFIT5	0.485415	8.77291e-26	2.04573e-24
FAM212B	0.749934	9.1531e-26	2.13192e-24
MAPKAPK3	0.651146	9.70511e-26	2.25789e-24
RP11-388C12.8	-1.2352	9.88913e-26	2.29806e-24
TCTE3	-0.817508	1.00632e-25	2.33582e-24
AKAP8L	-0.430226	1.03615e-25	2.4023e-24
DNASE1L1	0.388547	1.04754e-25	2.42592e-24
ZFP37	0.736484	1.08304e-25	2.50526e-24
TNRC6B	-0.440461	1.10287e-25	2.5482e-24
ATXN7L3B	0.32723	1.17069e-25	2.70181e-24
RP11-803D5.1	-1.6674	1.17263e-25	2.7032e-24
CNR1	2.33291	1.1766e-25	2.70927e-24
MT-CO1	1.08017	1.21851e-25	2.80257e-24
ERICD	-0.690282	1.23137e-25	2.82892e-24
RP11-466A19.1	-1.11137	1.26181e-25	2.89557e-24
MFAP3	0.589823	1.26824e-25	2.90701e-24
CTD-2013N17.6	-0.809321	1.31816e-25	3.01801e-24
IFITM4P	-1.36855	1.35139e-25	3.0906e-24
KIAA1211L	1.2183	1.37063e-25	3.13105e-24
MGAT1	0.423534	1.42585e-25	3.25351e-24
RHBDF1	-0.596297	1.46147e-25	3.33102e-24
AC093627.10	0.975665	1.47444e-25	3.3568e-24
AC074286.1	-0.706907	1.49549e-25	3.40088e-24
AP1B1	0.477404	1.50975e-25	3.42947e-24
TUBA1A	0.786347	1.51421e-25	3.43572e-24
RN7SL263P	-1.82394	1.52292e-25	3.45161e-24
EBLN2	-0.762597	1.54171e-25	3.49028e-24
ZNF398	0.385176	1.5623e-25	3.53292e-24
SLFN12	0.562849	1.69764e-25	3.8347e-24
PSEN1	0.309222	1.7911e-25	4.04129e-24
RP11-45M22.2	-0.866995	1.88187e-25	4.24135e-24
RP11-968A15.2	-1.11249	2.04418e-25	4.60203e-24
ADD3-AS1	-1.03026	2.06081e-25	4.6343e-24
SIRPB2	1.638	2.08461e-25	4.68261e-24
DUSP2	-1.52701	2.09112e-25	4.69201e-24
RP11-823E8.3	2.13331	2.13211e-25	4.77866e-24
ZNF350	0.475737	2.15879e-25	4.8331e-24
DNAJC5	0.343631	2.17207e-25	4.85746e-24
CCDC85C	-0.573254	2.18707e-25	4.88559e-24
RP11-214N9.1	-1.36266	2.21494e-25	4.94237e-24
PTCD1	0.306032	2.25784e-25	5.03254e-24
AMOTL2	0.999411	2.34248e-25	5.21544e-24
C10orf88	0.420432	2.4732e-25	5.50042e-24
RNASE6	1.58178	2.70096e-25	6.00035e-24
ABI2	-0.31124	2.71336e-25	6.02127e-24
MS4A4A	1.71282	2.7387e-25	6.07084e-24
RP11-203L2.3	-1.5418	2.86775e-25	6.34994e-24
JAGN1	0.428264	2.8741e-25	6.35701e-24
ZNF676	-0.70345	2.88734e-25	6.37931e-24
IBA57	0.458867	2.91189e-25	6.42652e-24
ADAP2	1.32871	2.93112e-25	6.46191e-24
AKT1S1	0.317752	3.02826e-25	6.66879e-24
CCND2	-0.402213	3.04119e-25	6.68996e-24
SNIP1	0.440376	3.04996e-25	6.70195e-24
RP5-1112D6.8	-0.851175	3.20294e-25	7.03045e-24
HK3	1.76343	3.2632e-25	7.15495e-24
CPSF6	-0.389449	3.37343e-25	7.38861e-24
CLDN23	0.694283	3.40719e-25	7.45415e-24
YTHDF1	0.285345	3.41073e-25	7.45415e-24
GMFB	0.52968	3.42643e-25	7.48036e-24
AC011899.9	2.11866	3.43655e-25	7.49436e-24
AC019186.1	-1.8295	3.44687e-25	7.50875e-24
RP11-173A16.1	-1.3759	3.45866e-25	7.52631e-24
RAB28P5	-0.862023	3.47247e-25	7.54824e-24
RP4-563E14.1	-1.06116	3.66383e-25	7.95564e-24
ZNF83	-0.674776	3.67547e-25	7.97234e-24
TGFBR2	0.630214	3.76978e-25	8.16812e-24
SMAD7	-0.994532	3.7791e-25	8.17955e-24
TIAF1	-0.809833	3.94006e-25	8.51879e-24
MRPL44	0.439077	3.98373e-25	8.60401e-24
SHC3	0.975885	4.09582e-25	8.83665e-24
ARMT1	0.384333	4.11054e-25	8.85894e-24
KRT17	-1.79719	4.21777e-25	9.08035e-24
SIGLEC16	1.5553	4.33967e-25	9.33283e-24
HIC2	0.502426	4.34914e-25	9.33823e-24
SMUG1	0.378561	4.35143e-25	9.33823e-24
RPA4	-1.34472	4.51005e-25	9.66836e-24
RP11-707G18.1	-1.08217	4.57403e-25	9.79512e-24
SCAMP4	0.38082	4.61525e-25	9.87292e-24
ZC3H12C	0.500665	4.78572e-25	1.02268e-23
AGK	-0.321783	4.80679e-25	1.02609e-23
DRAM1	0.733542	4.95285e-25	1.05616e-23
NUP214	0.255423	5.20778e-25	1.10935e-23
DOK3	1.40916	5.25225e-25	1.11764e-23
SLC7A7	0.941833	5.41605e-25	1.15022e-23
ATP13A3	-0.664202	5.41676e-25	1.15022e-23
NUP58	-0.441859	5.43863e-25	1.15365e-23
HERPUD2	0.298792	5.51461e-25	1.16854e-23
RP11-817I4.1	-0.728644	5.79525e-25	1.22672e-23
NCBP3	0.245513	5.87509e-25	1.24232e-23
DIS3L	0.410176	6.00555e-25	1.26858e-23
ZNF879	0.610211	6.05002e-25	1.27664e-23
TMEM14EP	-1.99656	6.16621e-25	1.2998e-23
ZNF142	0.292121	6.23101e-25	1.31209e-23
SOCS7	0.478819	6.39715e-25	1.34567e-23
NR3C1	-0.413821	6.47915e-25	1.3615e-23
GSR	0.427745	6.54735e-25	1.3744e-23
RP11-798M19.6	-0.78141	6.5863e-25	1.38114e-23
HIST1H2BF	-2.05689	6.82618e-25	1.42996e-23
TAS2R20	-1.00603	7.21339e-25	1.5095e-23
PIGS	0.35807	7.25818e-25	1.51731e-23
TMEM9B	0.530805	7.3879e-25	1.54283e-23
RP11-166O4.6	-0.921458	7.44624e-25	1.5534e-23
PUDP	0.502027	7.48204e-25	1.55926e-23
RPRD1A	-0.305411	7.55177e-25	1.57217e-23
ZNF436-AS1	-0.9562	7.8235e-25	1.62706e-23
ZSCAN22	0.526388	8.10731e-25	1.68435e-23
CTB-131B5.2	-1.75145	8.17059e-25	1.69575e-23
SEMA4A	-0.870087	8.37255e-25	1.73589e-23
GOLGA5	0.421341	8.5021e-25	1.76094e-23
ELMSAN1	-0.477613	8.5757e-25	1.77436e-23
E2F5	-0.735876	8.63223e-25	1.78423e-23
SLC4A1AP	0.304559	8.94724e-25	1.84745e-23
FAM193A	0.279137	9.09767e-25	1.87659e-23
KLHL9	0.411509	9.74235e-25	2.00752e-23
PPP6R2	0.245935	9.76932e-25	2.01103e-23
RP11-336K24.12	-0.988049	1.00219e-24	2.06091e-23
C20orf203	-1.15387	1.01809e-24	2.09149e-23
BROX	0.386761	1.04264e-24	2.13975e-23
C1orf204	-0.76075	1.04595e-24	2.14436e-23
GPATCH11	0.463689	1.05258e-24	2.15576e-23
SNHG10	-0.607529	1.05821e-24	2.16509e-23
YIPF5	0.453168	1.06945e-24	2.18587e-23
IRAK4	0.375707	1.07422e-24	2.19341e-23
CIAPIN1	0.425617	1.08819e-24	2.2197e-23
LILRA2	2.0715	1.09997e-24	2.24146e-23
RP11-4B16.4	-1.12785	1.10404e-24	2.24526e-23
RBBP5	0.396057	1.10406e-24	2.24526e-23
HIST1H2BH	-2.12675	1.11676e-24	2.26879e-23
UBA6	-0.389474	1.13461e-24	2.30275e-23
PLAC4	-1.73472	1.16532e-24	2.36254e-23
TADA1	0.324625	1.16641e-24	2.36254e-23
RP11-894P9.1	-0.826209	1.17141e-24	2.37029e-23
CTC-575I10.1	-2.24212	1.29102e-24	2.6097e-23
KLF7	0.517234	1.32012e-24	2.66585e-23
NFATC3	0.512556	1.35631e-24	2.73568e-23
C1orf74	0.619416	1.35754e-24	2.73568e-23
DSTYK	0.402581	1.35876e-24	2.73568e-23
GFOD1	0.801277	1.3606e-24	2.73665e-23
MAOA	0.969468	1.41879e-24	2.85086e-23
ZNF669	0.78738	1.43808e-24	2.88673e-23
ZNF518B	0.498439	1.44817e-24	2.9041e-23
ZFC3H1	-0.392291	1.45012e-24	2.90513e-23
ZNF629	0.54724	1.46304e-24	2.9281e-23
ZSCAN20	0.539272	1.47714e-24	2.95341e-23
C1QC	1.73575	1.49853e-24	2.99321e-23
PLRG1	0.297408	1.50029e-24	2.99377e-23
SLC25A24	0.420465	1.52676e-24	3.04357e-23
DUSP6	1.3032	1.56195e-24	3.11065e-23
PIAS2	-0.344777	1.5635e-24	3.11067e-23
GABARAPL1	-0.549112	1.59799e-24	3.17617e-23
DPY19L1P1	-0.552825	1.64639e-24	3.26915e-23
BRF2	0.556679	1.7044e-24	3.38101e-23
EBI3	1.47449	1.87633e-24	3.71842e-23
SLC39A11	0.582116	1.98972e-24	3.93926e-23
CORO1B	0.322456	2.00147e-24	3.95864e-23
C8orf48	0.891458	2.01661e-24	3.98468e-23
ZEB1-AS1	-0.527544	2.1145e-24	4.17402e-23
MAFB	1.10148	2.12599e-24	4.19261e-23
AP5B1	0.38618	2.13476e-24	4.20579e-23
CLK1	-0.613122	2.14583e-24	4.22347e-23
VSIG8	-1.00851	2.17561e-24	4.27793e-23
MTCH2	0.447172	2.18176e-24	4.28584e-23
RASL11A	0.83597	2.196e-24	4.30962e-23
RP11-167N5.5	-0.946261	2.25558e-24	4.42226e-23
AVPI1	-0.628919	2.28943e-24	4.48426e-23
MEF2C-AS1	-0.851428	2.29305e-24	4.48701e-23
FEM1A	0.611852	2.29599e-24	4.4884e-23
CTC-465D4.1	-1.16754	2.42213e-24	4.73042e-23
RP4-613B23.1	-0.774699	2.42624e-24	4.73386e-23
RP11-454F8.2	-1.75	2.44441e-24	4.76471e-23
FAF2	0.328012	2.48346e-24	4.83617e-23
SRRM1	-0.347428	2.53267e-24	4.92723e-23
CERK	0.435876	2.54094e-24	4.93857e-23
NUP50	0.45996	2.54633e-24	4.94429e-23
RP6-159A1.4	2.11235	2.58496e-24	5.01447e-23
VAC14	0.345812	2.59668e-24	5.03237e-23
NSMCE3	0.446917	2.79293e-24	5.40752e-23
TBCCD1	0.361954	2.80696e-24	5.42948e-23
RPS15AP30	-2.16254	2.83349e-24	5.47554e-23
ELMOD2	0.388658	2.84515e-24	5.49283e-23
AP000487.5	-0.724714	2.88506e-24	5.56455e-23
CLPTM1L	0.329687	3.06889e-24	5.91348e-23
N4BP2L1	-0.605336	3.14944e-24	6.06289e-23
MCCC1-AS1	-1.07704	3.1903e-24	6.13571e-23
TSPYL5	0.44356	3.31056e-24	6.36094e-23
ZIK1	0.720838	3.41961e-24	6.56422e-23
FANCF	0.602457	3.6122e-24	6.92733e-23
SRP54-AS1	-0.695289	3.7001e-24	7.08917e-23
GEM	-1.12656	3.80261e-24	7.27866e-23
CASP6	0.362347	3.83998e-24	7.34324e-23
RP11-111M22.2	-0.762876	3.84702e-24	7.34974e-23
AC016747.3	0.598661	4.00934e-24	7.64723e-23
HCFC1	0.328268	4.01031e-24	7.64723e-23
HES4	-0.867465	4.01485e-24	7.64867e-23
EIF4E2	0.248575	4.0827e-24	7.7706e-23
GCLC	0.470363	4.23346e-24	8.04995e-23
ZNF445	-0.368562	4.28255e-24	8.13563e-23
FBXO5	0.550261	4.32099e-24	8.20094e-23
TFAM	0.483824	4.33246e-24	8.215e-23
EIF4EBP2	0.307165	4.40593e-24	8.34647e-23
FECH	0.373361	4.47088e-24	8.46157e-23
ATP6V1A	0.417859	4.49839e-24	8.50566e-23
RP13-487P22.1	-2.02793	4.69373e-24	8.86672e-23
DPP3	0.546523	4.70785e-24	8.88507e-23
ADCY3	0.672107	4.75682e-24	8.96912e-23
ZNF506	-0.45782	4.87526e-24	9.18386e-23
RP11-304L19.3	-1.03923	5.00701e-24	9.42326e-23
TBC1D9B	0.291192	5.29784e-24	9.96133e-23
CLCN7	0.351368	5.60602e-24	1.0531e-22
BECN1	0.3787	5.68174e-24	1.06615e-22
MLYCD	0.500631	5.68605e-24	1.06615e-22
ZDHHC12	0.572662	5.7278e-24	1.07298e-22
TNFSF4	-0.723978	5.76346e-24	1.07866e-22
TOE1	0.497879	6.02788e-24	1.1271e-22
LETM1	0.456644	6.09503e-24	1.1386e-22
ACTR8	0.299081	6.13604e-24	1.14521e-22
ZNF786	0.556863	6.41158e-24	1.19553e-22
MICA	-0.568312	6.51113e-24	1.21297e-22
IGSF8	-0.510517	6.53564e-24	1.21641e-22
TNFAIP8L1	0.706479	6.56276e-24	1.22034e-22
AC003104.1	-1.42517	6.59198e-24	1.22464e-22
RNF220	0.286569	6.70054e-24	1.24366e-22
RP11-318A15.8	-1.22216	6.88859e-24	1.27739e-22
MARK2P8	-1.93496	7.14902e-24	1.32447e-22
MCOLN1	0.523643	7.23441e-24	1.33906e-22
RCOR1	-0.338523	7.2524e-24	1.34116e-22
RNASE1	1.46724	7.44251e-24	1.37506e-22
RP11-214J9.1	-1.97446	7.70668e-24	1.42257e-22
ZNF619	0.50797	7.95281e-24	1.46666e-22
AC005253.2	-0.687051	8.01837e-24	1.4774e-22
TWNK	1.01632	8.30175e-24	1.52822e-22
ZDHHC5	0.344869	8.41113e-24	1.54694e-22
NUFIP2	-0.401761	8.81899e-24	1.62048e-22
NUDT19	0.428543	8.9133e-24	1.63632e-22
MBD5	-0.35492	9.61309e-24	1.76319e-22
SLC35B2	0.418191	9.67018e-24	1.77205e-22
ATP1B1P1	-1.58	1.03563e-23	1.89606e-22
CUL1	0.284321	1.04643e-23	1.9137e-22
FAM227B	-0.642846	1.04716e-23	1.9137e-22
AXIN2	0.757111	1.08376e-23	1.9788e-22
FAM120A	0.33478	1.12648e-23	2.05493e-22
C12orf76	-0.36361	1.13907e-23	2.07603e-22
PMFBP1	1.29116	1.18165e-23	2.15169e-22
WIPF2	0.281068	1.18837e-23	2.16197e-22
RP11-810P12.7	-1.02614	1.20469e-23	2.1897e-22
RP11-10N23.2	-1.00445	1.22525e-23	2.22506e-22
FAM78A	1.29524	1.24002e-23	2.24987e-22
LENG8-AS1	-0.740631	1.36858e-23	2.48089e-22
POLR3F	0.346485	1.40283e-23	2.5407e-22
PREPL	-0.466493	1.41992e-23	2.56935e-22
METTL3	-0.309531	1.42891e-23	2.5833e-22
RP11-1069G10.1	-1.05595	1.49501e-23	2.69897e-22
CTB-140J7.2	-1.52036	1.49557e-23	2.69897e-22
RP11-767N6.2	-0.972392	1.49744e-23	2.69994e-22
ALKBH4	0.437232	1.50093e-23	2.70382e-22
AC068831.6	-1.67137	1.55484e-23	2.79844e-22
VCAM1	-1.49977	1.63195e-23	2.9346e-22
ZNF14	0.698194	1.67245e-23	3.00475e-22
CTB-31O20.2	-0.658277	1.76789e-23	3.17339e-22
PSMD2	0.330386	1.77902e-23	3.19054e-22
UBE2J1	0.510533	1.79439e-23	3.21525e-22
HKR1	-0.290571	1.80603e-23	3.23325e-22
HCK	1.51599	1.84734e-23	3.30427e-22
RP1-257A7.4	-0.803995	1.8933e-23	3.38347e-22
IRF2BP2	-0.551741	1.90894e-23	3.40841e-22
ITPR1-AS1	-1.03186	2.02032e-23	3.60408e-22
ZC3H7B	0.326779	2.02542e-23	3.61e-22
URAHP	-0.781739	2.06692e-23	3.68072e-22
POLR2M	-0.478386	2.09044e-23	3.71932e-22
RP11-395I14.2	-0.910098	2.13221e-23	3.79031e-22
RP11-723D22.3	-1.19467	2.15559e-23	3.8285e-22
IFT81	-0.455515	2.18874e-23	3.88396e-22
DCUN1D4	-0.40859	2.2343e-23	3.96133e-22
RNF26	0.389458	2.28011e-23	4.03899e-22
MSANTD4	0.359586	2.33025e-23	4.1242e-22
POLM	-0.609021	2.34301e-23	4.14316e-22
ETNK2	0.576651	2.43953e-23	4.31005e-22
USP36	-0.461478	2.4433e-23	4.31294e-22
UMAD1	-0.330278	2.45175e-23	4.32408e-22
GIGYF1	0.439431	2.48768e-23	4.38362e-22
TWISTNB	0.536888	2.50707e-23	4.41393e-22
ELP5	0.338425	2.66858e-23	4.69418e-22
NAALADL2	-0.553073	2.8063e-23	4.93215e-22
RCHY1	0.350343	2.93419e-23	5.15244e-22
XXbac-B562F10.11	-1.32292	2.93939e-23	5.15709e-22
CAP2P1	-1.71404	2.99799e-23	5.25532e-22
TEX261	0.280693	3.00541e-23	5.26376e-22
C7orf43	0.511159	3.06755e-23	5.36795e-22
ANKRD10	-0.360812	3.13719e-23	5.48506e-22
MT-CO2	0.694659	3.148e-23	5.4992e-22
ZNF658	0.677069	3.22572e-23	5.63009e-22
FBXL19-AS1	1.05521	3.24771e-23	5.65911e-22
ELAC1	0.527916	3.24795e-23	5.65911e-22
KRR1P1	-1.09309	3.257e-23	5.66998e-22
USP35	-0.73841	3.34681e-23	5.82132e-22
SLC25A36	-0.396559	3.37988e-23	5.87377e-22
SEC24C	0.375474	3.5395e-23	6.14589e-22
CTD-2013N24.2	-0.518313	3.61548e-23	6.27242e-22
TIMELESS	0.654554	3.68306e-23	6.38418e-22
RPL11P3	-1.3064	3.69018e-23	6.39103e-22
KCNQ1	1.22287	3.74923e-23	6.48774e-22
HCG27	-1.08922	4.01341e-23	6.93894e-22
PCNA	0.504103	4.18185e-23	7.22397e-22
EXOC8	0.506381	4.26822e-23	7.36687e-22
GORASP1	0.261844	4.5806e-23	7.89929e-22
SUN2	0.548058	4.61436e-23	7.95071e-22
TRIP11	0.330716	4.62215e-23	7.95736e-22
TNS2	0.466895	4.68622e-23	8.06078e-22
ATP2B3	-1.11367	4.73463e-23	8.13711e-22
FAM103A1	0.494961	4.74368e-23	8.14574e-22
RBM12B-AS1	-1.04285	4.85563e-23	8.33089e-22
UBE2Q1	0.246845	5.10595e-23	8.75294e-22
DIEXF	0.453207	5.19252e-23	8.89378e-22
ZSCAN18	-0.394598	5.22049e-23	8.93412e-22
TIMM21	0.398572	5.25246e-23	8.98122e-22
APEH	0.292472	5.26962e-23	9.00294e-22
RP11-346C20.4	-0.8894	5.32667e-23	9.09272e-22
SCAMP3	0.345941	5.41197e-23	9.23052e-22
INTS5	0.35382	5.5047e-23	9.38075e-22
NUDT16	0.453138	5.68984e-23	9.68808e-22
RP11-359D14.2	-1.53164	5.71679e-23	9.72576e-22
ZDHHC13	0.480413	5.94759e-23	1.01099e-21
C1RL	0.582654	5.97164e-23	1.01407e-21
ZC3HAV1	0.451819	5.97575e-23	1.01407e-21
PGGT1B	0.342875	6.01302e-23	1.01954e-21
ASTL	-2.21724	6.14507e-23	1.04105e-21
PIK3IP1-AS1	-1.14036	6.24377e-23	1.05689e-21
MAP3K3	0.287649	6.57845e-23	1.11261e-21
RP3-449M8.9	-1.63607	6.93402e-23	1.17176e-21
PLEKHM1	0.320007	6.94245e-23	1.17221e-21
UFSP2	-0.480164	7.05466e-23	1.19016e-21
RP5-956O18.2	-1.21	7.11585e-23	1.19948e-21
SMAD9-IT1	-1.03316	7.3167e-23	1.23231e-21
QTRT2	0.484207	7.39116e-23	1.24381e-21
NSMAF	0.264061	7.90014e-23	1.32835e-21
EMC3	0.363926	8.00697e-23	1.3452e-21
RP1-151F17.2	-0.89583	8.43258e-23	1.41552e-21
CACNA2D3-AS1	-2.30081	8.80079e-23	1.47611e-21
AC093390.1	-0.99492	8.87056e-23	1.48657e-21
DTX3L	0.658401	9.15469e-23	1.53292e-21
AKAP10	0.234957	9.25528e-23	1.54848e-21
PIGV	0.432582	9.28181e-23	1.55163e-21
GUCD1	0.268554	9.32243e-23	1.55713e-21
SMAD3	-0.486294	9.39857e-23	1.56855e-21
RP11-64K12.8	-0.99903	9.40649e-23	1.56858e-21
GLB1	0.403948	9.41435e-23	1.56859e-21
TCEA2	-0.358141	9.44155e-23	1.57183e-21
RP11-90P13.1	2.80036	9.52937e-23	1.58514e-21
RNF123	0.271764	9.68644e-23	1.60994e-21
CRMP1	-0.523524	9.81195e-23	1.62946e-21
ZFAND2B	-0.476802	9.85766e-23	1.63571e-21
PSME3	0.403702	1.01178e-22	1.67749e-21
VMAC	0.441059	1.02258e-22	1.69401e-21
MEIS1	-0.607909	1.04228e-22	1.72524e-21
TMCO3	0.438359	1.07451e-22	1.77621e-21
UNC13C	-1.22348	1.07484e-22	1.77621e-21
RNF217	-0.461628	1.12499e-22	1.85758e-21
RP11-680G24.6	-1.26441	1.1682e-22	1.92733e-21
EXD3	-0.506515	1.21633e-22	2.00511e-21
HERC2	0.327631	1.22048e-22	2.00995e-21
RP11-603J24.5	-0.99244	1.22126e-22	2.00995e-21
RLIM	-0.372786	1.23694e-22	2.03411e-21
ASF1A	0.423558	1.24158e-22	2.04006e-21
DPP9	0.400579	1.26001e-22	2.06866e-21
MIR17HG	1.61834	1.28938e-22	2.11518e-21
FCGBP	1.63939	1.29632e-22	2.12483e-21
C12orf4	0.419567	1.35073e-22	2.21222e-21
KLF13	0.566309	1.37068e-22	2.24308e-21
AIFM1	0.3383	1.37686e-22	2.25136e-21
TACC3	0.912104	1.39465e-22	2.2786e-21
NKAPL	0.692973	1.4018e-22	2.28844e-21
RP11-197M22.2	-1.12711	1.40636e-22	2.29402e-21
GUSBP2	-0.984459	1.42001e-22	2.31443e-21
MRGPRF-AS1	-0.905165	1.43457e-22	2.33626e-21
CDCA4	0.416262	1.4432e-22	2.34842e-21
MGAT2	0.887669	1.50453e-22	2.44567e-21
ZNF699	0.687017	1.50538e-22	2.44567e-21
LPAR5	1.39774	1.52917e-22	2.48233e-21
SPTLC2	0.557972	1.54781e-22	2.51056e-21
PRDM11	0.445797	1.55457e-22	2.5195e-21
LINC00882	-0.704786	1.60242e-22	2.59497e-21
REPS1	-0.199299	1.68442e-22	2.72557e-21
HCLS1	0.992785	1.7177e-22	2.7772e-21
SLC30A6	0.31098	1.83328e-22	2.9617e-21
USP19	0.261731	1.84845e-22	2.98383e-21
IDH1	0.658484	1.88275e-22	3.03676e-21
KAT14	0.3679	1.88741e-22	3.04185e-21
RP11-50D9.4	-1.20843	1.96693e-22	3.16747e-21
FPR1	1.82488	1.97625e-22	3.17995e-21
ICE1	0.323736	1.9853e-22	3.19197e-21
RP5-1071N3.1	-1.09369	2.02484e-22	3.25295e-21
SKIL	-0.482888	2.07237e-22	3.32666e-21
PIAS1	0.555829	2.10563e-22	3.37737e-21
PTPN6	1.23402	2.13998e-22	3.42974e-21
RP11-112J3.16	-1.10898	2.25081e-22	3.60451e-21
PTPMT1	0.385726	2.25391e-22	3.60661e-21
RPP38	0.36038	2.27895e-22	3.6438e-21
RHOA-IT1	-1.14996	2.3275e-22	3.71847e-21
ARHGEF39	-0.825845	2.33429e-22	3.72638e-21
ACTL10	0.788705	2.35192e-22	3.75155e-21
DNMT1	0.414935	2.38631e-22	3.80341e-21
RP13-554M15.2	-1.09385	2.43766e-22	3.88219e-21
MEPCE	0.393425	2.52244e-22	4.01403e-21
MARCH7	-0.279011	2.5852e-22	4.11066e-21
DPH6	-0.49653	2.605e-22	4.13889e-21
TMEM92-AS1	-1.07733	2.6102e-22	4.14391e-21
RP11-894J14.2	-1.45174	2.65062e-22	4.20476e-21
CHIC1	-0.394152	2.66425e-22	4.22273e-21
HDHD5	0.381593	2.66613e-22	4.22273e-21
MTMR9	0.351133	2.74058e-22	4.33725e-21
RP11-855A2.2	-1.10179	2.78217e-22	4.39962e-21
TOB1-AS1	-0.936477	2.94413e-22	4.6521e-21
RP11-545I5.3	-0.63539	2.97351e-22	4.69485e-21
GLYR1	0.272501	3.06598e-22	4.83706e-21
MRPS30	0.31649	3.0895e-22	4.87037e-21
TMEM115	0.325702	3.11786e-22	4.91123e-21
SHMT1	0.839341	3.12404e-22	4.91713e-21
LINC01011	-0.828256	3.15842e-22	4.96738e-21
RP11-48B3.5	-0.607214	3.20529e-22	5.03717e-21
CCDC191	-0.567176	3.23534e-22	5.08043e-21
XRCC3	-0.60345	3.27837e-22	5.14401e-21
EML4	-0.414676	3.29337e-22	5.16353e-21
IMMP2L	-0.462136	3.48691e-22	5.46274e-21
MRNIP	-0.492416	3.59185e-22	5.62278e-21
BCL2L2	0.317263	3.62827e-22	5.6754e-21
PNN	-0.345754	3.71191e-22	5.80173e-21
ITPRIPL2	0.490435	3.71557e-22	5.80296e-21
FADD	0.735585	3.72211e-22	5.80868e-21
CRNKL1	0.370278	3.76254e-22	5.86724e-21
SSSCA1-AS1	-0.865932	3.78993e-22	5.90538e-21
PAGR1	-0.777652	3.80635e-22	5.9264e-21
RP11-588H23.3	-1.31432	3.81653e-22	5.93767e-21
ZC3H18	0.235855	3.83025e-22	5.95443e-21
RABIF	0.520711	3.85963e-22	5.99549e-21
DMD	-0.566496	4.09381e-22	6.35437e-21
COMMD9	0.474999	4.21088e-22	6.52762e-21
EXTL3	0.4614	4.21189e-22	6.52762e-21
PIGL	-0.55194	4.27706e-22	6.62353e-21
ANTXR1	-0.598332	4.30772e-22	6.6659e-21
RP3-323P24.3	-0.941746	4.36602e-22	6.75094e-21
AP3B1	0.361553	4.37541e-22	6.76029e-21
RP11-545P7.9	-1.53579	4.42295e-22	6.82852e-21
WSB2	0.492944	4.47258e-22	6.89986e-21
RP11-16E23.4	-1.79108	4.67596e-22	7.20812e-21
HLA-F-AS1	-0.606169	4.71486e-22	7.2622e-21
ARHGEF11	0.237314	4.71823e-22	7.2622e-21
CTD-2026K11.4	-0.64349	4.79046e-22	7.36775e-21
FBXW7	-0.346857	5.0343e-22	7.73689e-21
DHRS7	0.393609	5.15713e-22	7.91962e-21
PRORSD1P	-0.673144	5.16125e-22	7.91993e-21
C7orf61	-1.10913	5.18533e-22	7.95084e-21
RBM5-AS1	-0.934619	5.2671e-22	8.0701e-21
CCR2	2.10175	5.31321e-22	8.13457e-21
RPS6KA4	0.463889	5.38219e-22	8.23394e-21
RP11-680A11.5	-0.793658	5.38771e-22	8.23615e-21
MFAP4	-0.700635	5.41193e-22	8.26691e-21
RP11-736K20.4	-0.798991	5.43697e-22	8.29887e-21
RP11-230F18.5	-0.833085	5.50232e-22	8.39229e-21
SLC1A3	1.71649	5.56081e-22	8.47509e-21
LIMA1	-0.481884	5.66871e-22	8.63302e-21
SMIM10L1	0.373688	5.72318e-22	8.70942e-21
METTL15	-0.33265	5.92432e-22	9.00872e-21
EHHADH	0.620377	6.02127e-22	9.14924e-21
C6orf203	0.37648	6.0993e-22	9.26085e-21
RASSF1	-0.429581	6.16927e-22	9.36005e-21
RP11-733O18.1	1.79606	6.17471e-22	9.36126e-21
RP11-288I21.1	-0.704758	6.17981e-22	9.36197e-21
MARS2	0.799151	6.19398e-22	9.3764e-21
ADAM20	-1.16428	6.35478e-22	9.61262e-21
DUSP18	0.590163	6.41418e-22	9.69521e-21
SNORD3A	-2.14565	6.61312e-22	9.98843e-21
SNORD87	-1.02228	6.69285e-22	1.01013e-20
BRPF3	0.383207	6.83541e-22	1.03088e-20
RP5-1126H10.2	-0.868224	7.00594e-22	1.05581e-20
TMEM203	0.282202	7.42178e-22	1.11764e-20
RPL21P135	-1.21713	7.7093e-22	1.16007e-20
PPP6R1	0.271806	7.87204e-22	1.18368e-20
PSPC1-AS2	-0.922128	7.88847e-22	1.18527e-20
C20orf24	0.45042	7.99105e-22	1.19979e-20
ISM1	1.74072	8.01651e-22	1.20271e-20
RP1-59D14.5	-0.648083	8.02708e-22	1.20271e-20
TSN	0.314015	8.02841e-22	1.20271e-20
EPHB4	1.0764	8.17625e-22	1.22395e-20
USP1	0.330671	8.31654e-22	1.24403e-20
RP11-87H9.4	-0.655565	8.38634e-22	1.25354e-20
CD9	-0.491195	8.86307e-22	1.32382e-20
RP13-188A5.1	-0.681087	8.88691e-22	1.3264e-20
RP11-490K7.4	-0.926007	8.92838e-22	1.33161e-20
HDAC9	-0.749244	8.96206e-22	1.33564e-20
NSUN2	0.357121	9.14661e-22	1.36214e-20
RP11-343L5.2	1.09213	9.21519e-22	1.37134e-20
STARD7	0.348978	9.45619e-22	1.40617e-20
ZNF76	-0.37543	9.46444e-22	1.40636e-20
AC004985.12	-0.464509	9.55486e-22	1.41846e-20
HES7	-1.17991	9.55987e-22	1.41846e-20
MRPL46	0.349794	1.01545e-21	1.50559e-20
BHLHE40	-1.42278	1.01744e-21	1.50742e-20
CNIH4	0.342478	1.01929e-21	1.50906e-20
PGAM5	0.535595	1.02646e-21	1.51857e-20
VPS25	0.369458	1.03596e-21	1.53149e-20
FAM217B	0.584744	1.03776e-21	1.53304e-20
SNX29P2	-0.781145	1.04136e-21	1.53722e-20
SNHG18	-0.534082	1.04766e-21	1.54539e-20
CEP76	0.412781	1.05499e-21	1.55508e-20
RN7SL809P	-1.28357	1.05688e-21	1.55672e-20
AP5S1	0.405811	1.06855e-21	1.57277e-20
NSD3	-0.27325	1.07056e-21	1.57457e-20
ZKSCAN4	0.578297	1.08453e-21	1.59396e-20
RP11-98I9.4	-0.859449	1.09256e-21	1.6046e-20
AQR	0.228725	1.10347e-21	1.61944e-20
KRTAP5-1	-1.57605	1.10556e-21	1.62132e-20
PNISR	-0.488763	1.11365e-21	1.632e-20
RRP7BP	-0.575114	1.1219e-21	1.6429e-20
GATA6-AS1	-0.789949	1.14825e-21	1.68028e-20
GAN	-0.423828	1.15626e-21	1.69077e-20
RP11-158K1.3	-0.563638	1.16973e-21	1.70923e-20
CEPT1	0.367036	1.17275e-21	1.71241e-20
CGRRF1	0.404761	1.23416e-21	1.80077e-20
YARS2	0.366223	1.24305e-21	1.81243e-20
SUOX	0.340982	1.32263e-21	1.92707e-20
RUNDC1	0.375113	1.3468e-21	1.96087e-20
RP3-406P24.5	-1.06902	1.34813e-21	1.96132e-20
PRKAR2A	0.28466	1.34905e-21	1.96132e-20
NT5DC2	0.777653	1.3552e-21	1.96885e-20
BRAP	0.280184	1.37168e-21	1.99135e-20
AIMP2	0.646299	1.44951e-21	2.10283e-20
TBC1D13	0.314709	1.45364e-21	2.1073e-20
SMARCAD1	0.335104	1.45893e-21	2.11346e-20
ASAP1-IT2	-1.74876	1.50782e-21	2.18271e-20
DLGAP1-AS2	-0.732848	1.51802e-21	2.19591e-20
RP3-508I15.21	-0.693801	1.63359e-21	2.36139e-20
TRIM24	0.333121	1.63744e-21	2.36527e-20
AC007787.3	-1.18756	1.63935e-21	2.36634e-20
AC005519.4	-0.617815	1.67568e-21	2.41705e-20
COMMD5	0.341284	1.68542e-21	2.42937e-20
C11orf65	-0.983214	1.68675e-21	2.42954e-20
RP11-309L24.2	-1.87289	1.71859e-21	2.47365e-20
CDC5L	0.352603	1.74927e-21	2.51486e-20
TBC1D7	-0.401493	1.74972e-21	2.51486e-20
TBP	0.250487	1.77142e-21	2.54424e-20
SLC36A1	0.526312	1.77775e-21	2.55152e-20
RP11-284E5.1	-0.729053	1.79061e-21	2.56815e-20
ZC3H4	0.346626	1.82347e-21	2.61342e-20
RNF122	-1.09799	1.87037e-21	2.67875e-20
MPPED2	-0.813638	1.93065e-21	2.76312e-20
RARA	-0.879892	1.97627e-21	2.8264e-20
ZNF574	0.420948	2.04996e-21	2.92972e-20
EMC6	0.408097	2.05766e-21	2.93864e-20
MIR145	1.86045	2.07053e-21	2.95493e-20
HCFC1R1	-0.607664	2.09242e-21	2.98407e-20
SH3GL1P1	-0.804649	2.10793e-21	3.00406e-20
TM9SF1	0.325151	2.17936e-21	3.10366e-20
GRPEL2	0.573198	2.22004e-21	3.15937e-20
METTL2A	0.327863	2.22877e-21	3.16957e-20
SOX8	-1.14807	2.23868e-21	3.18141e-20
GGT5	1.03857	2.24709e-21	3.19112e-20
ALS2CR11	-0.781909	2.26536e-21	3.2148e-20
GJA5	1.00767	2.39143e-21	3.39133e-20
RP11-481C4.2	-0.61018	2.42989e-21	3.44345e-20
CTC-471F3.5	-0.658444	2.44403e-21	3.46107e-20
ASH2L	0.240463	2.46351e-21	3.4862e-20
AF129075.5	-0.8793	2.46952e-21	3.49226e-20
RIMKLB	-0.592228	2.4821e-21	3.5076e-20
SLC25A29	-0.614675	2.52514e-21	3.56592e-20
N4BP1	0.242107	2.53101e-21	3.57171e-20
INO80	0.241458	2.56202e-21	3.61295e-20
SFXN2	0.613548	2.56575e-21	3.61568e-20
RRP1B	0.404366	2.5772e-21	3.62929e-20
RAB21	-0.37441	2.58752e-21	3.64128e-20
TBC1D32	-0.499797	2.60714e-21	3.66633e-20
RP5-1042K10.13	-1.17196	2.64345e-21	3.7148e-20
SLC35F6	0.468414	2.64842e-21	3.71921e-20
BORA	0.613074	2.66806e-21	3.74418e-20
WDCP	0.563887	2.71569e-21	3.80838e-20
RP3-477J10.1	-2.05075	2.76243e-21	3.87123e-20
AMT	-0.651098	2.76764e-21	3.87585e-20
PIGHP1	-1.06662	2.82818e-21	3.95788e-20
RBM47	1.34558	2.84997e-21	3.98561e-20
EHMT1	0.22787	2.90314e-21	4.05716e-20
PDE12	0.438104	2.94865e-21	4.11792e-20
CH17-302M23.1	-1.20758	2.99305e-21	4.17703e-20
TMEM41B	-0.512678	3.02117e-21	4.21336e-20
SGPL1	0.337526	3.19805e-21	4.45697e-20
C11orf57	0.309836	3.4483e-21	4.80241e-20
DOLPP1	0.411976	3.51218e-21	4.88801e-20
MRPS11	0.362598	3.53084e-21	4.91059e-20
LURAP1	-0.516366	3.53812e-21	4.91733e-20
NDC1	0.403368	3.57809e-21	4.96946e-20
ETS2	-0.749305	3.58702e-21	4.97843e-20
BAZ1B	0.29658	3.72841e-21	5.17112e-20
TINCR	-0.975307	3.79954e-21	5.26616e-20
WDFY3-AS2	-0.636018	3.90891e-21	5.41403e-20
HIST1H3H	-1.15567	3.98488e-21	5.51546e-20
RP11-79M19.2	-1.4759	4.0006e-21	5.53343e-20
HSD17B7P2	-0.720663	4.01294e-21	5.54671e-20
IFRD1	-0.610324	4.04146e-21	5.5823e-20
NR4A2	-1.80126	4.05122e-21	5.59196e-20
LINC01600	-0.778281	4.10094e-21	5.65673e-20
EMSY	-0.331908	4.16512e-21	5.74133e-20
PTP4A1	-0.599065	4.18465e-21	5.76431e-20
NUP133	0.251459	4.27175e-21	5.88027e-20
FAM46C	-0.852258	4.32695e-21	5.95221e-20
CASC15	-0.637334	4.40358e-21	6.0535e-20
FBXL18	0.498682	4.45069e-21	6.11409e-20
MORF4L2	0.517961	4.55031e-21	6.24669e-20
CSK	0.464287	4.69523e-21	6.44127e-20
PIK3AP1	1.46109	4.85106e-21	6.65053e-20
SNORD22	-0.871922	4.90809e-21	6.72416e-20
RP11-326I11.5	-0.927604	4.94995e-21	6.77691e-20
C11orf71	-0.658408	5.04894e-21	6.90775e-20
SEC23B	0.503463	5.29236e-21	7.23588e-20
RP11-319G6.1	-0.720071	5.39332e-21	7.36892e-20
MTR	-0.313142	5.39744e-21	7.36956e-20
ASH1L-AS1	-0.571776	5.41236e-21	7.38495e-20
RPS5P2	-2.04542	5.47896e-21	7.47077e-20
TCEA3	-0.628583	5.4936e-21	7.48568e-20
AURKA	0.928196	5.51263e-21	7.50655e-20
ALDH4A1	0.565725	5.70131e-21	7.75823e-20
RP11-1080G15.1	2.15279	5.75311e-21	7.82346e-20
PCK2	0.751467	5.77377e-21	7.84626e-20
TSPAN17	0.412016	5.84038e-21	7.93144e-20
RP11-1275H24.2	-1.06195	5.86693e-21	7.96215e-20
RGS19	0.802926	5.95165e-21	8.0717e-20
CNEP1R1	0.393997	5.99724e-21	8.12807e-20
RP11-2E11.9	-0.957522	6.1063e-21	8.27033e-20
ABHD16A	0.256146	6.13373e-21	8.30191e-20
RP11-723J4.3	1.65706	6.16155e-21	8.33399e-20
CTD-2554C21.2	-0.650935	6.29615e-21	8.51034e-20
CHST10	0.452553	6.35323e-21	8.58175e-20
ARMC6	0.45169	6.45675e-21	8.71575e-20
LILRA1	1.55461	6.59669e-21	8.89871e-20
ENDOD1	0.54613	6.76911e-21	9.1252e-20
AC005550.3	-1.64473	7.07503e-21	9.53124e-20
RP1-193H18.3	3.05675	7.12924e-21	9.59154e-20
TPTE2P5	-0.68136	7.1293e-21	9.59154e-20
CLPX	0.289318	7.32472e-21	9.8479e-20
DGKH	-0.5021	7.74348e-21	1.0404e-19
PRPF3	-0.28755	7.91338e-21	1.06252e-19
IQCE	0.395682	7.96702e-21	1.06901e-19
AC098614.2	-0.606337	7.98721e-21	1.07101e-19
RP11-575L7.8	-0.715283	8.04451e-21	1.07797e-19
EXOC6B	-0.301622	8.18783e-21	1.09589e-19
TUBGCP3	0.246521	8.18905e-21	1.09589e-19
SLC25A14	-0.334979	8.22143e-21	1.09949e-19
ATAT1	-0.404458	8.32472e-21	1.11257e-19
CBX6	0.496695	8.35215e-21	1.1155e-19
MPHOSPH10	0.342319	8.46104e-21	1.12929e-19
PRMT9	-0.641066	8.4948e-21	1.13305e-19
BRWD1	-0.345193	8.5599e-21	1.14098e-19
RP11-385F5.4	-0.742222	8.67582e-21	1.15567e-19
RP11-107N15.1	-1.1155	9.13434e-21	1.21595e-19
NKTR	-0.461123	9.2367e-21	1.22876e-19
ZCCHC24	0.569862	9.25808e-21	1.23056e-19
RP11-422P24.11	-0.576379	9.26239e-21	1.23056e-19
TMEM136	-0.531643	9.68902e-21	1.28639e-19
TSFM	0.352472	9.6994e-21	1.28692e-19
LAMA2	0.871557	9.8036e-21	1.29989e-19
IRAK2	-0.73032	9.91621e-21	1.31342e-19
SLC6A7	-1.61421	9.91862e-21	1.31342e-19
RP11-563J2.2	-0.842743	9.96608e-21	1.31884e-19
XXyac-YX65C7_A.2	-1.10208	9.98587e-21	1.32059e-19
AC024560.3	-0.476972	1.05079e-20	1.38872e-19
INAFM1	-0.48355	1.05315e-20	1.39093e-19
UFSP1	0.872117	1.09813e-20	1.44938e-19
RABL6	0.246677	1.15302e-20	1.52084e-19
TMEM186	0.389663	1.16184e-20	1.53148e-19
TM2D2	0.381815	1.17517e-20	1.54804e-19
FLNB-AS1	-0.855174	1.20458e-20	1.58574e-19
AP4E1	0.303382	1.20569e-20	1.58617e-19
TP53RK	0.41126	1.22866e-20	1.61534e-19
UBE2E2	-0.358325	1.23796e-20	1.62651e-19
TARBP1	-0.5664	1.24352e-20	1.63275e-19
NMNAT1	0.383552	1.2502e-20	1.64045e-19
TBK1	0.339464	1.27554e-20	1.67262e-19
ALG14	0.493091	1.28438e-20	1.68312e-19
NDUFV3	0.333733	1.31414e-20	1.721e-19
DDX18P1	-1.18308	1.32968e-20	1.74022e-19
TDRD3	-0.311692	1.33164e-20	1.74165e-19
TUFM	0.287773	1.34253e-20	1.75476e-19
PGBD4	0.59839	1.35637e-20	1.7717e-19
ZNF324B	0.443763	1.37815e-20	1.79899e-19
MIR181A2HG	-1.03289	1.39925e-20	1.82535e-19
CCNYL1	0.668793	1.41002e-20	1.83822e-19
RP11-554A11.4	0.981311	1.4404e-20	1.8766e-19
ATF3	-1.57897	1.44303e-20	1.87882e-19
STIL	0.853903	1.4573e-20	1.89618e-19
TUBB4B	0.767442	1.46018e-20	1.89871e-19
UGGT1	0.347521	1.49033e-20	1.93666e-19
TRUB2	0.37461	1.50672e-20	1.95604e-19
SNX8	0.607625	1.50718e-20	1.95604e-19
RP3-449M8.6	-1.39968	1.51588e-20	1.96607e-19
SLC25A16	0.3343	1.51691e-20	1.96614e-19
RP11-863K10.7	1.28341	1.5197e-20	1.9685e-19
FAM96A	0.493434	1.52802e-20	1.97801e-19
LIG4	0.428731	1.55575e-20	2.0126e-19
SPI1	1.24028	1.5571e-20	2.01307e-19
PDHB	0.355962	1.57367e-20	2.03318e-19
MED19	0.411774	1.5978e-20	2.06305e-19
CTD-2014D20.1	-1.81805	1.61e-20	2.07747e-19
TMEM185B	0.546348	1.65252e-20	2.13098e-19
PI4KB	-0.206268	1.65942e-20	2.1385e-19
C6orf48	-0.382241	1.67872e-20	2.16199e-19
AC006128.2	-0.616155	1.71176e-20	2.20314e-19
PLEKHH2	-0.620519	1.72961e-20	2.22469e-19
SNHG1	-0.58801	1.82775e-20	2.34943e-19
CTA-228A9.3	-0.799803	1.84556e-20	2.37082e-19
C19orf12	0.316982	1.87816e-20	2.41117e-19
ERBB4	-0.686814	1.90683e-20	2.44641e-19
LTBR	0.410982	1.92012e-20	2.4619e-19
TRIM14	1.14371	1.9334e-20	2.47736e-19
SRRD	0.297561	1.94648e-20	2.49253e-19
SLC6A1	-1.13505	1.9492e-20	2.49421e-19
AGAP1	0.448489	1.95026e-20	2.49421e-19
RP11-400F19.6	0.413398	1.95269e-20	2.49574e-19
SCYL3	0.27066	1.96338e-20	2.50781e-19
VPS4B	0.320786	2.00043e-20	2.55353e-19
NIPSNAP3B	-0.508424	2.03218e-20	2.5924e-19
RP11-1024P17.1	0.900653	2.03485e-20	2.59418e-19
EI24	0.290367	2.1071e-20	2.6846e-19
KLHL11	0.779615	2.14003e-20	2.72483e-19
FBXO28	0.315289	2.17316e-20	2.76527e-19
TRPM2	1.20859	2.18076e-20	2.77319e-19
ID2	-0.839463	2.24641e-20	2.85488e-19
HSD17B7	-0.530969	2.25859e-20	2.86855e-19
C6orf120	0.373579	2.26127e-20	2.87015e-19
ZSCAN12	0.40903	2.26817e-20	2.8771e-19
EPN1	0.270859	2.28679e-20	2.89889e-19
HENMT1	0.553791	2.2974e-20	2.91052e-19
ELOVL1	0.364548	2.35089e-20	2.97642e-19
RP11-449G16.1	-1.06569	2.35838e-20	2.98403e-19
PRKAG1	0.249957	2.37062e-20	2.99688e-19
TAS2R15P	-0.861557	2.37151e-20	2.99688e-19
ZNF473	0.496352	2.38765e-20	3.01539e-19
MICALL1	0.556172	2.40678e-20	3.03766e-19
LINC01450	-1.41424	2.4615e-20	3.10478e-19
SERPINB8	0.761768	2.51186e-20	3.16632e-19
TIGAR	0.768507	2.53443e-20	3.19278e-19
SOST	-1.74071	2.56386e-20	3.22784e-19
N6AMT1	-0.635985	2.57561e-20	3.24061e-19
STAB1	0.973402	2.63336e-20	3.31121e-19
FBXL3	0.506226	2.64379e-20	3.32226e-19
RP5-1112D6.4	-0.772379	2.73167e-20	3.43055e-19
TPST2	0.567289	2.73853e-20	3.43704e-19
HIST1H2BN	-0.748689	2.76127e-20	3.46343e-19
C19orf35	1.36596	2.80432e-20	3.51524e-19
SMARCD3	-0.444762	2.8361e-20	3.55287e-19
CTC-338M12.4	-0.59087	2.8673e-20	3.58972e-19
DNM3	-0.452492	2.87606e-20	3.59846e-19
CUL2	0.232981	3.04763e-20	3.81077e-19
RAB8A	0.318749	3.12778e-20	3.90856e-19
ATXN1L	0.388189	3.1298e-20	3.90868e-19
KANSL2	0.284839	3.17031e-20	3.95682e-19
ECM2	-0.649235	3.20148e-20	3.99325e-19
TRAF5	-0.491451	3.24512e-20	4.04519e-19
RP11-386I23.1	-1.39687	3.3845e-20	4.21632e-19
V55542	-0.579713	3.47496e-20	4.32414e-19
CLEC5A	1.2004	3.47533e-20	4.32414e-19
ABHD3	0.44911	3.52961e-20	4.38897e-19
RFX3	-0.466417	3.57188e-20	4.43881e-19
ZSCAN32	0.617556	3.62125e-20	4.49738e-19
CREB3L2	-0.44809	3.70024e-20	4.59267e-19
RP11-345P4.9	-0.46647	3.79626e-20	4.70895e-19
ZNF57	0.603205	3.82191e-20	4.73786e-19
FSIP2	-0.816546	3.85149e-20	4.77159e-19
ZNF227	-0.348062	3.95744e-20	4.89985e-19
SENP8	0.635347	3.99122e-20	4.93865e-19
ZNF614	0.457593	3.99623e-20	4.94141e-19
RP11-418H16.1	-1.27038	3.99835e-20	4.94141e-19
PAQR4	0.791543	4.03313e-20	4.98135e-19
ZNF460	-0.779821	4.08801e-20	5.04604e-19
GUK1	-0.399038	4.17976e-20	5.15614e-19
PGAM1P5	-1.46448	4.33873e-20	5.34898e-19
APOBR	1.61297	4.34646e-20	5.35524e-19
RP4-681N20.5	-0.768894	4.39681e-20	5.41398e-19
MTMR11	-0.546188	4.4706e-20	5.50148e-19
AC007256.5	-1.15795	4.53261e-20	5.57439e-19
RP11-147L13.15	-0.662522	4.57508e-20	5.6232e-19
ARHGEF18	0.24035	4.58864e-20	5.63643e-19
ZNF230	0.503633	4.59818e-20	5.64472e-19
RNF34	0.218187	4.65584e-20	5.71029e-19
TARDBP	-0.236667	4.65725e-20	5.71029e-19
SLC2A3P2	1.60301	4.70868e-20	5.76984e-19
STAT6	0.240931	4.79222e-20	5.86866e-19
FAM105A	1.03756	4.84658e-20	5.93162e-19
CCDC137	0.395884	4.86719e-20	5.95324e-19
HLA-F	-0.466953	4.8909e-20	5.97862e-19
CDHR4	-0.953736	4.98004e-20	6.08391e-19
AC008982.2	1.63183	4.98895e-20	6.0911e-19
SPTY2D1	0.537725	5.09313e-20	6.21415e-19
C3orf36	2.26557	5.09589e-20	6.21415e-19
ZFP36L1	-0.677714	5.13957e-20	6.26363e-19
GTF3C2-AS1	-0.844363	5.15288e-20	6.27607e-19
ATP6V0D1	0.367981	5.19541e-20	6.32405e-19
TMEM102	0.695566	5.23171e-20	6.3644e-19
CPPED1	0.623181	5.24792e-20	6.38029e-19
RP11-162D16.2	-1.22064	5.29489e-20	6.43352e-19
HNRNPA1P16	-0.644534	5.31709e-20	6.4566e-19
NUP62	0.297532	5.32774e-20	6.46564e-19
ODF3L1	-0.99825	5.33662e-20	6.47254e-19
RP11-81A1.6	-0.582971	5.39132e-20	6.53496e-19
ARHGEF19	0.862978	5.7154e-20	6.92362e-19
WDR35	0.384514	5.74179e-20	6.95142e-19
ZNF222	0.618952	5.76761e-20	6.9785e-19
ZNF891	-0.524995	5.97008e-20	7.21915e-19
PDSS1P1	-1.63423	5.98083e-20	7.22782e-19
CRYBB1	1.38612	5.99765e-20	7.24381e-19
SNORD10	-0.833936	6.07982e-20	7.33866e-19
THUMPD3-AS1	-0.484931	6.22918e-20	7.51446e-19
SON	0.282603	6.28568e-20	7.57809e-19
ALG2	0.411594	6.3239e-20	7.61963e-19
RP11-498C9.15	0.727553	6.41408e-20	7.72367e-19
RP11-1334A24.6	1.20142	6.42582e-20	7.72967e-19
FAR2	0.827235	6.42672e-20	7.72967e-19
CHUK	0.409931	6.62474e-20	7.96309e-19
GAMT	-0.594425	6.63473e-20	7.97036e-19
PHF13	-0.403715	6.94635e-20	8.33975e-19
ZNF512	-0.298547	7.09728e-20	8.51589e-19
MALRD1	-1.25643	7.33288e-20	8.79336e-19
ZNF487	-0.365018	7.45313e-20	8.93225e-19
IMPA2	0.565119	7.72515e-20	9.25277e-19
FAM53A	0.554349	7.74065e-20	9.26583e-19
A2M-AS1	-0.599487	7.82643e-20	9.36297e-19
TMEM231	-0.394464	7.92874e-20	9.47975e-19
RP11-294J22.7	-1.52662	8.02667e-20	9.59116e-19
LINC01933	-1.23894	8.12995e-20	9.70883e-19
AP1M1	0.258565	8.16004e-20	9.73899e-19
PCYT1A	0.254326	8.20178e-20	9.78304e-19
TRMT6	0.51206	8.28645e-20	9.87819e-19
ANTXR2	0.57917	8.45744e-20	1.00761e-18
CTD-3014M21.1	-1.35141	8.57098e-20	1.02053e-18
TGDS	0.360398	8.65628e-20	1.03008e-18
ZNF680	-0.446864	8.68884e-20	1.03335e-18
SLA	1.4352	8.723e-20	1.0368e-18
VAV1	1.20269	8.83498e-20	1.04949e-18
RP11-392O17.2	-0.833691	8.84712e-20	1.05032e-18
POLDIP2	0.259562	8.89303e-20	1.05515e-18
AGFG2	0.466702	9.06062e-20	1.0744e-18
ENO2	-0.64773	9.1155e-20	1.08027e-18
CDC40	0.268023	9.23589e-20	1.0939e-18
AC074141.3	-0.686675	9.27085e-20	1.09739e-18
CTB-129O4.1	-1.05047	9.62142e-20	1.13822e-18
CCDC18-AS1	-0.769237	9.69646e-20	1.14643e-18
SMURF1	-0.333923	9.77121e-20	1.15459e-18
PFKFB3	-0.823004	1.03366e-19	1.22069e-18
CD180	1.81091	1.05898e-19	1.24986e-18
ZNF789	-0.395401	1.06918e-19	1.26115e-18
DERA	0.37611	1.07032e-19	1.26177e-18
WWOX	-0.504569	1.08385e-19	1.27698e-18
ACYP1	-0.496923	1.08525e-19	1.27788e-18
RP11-170N16.3	-0.834584	1.09446e-19	1.28797e-18
SPAST	0.313212	1.12858e-19	1.32735e-18
YEATS2-AS1	-0.632244	1.12924e-19	1.32735e-18
RP1-68D18.4	-1.37955	1.13348e-19	1.33156e-18
RP11-777F6.3	-0.968181	1.17944e-19	1.38474e-18
ID4	-0.785049	1.20472e-19	1.4136e-18
NSD1	0.28079	1.21814e-19	1.42853e-18
MFAP1	0.3682	1.22031e-19	1.43024e-18
HMGN1	-0.347435	1.25842e-19	1.47405e-18
GEMIN6	0.417822	1.26009e-19	1.47515e-18
CD274	-0.661029	1.27542e-19	1.49222e-18
ZNF767P	-0.399522	1.29513e-19	1.5144e-18
RP11-390P24.1	-0.472088	1.2988e-19	1.51782e-18
MCPH1	0.24854	1.31371e-19	1.53436e-18
CCDC180	-0.514594	1.32018e-19	1.54102e-18
DNAAF2	0.374591	1.33272e-19	1.55477e-18
RBM5	-0.354458	1.3529e-19	1.57739e-18
GSK3B	0.291258	1.36718e-19	1.59313e-18
KCNK13	1.84618	1.37699e-19	1.60363e-18
SNX6	0.299899	1.37957e-19	1.60571e-18
RP11-196G18.22	-0.777937	1.43156e-19	1.66526e-18
RAB39A	1.87298	1.43304e-19	1.66602e-18
BTN2A1	0.285565	1.44206e-19	1.67555e-18
PARD6G-AS1	-0.685295	1.47905e-19	1.71754e-18
KMT5C	-0.498849	1.51647e-19	1.75997e-18
LINC01355	-0.776945	1.58292e-19	1.83604e-18
GPR75	0.899745	1.60403e-19	1.85946e-18
RABGEF1	-0.414612	1.63975e-19	1.89977e-18
MT-TS1	1.12512	1.64698e-19	1.90706e-18
RP11-118K6.3	-0.88016	1.66096e-19	1.92214e-18
CCNB1	0.733465	1.709e-19	1.97661e-18
MANEA-AS1	-0.939954	1.751e-19	2.02252e-18
RP11-84A19.4	-1.73163	1.75113e-19	2.02252e-18
LINC00216	-1.08475	1.7517e-19	2.02252e-18
CYB561D1	0.522188	1.76287e-19	2.03425e-18
SH3GL1P2	-1.0038	1.77656e-19	2.04887e-18
NUP37	0.353619	1.80635e-19	2.08205e-18
RPL12P16	-0.734691	1.85806e-19	2.14043e-18
MVB12B	0.365957	1.86033e-19	2.14182e-18
CTD-3184A7.4	-0.545868	1.86927e-19	2.15089e-18
UIMC1	-0.256524	1.8708e-19	2.15142e-18
AC006042.8	-1.16447	1.90852e-19	2.19355e-18
UTP15	0.51744	1.96322e-19	2.25514e-18
CCDC183	-0.571102	1.99263e-19	2.28761e-18
DHRS1	-0.364792	2.00891e-19	2.305e-18
ZNF225	0.491093	2.04667e-19	2.34699e-18
NCAPH	1.11219	2.06838e-19	2.37054e-18
ZNF516	-0.357776	2.14686e-19	2.45908e-18
ZXDC	0.296316	2.20104e-19	2.51972e-18
MARC2	-0.265086	2.23857e-19	2.56123e-18
SLC52A3	1.73236	2.31684e-19	2.64928e-18
LYVE1	1.29037	2.321e-19	2.65254e-18
LINC00472	-0.720158	2.32777e-19	2.65877e-18
RP11-735G4.1	-0.751879	2.33916e-19	2.67026e-18
EPRS	0.379823	2.35727e-19	2.68942e-18
SDCBP2-AS1	-0.644381	2.36801e-19	2.70015e-18
TECPR1	0.404124	2.39711e-19	2.73179e-18
SFRP4	-0.919625	2.39954e-19	2.73301e-18
CRYBB3	-1.26229	2.42098e-19	2.75588e-18
TEX264	0.288516	2.44926e-19	2.7865e-18
GPAA1	0.276468	2.45197e-19	2.78801e-18
CTC-325H20.8	-1.11737	2.50152e-19	2.84276e-18
C3orf35	-0.81658	2.5149e-19	2.85635e-18
MLX	0.300573	2.53095e-19	2.87296e-18
GMEB1	0.291823	2.57837e-19	2.92515e-18
DOCK4-AS1	-1.83903	2.60992e-19	2.95928e-18
RP1-292B18.1	-0.953772	2.67062e-19	3.0264e-18
TTF1	0.276901	2.70914e-19	3.06834e-18
ACOT2	0.520204	2.7314e-19	3.09181e-18
DBP	-1.29034	2.75662e-19	3.11789e-18
WWP1	0.317344	2.75753e-19	3.11789e-18
ARID1A	0.27758	2.79716e-19	3.16093e-18
RP11-736K20.5	-0.694944	2.79998e-19	3.16235e-18
TMEM229B	0.795731	2.81577e-19	3.1784e-18
C5orf42	-0.378889	2.82546e-19	3.18756e-18
WRAP53	0.417343	2.87738e-19	3.24433e-18
ULK3	0.392649	2.94514e-19	3.31887e-18
LINC00630	-0.468281	2.95316e-19	3.32605e-18
SLC35E1	0.295054	2.97366e-19	3.34727e-18
ERBIN	0.27034	3.04859e-19	3.4297e-18
ATXN7L3	0.291958	3.16011e-19	3.55319e-18
RP11-21K12.2	-0.910166	3.16857e-19	3.56072e-18
LAT2	1.05525	3.21786e-19	3.61409e-18
RP11-214K3.19	-1.08783	3.23809e-19	3.63479e-18
WISP2	0.888596	3.25472e-19	3.65144e-18
BAP1	0.231225	3.29351e-19	3.6929e-18
NR4A1	-1.54064	3.30106e-19	3.69931e-18
PCED1B	-0.605402	3.3216e-19	3.72026e-18
LCP2	1.13273	3.37204e-19	3.77313e-18
CDK5	0.47908	3.37253e-19	3.77313e-18
ZBTB14	0.394678	3.37709e-19	3.77614e-18
IL10	2.2248	3.4738e-19	3.88212e-18
CBARP	-1.34545	3.52026e-19	3.93187e-18
CLN6	0.555788	3.5538e-19	3.96713e-18
C1QB	1.5159	3.58864e-19	4.00382e-18
ACSBG2	-1.23656	3.6052e-19	4.02007e-18
POM121L9P	1.19614	3.61457e-19	4.02829e-18
MRO	1.61439	3.67581e-19	4.09368e-18
MNDA	1.42402	3.6773e-19	4.09368e-18
SCML1	-0.508253	3.68382e-19	4.09868e-18
GAS5-AS1	0.644179	3.68596e-19	4.0988e-18
RP11-1055B8.9	-1.1945	3.70142e-19	4.11373e-18
FAM180B	-1.75701	3.72922e-19	4.14235e-18
RP1-39G22.7	-0.544755	3.80746e-19	4.22693e-18
GALNT15	1.37412	3.87732e-19	4.30212e-18
SAR1B	0.345173	3.89986e-19	4.32476e-18
GPAA1P2	-0.705559	3.91677e-19	4.34112e-18
PABPN1	-0.311875	3.94152e-19	4.36616e-18
CYTIP	-1.24481	3.98927e-19	4.41608e-18
RP11-640N20.4	-0.706136	3.99096e-19	4.41608e-18
PRELID3A	-0.561925	4.07371e-19	4.50518e-18
NACA	-0.318596	4.12245e-19	4.55658e-18
HIST1H2BD	-1.19157	4.14126e-19	4.57487e-18
UBAC1	0.231585	4.16369e-19	4.59714e-18
NUDT9P1	-0.765219	4.21547e-19	4.65176e-18
MROH7	-0.739789	4.37657e-19	4.8269e-18
RAVER1	0.270864	4.38523e-19	4.83381e-18
PA2G4P4	-0.97796	4.51719e-19	4.97654e-18
PCF11	-0.363223	4.6131e-19	5.07944e-18
XXbac-BPG252P9.9	-0.779419	4.62815e-19	5.09324e-18
CRNDE	-0.58143	4.6549e-19	5.11988e-18
ALS2CL	-0.560162	4.65866e-19	5.12123e-18
FAM43A	1.16457	4.71066e-19	5.17558e-18
DAPL1	-1.52508	4.74653e-19	5.21215e-18
DNAH6	-1.02362	4.75358e-19	5.21705e-18
MKKS	0.298053	4.85217e-19	5.32236e-18
TWF1	0.385114	4.86675e-19	5.33546e-18
ESR1	-0.642627	4.88301e-19	5.35038e-18
TMEM135	-0.52729	4.88728e-19	5.35215e-18
ZRANB2	-0.387071	5.04839e-19	5.5256e-18
RP11-64B16.4	-1.67017	5.10462e-19	5.58411e-18
EGFEM1P	-1.74861	5.12994e-19	5.60877e-18
ACE2	2.77358	5.13745e-19	5.61394e-18
ACP6	-0.528697	5.15844e-19	5.63383e-18
MIR34AHG	0.779617	5.18586e-19	5.65834e-18
GPN1	0.256706	5.18648e-19	5.65834e-18
CD53	1.30247	5.22853e-19	5.70113e-18
METTL2B	0.320486	5.37459e-19	5.85723e-18
NAA25	-0.369871	5.46634e-19	5.95378e-18
TACSTD2	0.839299	5.46908e-19	5.95378e-18
LINC01936	0.759392	5.51894e-19	6.00482e-18
GIMAP1	1.08275	5.55815e-19	6.04422e-18
HYLS1	0.573877	5.61659e-19	6.10449e-18
ZNF584	0.449453	5.65846e-19	6.14669e-18
AC010226.4	-0.69937	5.66427e-19	6.14969e-18
ARHGAP21	-0.315719	5.8372e-19	6.33404e-18
AC092641.2	-0.937529	5.93129e-19	6.43268e-18
UEVLD	0.252662	6.07815e-19	6.58842e-18
ZNF543	0.514567	6.1264e-19	6.63715e-18
MRPS18C	0.416557	6.14677e-19	6.65565e-18
PIK3R4	0.234893	6.15742e-19	6.66361e-18
TNRC6C	-0.360169	6.27432e-19	6.78648e-18
RP11-111M22.4	-1.19138	6.29188e-19	6.80183e-18
DHDDS	0.294485	6.41122e-19	6.92714e-18
FAM49B	0.640083	6.45388e-19	6.9695e-18
OGN	-0.780801	6.57858e-19	7.09974e-18
WASF2	0.360829	6.58151e-19	7.09974e-18
KCTD5	0.307977	6.59655e-19	7.11216e-18
CA5B	-0.576906	6.73949e-19	7.26239e-18
DCAF16	-0.312683	6.76715e-19	7.28831e-18
DERL2	0.30565	7.00444e-19	7.53985e-18
GEMIN5	0.328357	7.01268e-19	7.54471e-18
ZNF384	0.322962	7.02329e-19	7.55209e-18
CTD-2165H16.4	-0.920686	7.23345e-19	7.77394e-18
GEMIN4	0.397851	7.45756e-19	8.01053e-18
CDC23	0.238348	7.52844e-19	8.08237e-18
RP11-277B15.3	-1.0932	7.59092e-19	8.14511e-18
APCDD1	1.2485	7.60897e-19	8.16014e-18
CTC-239J10.1	-1.47526	7.67986e-19	8.2318e-18
RXRA	0.348579	7.77534e-19	8.32972e-18
RP11-319G9.3	-1.52935	7.99037e-19	8.55554e-18
RP11-788M5.3	-1.52155	8.13705e-19	8.70798e-18
CAHM	-0.669071	8.20044e-19	8.77117e-18
RP11-107E5.3	-1.38663	8.24332e-19	8.81237e-18
HBQ1	-2.22633	8.38237e-19	8.95628e-18
CD200	-0.585335	8.41422e-19	8.98555e-18
RP11-260M2.1	-0.726151	8.60884e-19	9.18852e-18
ARGLU1	-0.384817	8.67605e-19	9.25537e-18
TMEM269	-0.807456	8.68975e-19	9.26509e-18
FLT3	1.94344	8.70881e-19	9.28051e-18
SNORD14E	-2.15084	8.81043e-19	9.38385e-18
LSMEM2	-0.925529	8.84912e-19	9.42009e-18
RP11-366M4.11	1.21788	8.86856e-19	9.43581e-18
RAB33A	-1.194	9.02266e-19	9.59471e-18
RP11-403F21.4	-1.17509	9.06389e-19	9.63349e-18
ATP5SL	0.294771	9.21512e-19	9.78907e-18
POLR2F	-0.822008	9.2358e-19	9.80138e-18
SIGLEC1	1.43572	9.23642e-19	9.80138e-18
NSF	0.304391	9.91877e-19	1.05199e-17
TTC39B	-0.474774	1.00664e-18	1.0671e-17
LINC00852	0.710502	1.01203e-18	1.07225e-17
MPDU1	0.588957	1.04124e-18	1.10261e-17
C5orf56	-0.468332	1.04461e-18	1.1056e-17
LINC00632	-0.693614	1.06409e-18	1.12518e-17
UACA	-0.491033	1.06422e-18	1.12518e-17
ITGB2	1.40154	1.07508e-18	1.13606e-17
POGZ	-0.364299	1.09573e-18	1.15728e-17
TNRC18P1	-0.971272	1.11017e-18	1.17191e-17
BICD1	-0.338871	1.1188e-18	1.1804e-17
RARA-AS1	-0.621527	1.15073e-18	1.21346e-17
LL22NC03-2H8.4	-1.0988	1.17256e-18	1.23583e-17
SLC25A11	0.320321	1.22136e-18	1.2866e-17
FAM102B	-0.447303	1.22885e-18	1.29382e-17
GOSR1	0.225505	1.25322e-18	1.31879e-17
FAM84B	0.760315	1.26155e-18	1.32686e-17
RP11-128A17.2	-1.19559	1.26512e-18	1.32992e-17
RP11-242D8.1	-0.57222	1.279e-18	1.34382e-17
SSPN	-0.558476	1.29197e-18	1.35674e-17
MCAT	0.366432	1.30313e-18	1.36775e-17
RP11-231C14.6	-0.774839	1.30992e-18	1.37415e-17
NEMP1	-0.434248	1.35196e-18	1.41752e-17
KIRREL	0.392799	1.35269e-18	1.41755e-17
PABPC1P3	-0.992224	1.36261e-18	1.42673e-17
FAM126B	-0.341736	1.36286e-18	1.42673e-17
NUFIP1	0.403449	1.36398e-18	1.42716e-17
POC1B-AS1	-0.636323	1.4385e-18	1.50436e-17
NCKAP1L	1.06151	1.45425e-18	1.52004e-17
CLCN3	0.347895	1.47019e-18	1.5359e-17
CCDC121	0.563786	1.47107e-18	1.53603e-17
HNRNPU	-0.248839	1.49755e-18	1.56287e-17
CCDC28B	-0.430332	1.50567e-18	1.57053e-17
RP11-88I18.3	-1.09677	1.50791e-18	1.57205e-17
ANKRD16	-0.335768	1.50961e-18	1.57302e-17
DHX32	0.308981	1.53292e-18	1.59648e-17
TBX3	1.021	1.57445e-18	1.63889e-17
RBMXL1	0.446225	1.64485e-18	1.71128e-17
ZNF248	-0.4614	1.66591e-18	1.73231e-17
NIP7	0.650673	1.6725e-18	1.73826e-17
POU2F1	-0.409477	1.69959e-18	1.76551e-17
RBMS3-AS2	-1.42	1.70634e-18	1.77161e-17
PWAR5	-0.769551	1.70888e-18	1.77333e-17
WASHC4	0.284854	1.7131e-18	1.7768e-17
PIGC	0.279357	1.71659e-18	1.7794e-17
TRAK2	0.427132	1.71737e-18	1.7794e-17
LRIG2	-0.332732	1.72156e-18	1.78282e-17
PPM1J	-0.637414	1.72416e-18	1.78461e-17
ZNF202	0.354384	1.76322e-18	1.8241e-17
PITPNA	0.300832	1.78139e-18	1.84195e-17
PRSS36	1.10438	1.81642e-18	1.87722e-17
GOLGA7	0.24873	1.82201e-18	1.88203e-17
ME3	-0.472903	1.85475e-18	1.91487e-17
FAM193B	-0.418002	1.85757e-18	1.9168e-17
WDR76	0.355826	1.8917e-18	1.95102e-17
REL	-0.816029	1.90891e-18	1.96777e-17
OMG	-0.908989	1.92887e-18	1.98732e-17
CHRNB1	0.46814	1.94657e-18	2.00454e-17
EIF4G3	0.322521	1.99409e-18	2.05243e-17
AC011290.5	-0.882354	2.0462e-18	2.10399e-17
RP11-416A14.1	-1.3775	2.04626e-18	2.10399e-17
PTPRVP	-1.14559	2.07924e-18	2.1368e-17
VSIG2	-0.924351	2.08526e-18	2.1419e-17
CTC-529I10.1	-0.712897	2.11589e-18	2.17226e-17
CXorf67	-1.18813	2.11786e-18	2.17317e-17
AC093690.1	-0.971289	2.16739e-18	2.22286e-17
CEP55	1.56802	2.17527e-18	2.22982e-17
UNC93B1	0.621627	2.22781e-18	2.28191e-17
RP11-613D13.8	1.49018	2.22835e-18	2.28191e-17
NCKAP5L	-0.33507	2.31617e-18	2.37064e-17
CINP	0.277505	2.33872e-18	2.39251e-17
CTNNB1	0.303665	2.36003e-18	2.41309e-17
UBXN2A	0.276084	2.37476e-18	2.42692e-17
INVS	-0.342686	2.41554e-18	2.46734e-17
ZNF155	0.580574	2.43009e-18	2.48095e-17
SSB	0.35943	2.43227e-18	2.48192e-17
PSMD5	0.229795	2.44674e-18	2.49542e-17
RP11-536K7.3	-0.560768	2.45126e-18	2.49878e-17
GALNT16	-0.688783	2.52702e-18	2.57471e-17
CEACAM4	2.03316	2.53194e-18	2.57842e-17
ROR1-AS1	-1.65806	2.54539e-18	2.59081e-17
RP3-508I15.14	-0.738851	2.56225e-18	2.60665e-17
RP11-651L5.3	-0.682776	2.69134e-18	2.7366e-17
MRPS2	0.31157	2.72993e-18	2.77445e-17
LINC01515	-1.19615	2.7478e-18	2.7912e-17
ZNF609	-0.311043	2.75992e-18	2.80211e-17
MT1E	1.34087	2.8442e-18	2.88622e-17
ZNF223	0.469607	2.86085e-18	2.90166e-17
RP11-213G2.3	-0.542662	2.87082e-18	2.91031e-17
AP3M2	-0.40782	2.87593e-18	2.91403e-17
ZNF354A	0.310932	2.89046e-18	2.92728e-17
PHF10	-0.304645	2.96128e-18	2.9975e-17
CDRT4	-0.487159	2.9969e-18	3.03204e-17
ZNF547	0.791583	3.03872e-18	3.07281e-17
LCP1	1.22027	3.12368e-18	3.15714e-17
CCDC148	-1.0109	3.2012e-18	3.23387e-17
[truncated: 18,195 more rows]

## Sheet: ArteryCoronary
X	logFC	PValue	FDR
HPS6	1.56825	1.14706e-41	2.39208e-37
CTR9	0.744243	1.10749e-36	9.03297e-33
RIOX1	1.12933	1.29946e-36	9.03297e-33
SMG8	1.36407	2.92155e-35	1.52315e-31
CSTF1	0.747803	7.78827e-34	3.24833e-30
GCC1	0.849827	2.60113e-33	9.04064e-30
MOCS3	1.18699	3.24928e-33	9.68007e-30
CLP1	1.46543	2.21556e-32	5.77542e-29
CNOT11	0.571089	1.6897e-30	3.91521e-27
GSPT2	1.09213	2.61984e-30	5.46341e-27
LCMT2	1.0736	1.38364e-29	2.62313e-26
DBR1	0.814936	2.12784e-28	3.69783e-25
ATXN7	-0.762059	3.04955e-28	4.57606e-25
C9orf64	0.865608	3.24745e-28	4.57606e-25
MED18	1.12524	3.2915e-28	4.57606e-25
ZBTB39	1.23978	6.9951e-28	9.11723e-25
RP1-111C20.4	-1.35387	1.0043e-27	1.23198e-24
CPT2	1.00802	1.17638e-27	1.3629e-24
LINC01473	-1.5695	1.42324e-27	1.56212e-24
RP11-642A1.2	-2.60121	1.89768e-27	1.91201e-24
VPS18	0.868381	1.92539e-27	1.91201e-24
CHAMP1	0.938595	5.46496e-27	5.00485e-24
KB-1208A12.3	-1.32035	5.51988e-27	5.00485e-24
PPP1R3D	0.748173	6.19978e-27	5.38709e-24
GTF3C4	0.750829	8.88555e-27	7.41197e-24
RP11-888D10.4	-1.60636	9.79465e-27	7.85606e-24
USP3-AS1	-1.24704	2.38342e-26	1.84088e-23
RP11-37B2.1	-0.89112	4.18821e-26	3.07265e-23
WDPCP	-0.777806	4.27288e-26	3.07265e-23
ZNF689	0.820558	4.74166e-26	3.26324e-23
ALMS1-IT1	-1.49052	4.85089e-26	3.26324e-23
PARS2	1.02135	5.88664e-26	3.83625e-23
RPS6KA2	1.33357	6.25101e-26	3.95026e-23
MAD2L1BP	0.792623	8.51267e-26	5.22127e-23
FAM175B	0.541209	1.00416e-25	5.98309e-23
LINC-PINT	-1.46149	1.26279e-25	7.31507e-23
DDX28	1.24243	1.40353e-25	7.91062e-23
TVP23C	-0.797081	1.73948e-25	9.54607e-23
VPS33A	0.556839	2.24517e-25	1.18e-22
THAP9-AS1	-0.949126	2.26336e-25	1.18e-22
DOLK	0.936205	2.53262e-25	1.28818e-22
MON1B	0.663966	2.85537e-25	1.41758e-22
PPP1R14BP3	-1.55604	2.92299e-25	1.41758e-22
CD163	3.20064	5.48368e-25	2.59902e-22
AL133243.2	-1.41103	1.00021e-24	4.63519e-22
FADD	1.24749	1.18253e-24	5.36099e-22
RP5-1014D13.2	-1.52708	1.46686e-24	6.50849e-22
ATAD2B	-0.643324	2.20207e-24	9.54083e-22
RP13-516M14.10	-1.40063	2.24178e-24	9.54083e-22
PLAGL2	0.874247	3.03902e-24	1.26751e-21
RPSAP36	-3.06033	3.67977e-24	1.50467e-21
NAIF1	0.813319	5.37112e-24	2.15402e-21
HOMEZ	0.824514	5.68664e-24	2.23753e-21
LENG9	0.865196	6.5309e-24	2.52214e-21
RPUSD2	0.856072	9.27362e-24	3.51622e-21
TMEM192	0.765997	1.05107e-23	3.91412e-21
DSCR3	0.468321	1.16234e-23	4.13321e-21
CENPBD1	1.14991	1.16869e-23	4.13321e-21
TFIP11	0.644902	1.16936e-23	4.13321e-21
C5orf22	0.58213	1.21933e-23	4.23797e-21
SAMHD1	1.59603	1.24624e-23	4.26051e-21
VANGL1	0.767935	1.32208e-23	4.44689e-21
RP11-164H13.1	-4.34432	1.48596e-23	4.91876e-21
RP11-549J18.1	-1.35685	1.68644e-23	5.49515e-21
ZNF319	0.767402	1.85223e-23	5.88395e-21
RP11-1023L17.1	-1.01018	1.86219e-23	5.88395e-21
KRT72	-3.8671	2.08382e-23	6.48596e-21
FASTKD5	0.822315	2.89158e-23	8.8678e-21
IFNG	-3.93656	2.98749e-23	9.02916e-21
HYMAI	-2.37178	4.73243e-23	1.40986e-20
CHMP4BP1	-2.53177	5.16188e-23	1.51614e-20
AFAP1-AS1	-1.99671	5.46424e-23	1.58201e-20
FBXW4P1	-1.95584	5.53787e-23	1.58201e-20
MT-TE	3.38664	7.2768e-23	2.05068e-20
ZNF678	-0.789084	1.11523e-22	3.10093e-20
SNAP29	0.530762	1.18217e-22	3.24381e-20
ANKRD10	-0.623396	1.3328e-22	3.60964e-20
RP11-701H16.4	-2.03045	1.39528e-22	3.73041e-20
MFSD5	0.887981	1.44138e-22	3.80489e-20
RBM15B	0.599205	1.5217e-22	3.94166e-20
MT-ND6	2.50865	1.531e-22	3.94166e-20
HADHAP1	-2.72767	1.65733e-22	4.21488e-20
B3GAT2	-1.25096	1.90297e-22	4.78126e-20
MUL1	0.632889	2.69859e-22	6.69957e-20
TXNRD1	1.25311	2.78817e-22	6.84054e-20
KIAA1429	0.433765	2.93166e-22	7.10892e-20
CHTF8	0.529435	3.10597e-22	7.44505e-20
JPX	-0.689848	3.80803e-22	9.02417e-20
SPDYA	-1.43064	5.31742e-22	1.24595e-19
C22orf29	0.662313	5.56381e-22	1.2892e-19
ANKRD36C	-1.09082	5.6853e-22	1.30287e-19
TRMT5	0.668474	5.81711e-22	1.31859e-19
UMPS	0.712382	7.01006e-22	1.57191e-19
RP3-508I15.21	-1.03513	7.12086e-22	1.57977e-19
RP11-269F20.1	-2.10484	7.3595e-22	1.61553e-19
DCLRE1A	0.803017	7.65283e-22	1.66242e-19
YTHDF2	0.45153	8.20711e-22	1.76444e-19
RP11-817I4.2	-1.24783	8.30402e-22	1.76706e-19
DNAJC19P5	-1.69912	8.74579e-22	1.84227e-19
KBTBD4	0.658364	9.93409e-22	2.07166e-19
MFAP1	0.59057	1.04132e-21	2.1367e-19
PDCL3P4	-1.66863	1.04509e-21	2.1367e-19
GMDS-AS1	-0.840293	1.1316e-21	2.2911e-19
ATMIN	0.534891	1.44461e-21	2.89673e-19
ERCC4	0.638025	1.53618e-21	3.05101e-19
ATG9A	0.495575	1.60078e-21	3.14931e-19
TOR1B	0.500583	1.67697e-21	3.26837e-19
RP11-138H8.8	-2.17526	1.97453e-21	3.81267e-19
AGGF1	0.451255	2.05344e-21	3.92866e-19
ZNF876P	-1.03211	2.57188e-21	4.87581e-19
SUMO4	-2.53633	2.79569e-21	5.25237e-19
WASHC5	0.488628	3.0072e-21	5.5993e-19
SNURF	-1.2822	3.2027e-21	5.91054e-19
TRAF3IP2-AS1	-0.720145	3.45657e-21	6.3231e-19
MTF2	-0.643164	4.6624e-21	8.45475e-19
NCOA4	0.595252	4.95091e-21	8.90054e-19
ZNF746	0.448409	5.00762e-21	8.92555e-19
RP11-311P8.2	-1.12682	5.16904e-21	9.13518e-19
RP11-513M16.7	-1.25236	6.4388e-21	1.12836e-18
SEPHS2	0.721674	6.64219e-21	1.1543e-18
CTA-363E19.2	-1.36065	6.97239e-21	1.20167e-18
RP11-157H4.1	-3.01228	7.25296e-21	1.23978e-18
PRMT6	0.694789	7.62904e-21	1.29346e-18
PTGS2	-2.58605	7.70117e-21	1.29516e-18
DIS3L2	-0.460934	8.28889e-21	1.38285e-18
CTA-292E10.6	-0.909365	8.47228e-21	1.40223e-18
RP11-203B9.4	-1.25794	9.31294e-21	1.52923e-18
ABT1	0.579045	9.56013e-21	1.55755e-18
CTA-276F8.1	-1.31375	1.25583e-20	2.03016e-18
RN7SL608P	-1.68385	1.63811e-20	2.62778e-18
PIGHP1	-1.80838	1.77826e-20	2.82772e-18
CTC-510F12.2	-1.06815	1.78987e-20	2.82772e-18
NAT1	1.1829	1.81544e-20	2.84655e-18
PSKH1	0.69523	2.314e-20	3.6012e-18
CTD-3185P2.1	-1.17179	2.489e-20	3.84486e-18
RBKS	-1.71295	2.68426e-20	4.11088e-18
C5orf56	-0.723988	2.70063e-20	4.11088e-18
HIST2H2BF	-2.84847	2.9347e-20	4.43481e-18
ACTL10	1.24478	3.28946e-20	4.93513e-18
GTF2E1	0.707641	3.45478e-20	5.14614e-18
TTC30B	1.07487	3.48977e-20	5.16139e-18
HIST1H2AE	-2.3208	3.72647e-20	5.47267e-18
LRP2BP	-1.04801	3.89245e-20	5.67645e-18
ZNF506	-0.576932	4.06186e-20	5.88236e-18
HIF1AN	0.525318	4.27333e-20	6.14593e-18
RNF6	0.587535	4.39856e-20	6.27521e-18
SCAMP2	0.571693	4.4234e-20	6.27521e-18
SPICE1	-0.595237	4.52182e-20	6.33762e-18
GTF3C3	0.40997	4.52818e-20	6.33762e-18
ATP1A1-AS1	-1.17762	4.61319e-20	6.41357e-18
RNASE2	2.72555	4.76174e-20	6.57625e-18
RP11-562A8.4	-1.26141	5.78926e-20	7.94271e-18
ADO	0.526093	5.97594e-20	8.12041e-18
VSIG4	2.6091	5.99666e-20	8.12041e-18
FDCSP	-4.52314	6.06131e-20	8.155e-18
PSPC1-AS2	-1.23322	6.49545e-20	8.68309e-18
KTI12	0.895975	6.88244e-20	9.14181e-18
FAM129C	-3.47264	6.99863e-20	9.23731e-18
TRMT10C	0.943742	7.47387e-20	9.80252e-18
ZNF141	-0.871019	7.77647e-20	1.01357e-17
UBA6	-0.531283	8.27877e-20	1.07122e-17
NUDT16P1	0.95144	8.32153e-20	1.07122e-17
RP3-467L1.4	-2.0173	9.28221e-20	1.18755e-17
TBC1D14	0.670546	1.01883e-19	1.29553e-17
AAR2	0.649069	1.04811e-19	1.32468e-17
CEP85L	-0.691015	1.06522e-19	1.33819e-17
MAP1S	0.613739	1.16193e-19	1.45095e-17
NIF3L1	0.615237	1.24926e-19	1.55072e-17
RP11-417F21.1	-1.51477	1.29743e-19	1.60098e-17
CFAP45	-1.56661	1.32495e-19	1.62532e-17
EIF1AD	0.505791	1.35255e-19	1.64948e-17
MTF1	0.558637	1.40418e-19	1.70249e-17
BBS9	-0.702648	1.47133e-19	1.77359e-17
AC092171.4	0.91822	1.5361e-19	1.84103e-17
TBCC	0.898374	1.67607e-19	1.9973e-17
RP11-177H13.2	-1.2796	1.90377e-19	2.25575e-17
PTPRG-AS1	-1.66639	1.94496e-19	2.29154e-17
RPL29P14	-2.81445	2.04695e-19	2.39815e-17
RPA4	-1.74941	2.06867e-19	2.41005e-17
LMCD1-AS1	-1.26281	2.10732e-19	2.44145e-17
HIST3H2BB	-2.39712	2.24796e-19	2.59e-17
RP5-1112D6.8	-1.13076	2.26499e-19	2.59529e-17
RP11-444D3.1	-1.59406	2.29904e-19	2.6199e-17
TMEM41B	-0.588039	2.37066e-19	2.68684e-17
LA16c-358B7.3	-0.921658	2.49949e-19	2.81753e-17
TADA2B	0.535963	2.51864e-19	2.82386e-17
KIAA1328	-0.592678	2.60363e-19	2.88375e-17
HERC2	0.485471	2.61047e-19	2.88375e-17
SMG1P3	-1.08357	2.61354e-19	2.88375e-17
LINC00115	-1.33132	2.63713e-19	2.89446e-17
HARBI1	0.860892	2.83955e-19	3.10031e-17
AC000068.9	-0.892553	2.92843e-19	3.1807e-17
ZNF574	0.655941	3.14704e-19	3.40044e-17
ZNF841	-0.76688	3.78683e-19	4.07065e-17
RP5-855D21.3	-1.15851	4.21326e-19	4.50581e-17
NMT1	0.438065	4.36175e-19	4.64082e-17
MALAT1	-1.08207	4.48989e-19	4.7529e-17
SERPINB9	-0.905762	4.54999e-19	4.7922e-17
PPP1R8	0.485304	4.63098e-19	4.85299e-17
METTL13	0.564488	4.83079e-19	5.03706e-17
TRIM32	0.518268	4.8724e-19	5.05518e-17
RP11-247I13.3	-2.45624	5.18937e-19	5.35738e-17
MRC1	2.17865	5.31095e-19	5.45589e-17
GCDH	0.814344	5.4691e-19	5.59081e-17
DDX50P1	-1.44676	5.69777e-19	5.79616e-17
DHX8	0.356486	5.77243e-19	5.84361e-17
C17orf80	0.472607	6.14537e-19	6.19109e-17
ANKRD10-IT1	-0.974833	6.6143e-19	6.63147e-17
V31719	-1.01202	6.72775e-19	6.71294e-17
C6orf47	0.61395	7.60573e-19	7.55285e-17
ARL5B	-1.11653	7.74021e-19	7.64997e-17
RP3-394A18.1	-1.0322	7.9571e-19	7.82724e-17
RP11-713H12.2	-2.89046	8.08683e-19	7.9175e-17
LDOC1L	0.704572	8.59057e-19	8.33971e-17
CDK17	-0.948985	8.59805e-19	8.33971e-17
KRT8P48	-2.92416	9.34739e-19	9.02456e-17
ZSWIM3	0.985563	9.6122e-19	9.23746e-17
RP11-296O14.3	-0.895066	9.7367e-19	9.31418e-17
RP11-478C6.2	-2.68445	1.02455e-18	9.75618e-17
SMC3	0.463646	1.08227e-18	1.0259e-16
UFSP1	1.19558	1.09491e-18	1.02979e-16
RP11-106D4.2	-1.8255	1.09625e-18	1.02979e-16
NUDT16	0.769724	1.16094e-18	1.08566e-16
KEAP1	0.483085	1.27947e-18	1.18761e-16
C5orf51	0.525771	1.28135e-18	1.18761e-16
CTD-3035K23.7	-1.14847	1.2898e-18	1.19016e-16
RP11-290D2.6	-1.44021	1.29778e-18	1.19224e-16
AC073052.1	-2.10729	1.62011e-18	1.48183e-16
RP11-713H12.1	-2.83994	1.69199e-18	1.54082e-16
RP11-180M15.7	-1.50848	1.95685e-18	1.77426e-16
LA16c-321D4.2	-1.30913	1.97441e-18	1.77501e-16
PDCL3P5	-2.21257	1.97469e-18	1.77501e-16
RP3-523E19.2	-1.65734	2.07083e-18	1.85343e-16
FAAH2	-1.27751	2.08498e-18	1.85813e-16
RP11-447D11.3	1.05873	2.18961e-18	1.94307e-16
FBXW7	-0.53339	2.33895e-18	2.0668e-16
AC019181.3	-1.70106	2.88217e-18	2.53607e-16
LYRM2	0.512344	3.16353e-18	2.77194e-16
RP11-968A15.2	-1.35429	3.33947e-18	2.91386e-16
CTD-2357A8.2	-3.20482	3.57698e-18	3.10809e-16
SENP5	-0.482839	4.03211e-18	3.48903e-16
AGK	-0.375116	4.46576e-18	3.8483e-16
MIEF1	0.641556	4.8038e-18	4.12257e-16
CACNA2D3-AS1	-3.08172	4.86434e-18	4.15742e-16
MATN4	-1.84465	4.94533e-18	4.20938e-16
MFSD9	0.699534	5.26256e-18	4.46119e-16
TCEA1P4	-1.09116	5.31237e-18	4.48519e-16
CCDC171	-0.86173	5.86934e-18	4.93546e-16
SNORA66	-1.38108	6.17962e-18	5.17549e-16
CTC-524C5.2	-0.929103	6.28838e-18	5.24552e-16
E2F5	-0.876519	6.50902e-18	5.40793e-16
RLF	-0.668278	6.63965e-18	5.49457e-16
RP5-1074L1.4	-1.07427	6.78409e-18	5.59191e-16
METTL3	-0.457308	6.89749e-18	5.663e-16
NAPB	-0.516103	7.15264e-18	5.84502e-16
ARID1A	0.399473	7.17524e-18	5.84502e-16
PACERR	-1.84335	7.26721e-18	5.87614e-16
FAM227B	-0.954487	7.2698e-18	5.87614e-16
GJA5	1.47108	7.46754e-18	6.01266e-16
PIGS	0.457622	7.69949e-18	6.17558e-16
CCNJ	0.694606	7.82656e-18	6.24206e-16
CUL3	0.430544	7.84223e-18	6.24206e-16
CRNKL1	0.441374	7.87858e-18	6.24715e-16
RP5-1000K24.2	-1.27181	8.78703e-18	6.94109e-16
NSUN6	-0.562046	9.67455e-18	7.61332e-16
RP5-1056L3.3	-1.4649	9.81718e-18	7.69652e-16
RP4-530I15.9	-2.03532	9.97258e-18	7.78907e-16
MT-TY	3.4343	1.00537e-17	7.82315e-16
ZC3H13	0.527975	1.02757e-17	7.96617e-16
MIATNB	-0.66852	1.06111e-17	8.19567e-16
CTD-2026K11.6	-1.31792	1.06886e-17	8.22512e-16
ARHGAP35	0.684854	1.1029e-17	8.45581e-16
ASB3	-0.36787	1.13555e-17	8.67423e-16
JKAMP	0.452544	1.14562e-17	8.71923e-16
ASB8	0.519886	1.1666e-17	8.84668e-16
CTC-529I10.2	-1.17924	1.21293e-17	9.16103e-16
SUZ12P1	-0.671285	1.21786e-17	9.16103e-16
TBX19	-0.911667	1.22124e-17	9.16103e-16
APC	0.547412	1.26519e-17	9.45673e-16
KCTD18	0.491524	1.30453e-17	9.71592e-16
TIRAP	0.612484	1.35049e-17	1.00225e-15
RN7SL472P	-3.57004	1.4139e-17	1.04558e-15
KIAA0907	-0.557132	1.50076e-17	1.1059e-15
RP4-758J24.6	-1.37181	1.62165e-17	1.19077e-15
RABGAP1L	-0.554823	1.7498e-17	1.28036e-15
AC006978.6	-0.876025	1.77569e-17	1.29476e-15
AZIN2	-1.03882	1.78767e-17	1.29896e-15
TRIM52	-0.696411	1.81326e-17	1.31298e-15
RP11-285F7.2	-0.763164	1.82925e-17	1.31997e-15
TNRC18P1	-1.59986	1.92671e-17	1.38551e-15
AC022819.3	-1.4899	1.93765e-17	1.38858e-15
LINC00926	-1.80473	1.94983e-17	1.39155e-15
RP11-268J15.5	-1.15464	1.95514e-17	1.39155e-15
TTTY10	-1.34237	2.02975e-17	1.43564e-15
PUDP	0.645937	2.03085e-17	1.43564e-15
CCSER1	-1.59294	2.14108e-17	1.50845e-15
PPARA	0.782302	2.22487e-17	1.5622e-15
SNORD35B	-1.26485	2.34603e-17	1.64175e-15
SLC4A1AP	0.356282	2.45195e-17	1.71013e-15
RP11-1036E20.9	-3.38239	2.54824e-17	1.77137e-15
NELL2	-1.74514	2.61912e-17	1.81459e-15
ZSWIM6	-0.681329	2.85186e-17	1.96929e-15
ZKSCAN2	0.642741	3.01894e-17	2.07546e-15
HECTD1	0.360606	3.02551e-17	2.07546e-15
RP11-823E8.3	2.39845	3.17307e-17	2.16955e-15
TRIM21	0.471226	3.19645e-17	2.17839e-15
GPR18	-2.05877	3.37228e-17	2.29073e-15
SPATA5	-0.629337	3.4066e-17	2.30653e-15
SFI1	-0.667383	3.44766e-17	2.32678e-15
LARGE2	-2.77047	3.50468e-17	2.35763e-15
CHD8	0.379222	3.53055e-17	2.3674e-15
DNAJC14	0.776535	3.89525e-17	2.60358e-15
MTMR8	-0.971339	3.92296e-17	2.61372e-15
MAGI1-IT1	-1.753	4.02009e-17	2.6699e-15
RP11-248J18.2	-1.38069	4.07975e-17	2.70092e-15
RUFY3	-0.5353	4.10781e-17	2.7109e-15
EID2	0.597798	4.25221e-17	2.79734e-15
USP27X	0.830221	4.26935e-17	2.79978e-15
ZBTB6	0.706651	4.31902e-17	2.82347e-15
CBLL1	0.446791	4.44381e-17	2.89598e-15
RP11-13P5.1	-3.31608	4.6459e-17	3.01824e-15
RP11-162D16.2	-1.58997	4.66486e-17	3.02115e-15
V11658	-1.03876	4.71517e-17	3.04428e-15
RRN3P2	-1.09907	4.73031e-17	3.04463e-15
AC005104.3	-0.930922	4.74526e-17	3.04485e-15
AC073410.1	-2.38902	4.87829e-17	3.12061e-15
RP11-946P6.6	-1.6538	5.33605e-17	3.403e-15
AC003104.1	-1.63128	5.40444e-17	3.4361e-15
IL17RA	0.782128	5.42913e-17	3.44131e-15
V31718	-1.64214	5.6113e-17	3.546e-15
CPSF3	0.487994	5.6504e-17	3.55992e-15
RRP7BP	-0.701857	5.83305e-17	3.66393e-15
UTP3	0.681069	5.88133e-17	3.68316e-15
RP11-504P24.9	-1.68276	6.32607e-17	3.94982e-15
MUT	0.533368	6.34536e-17	3.95003e-15
SPRTN	0.561475	6.55185e-17	4.06644e-15
PRR4	-0.709525	6.72939e-17	4.16424e-15
GPATCH3	0.432792	6.78028e-17	4.18331e-15
GNRH1	-1.01358	6.81657e-17	4.1933e-15
CCDC191	-0.831374	7.41547e-17	4.5483e-15
RASA2	-0.53479	7.94818e-17	4.86074e-15
UBE3C	0.50368	8.33863e-17	5.08461e-15
RP11-803D5.1	-2.2238	8.60129e-17	5.22202e-15
HKR1	-0.415242	8.63218e-17	5.22202e-15
ZBTB7B	0.687214	8.63909e-17	5.22202e-15
RP11-297B17.3	-3.57209	8.67948e-17	5.23127e-15
N4BP2L2-IT2	-0.947082	9.09578e-17	5.46638e-15
V11659	-1.05162	9.60371e-17	5.75505e-15
AC005358.3	-2.91088	9.82301e-17	5.8696e-15
ZSCAN29	0.452244	1.02401e-16	6.10134e-15
EP300	0.454162	1.06517e-16	6.3221e-15
SNX11	0.462863	1.06712e-16	6.3221e-15
DPY19L1P1	-0.658998	1.13151e-16	6.68455e-15
WASF2	0.582948	1.1677e-16	6.87351e-15
DNAH6	-1.31766	1.17079e-16	6.87351e-15
ATXN7L3B	0.336399	1.17338e-16	6.87351e-15
KRTAP5-1	-1.88636	1.19121e-16	6.9584e-15
UBA7	-0.723482	1.21763e-16	7.09287e-15
V19408	-1.43824	1.29124e-16	7.50072e-15
PARP2	-0.524532	1.30712e-16	7.56757e-15
MRPL45P2	-0.718192	1.31001e-16	7.56757e-15
RP11-687E1.2	-1.927	1.32422e-16	7.62852e-15
HIST1H2BG	-2.458	1.34821e-16	7.74532e-15
HNRNPDL	-0.480333	1.35349e-16	7.7543e-15
RAB2B	-0.266933	1.36439e-16	7.79533e-15
RP11-456P18.2	-1.78291	1.40587e-16	8.01038e-15
PARD6G-AS1	-1.10552	1.4479e-16	8.22741e-15
BCDIN3D	0.675404	1.45435e-16	8.2416e-15
VAPB	0.463764	1.50052e-16	8.48018e-15
IGF2R	0.559168	1.50797e-16	8.49926e-15
ME3	-0.587322	1.55793e-16	8.75717e-15
ATXN1L	0.527798	1.56679e-16	8.77386e-15
MGAT2	1.06017	1.56932e-16	8.77386e-15
CEP131	-0.639898	1.59662e-16	8.90266e-15
AF129075.5	-1.1047	1.64187e-16	9.13056e-15
RNF26	0.638445	1.65011e-16	9.14374e-15
AKT1S1	0.459859	1.65301e-16	9.14374e-15
LINC01736	3.34739	1.65753e-16	9.1445e-15
LLPH	0.482161	1.75424e-16	9.65246e-15
TIGD6	0.551759	1.78543e-16	9.79825e-15
MTOR	0.43858	1.87077e-16	1.02396e-14
TMEM236	1.65345	1.94077e-16	1.0595e-14
HLA-F	-0.807917	1.94963e-16	1.06156e-14
RP11-564A8.8	-3.01424	2.00729e-16	1.0901e-14
RP11-274H2.5	-1.88132	2.01669e-16	1.09237e-14
RP11-345J18.2	-1.37559	2.03271e-16	1.09819e-14
CTD-2382E5.6	-2.20854	2.2289e-16	1.20107e-14
NPM1P26	-1.34904	2.25619e-16	1.21264e-14
TMEM199	0.421275	2.26462e-16	1.21404e-14
ZC3H10	0.500594	2.28975e-16	1.22437e-14
PIAS2	-0.397601	2.31027e-16	1.23218e-14
INTS5	0.53449	2.3727e-16	1.26225e-14
ZNF416	0.736967	2.41707e-16	1.28259e-14
NHLRC1	1.11667	2.4341e-16	1.28834e-14
DLGAP1-AS2	-1.04106	2.48666e-16	1.31283e-14
RP11-30L15.4	-1.43484	2.54888e-16	1.34228e-14
RP11-216B9.9	-1.08123	2.56723e-16	1.34854e-14
HSPA4	0.704703	2.57482e-16	1.34913e-14
LYVE1	1.80085	2.60116e-16	1.35875e-14
CTD-2013N24.2	-0.838477	2.60621e-16	1.35875e-14
HIST1H3H	-1.60965	2.75708e-16	1.43382e-14
BCL9	0.663839	2.87357e-16	1.49068e-14
KB-431C1.5	-1.48866	2.88959e-16	1.49527e-14
FBXO38	0.303266	2.91246e-16	1.50181e-14
ZNF227	-0.48491	2.91662e-16	1.50181e-14
CEP57L1	-0.509085	3.08492e-16	1.58455e-14
SPTY2D1	0.559104	3.13398e-16	1.6058e-14
NME6	0.513498	3.17911e-16	1.62493e-14
RAB35	0.463354	3.25939e-16	1.66189e-14
OSBPL11	0.544391	3.40517e-16	1.73198e-14
PHAX	0.496052	3.48757e-16	1.76958e-14
C14orf119	0.529884	3.51888e-16	1.78114e-14
AC023271.1	-2.35405	3.72908e-16	1.88296e-14
RP5-867C24.1	-2.28564	3.74748e-16	1.88768e-14
RRAGA	0.468929	3.75717e-16	1.888e-14
GLRA3	-2.98326	3.86496e-16	1.9375e-14
SNIP1	0.449777	3.91408e-16	1.95741e-14
LINC00342	-0.919253	3.96918e-16	1.98022e-14
CRYBB2P1	-0.682324	4.04516e-16	2.01331e-14
WDR81	0.740995	4.1449e-16	2.0572e-14
CEP128	-0.684803	4.16498e-16	2.0572e-14
FGF14	-1.2227	4.16691e-16	2.0572e-14
C7orf25	0.49789	4.1728e-16	2.0572e-14
TAS2R14	-0.865422	4.4824e-16	2.20462e-14
NFATC2	-1.46845	4.71302e-16	2.3126e-14
MAP3K20-AS1	-1.47337	4.87753e-16	2.3877e-14
DDIT3	-0.971769	5.12407e-16	2.50251e-14
C12orf49	0.623581	5.36476e-16	2.61394e-14
ASF1A	0.517818	5.44107e-16	2.64494e-14
CCDC7	-0.724521	5.61775e-16	2.72448e-14
RP11-564A8.4	-2.10837	5.80564e-16	2.80907e-14
COA1	-0.35773	5.85006e-16	2.82401e-14
ZNF696	0.667203	5.96883e-16	2.87469e-14
ZNF287	0.69653	6.11225e-16	2.93698e-14
RP11-319G9.3	-1.90664	6.18527e-16	2.96523e-14
THUMPD3	0.43843	6.34007e-16	3.03247e-14
ACTR8	0.377681	6.41272e-16	3.057e-14
LA16c-329F2.2	-2.23112	6.42068e-16	3.057e-14
AC010976.2	-0.951116	6.4891e-16	3.08254e-14
ANKRD37	-1.2825	6.65783e-16	3.15551e-14
TAS2R19	-1.28683	6.76929e-16	3.20106e-14
MDH1B	-1.24075	6.8139e-16	3.21487e-14
MXD1	-1.08188	7.19142e-16	3.38532e-14
CLEC2D	-1.26809	7.33656e-16	3.44587e-14
AC007879.2	-1.53459	7.50374e-16	3.51647e-14
COIL	0.344541	7.61502e-16	3.56062e-14
AP000442.1	-1.12398	7.69316e-16	3.58911e-14
TTLL3	-0.80674	7.80747e-16	3.62893e-14
FAM159A	-1.80404	7.81333e-16	3.62893e-14
KCNH8	-2.23585	8.0568e-16	3.7337e-14
ID1	1.78702	8.22857e-16	3.80485e-14
TIGD5	0.665233	8.47512e-16	3.91018e-14
C1QTNF3	-1.14826	8.56845e-16	3.94451e-14
C7orf49	0.412071	8.60451e-16	3.95239e-14
NCOA5	0.48847	9.21159e-16	4.22194e-14
ZNF529	-0.507918	9.32063e-16	4.26255e-14
SRSF2	-0.478655	9.55506e-16	4.3602e-14
V35546	-1.2918	9.61942e-16	4.37999e-14
LINC01578	-0.572702	9.69676e-16	4.40558e-14
BRF2	0.630156	9.92542e-16	4.49967e-14
SUN2	0.987442	9.96329e-16	4.50704e-14
TMEM115	0.458222	1.02452e-15	4.62452e-14
ZNF254	-0.546613	1.03392e-15	4.65688e-14
HIST1H2BF	-2.91465	1.04808e-15	4.71049e-14
RBM12B	-0.660265	1.05297e-15	4.71627e-14
ADH5	0.641087	1.05389e-15	4.71627e-14
CNOT6L	-0.672162	1.06456e-15	4.75383e-14
ZSCAN20	0.612858	1.14332e-15	5.09461e-14
PIK3IP1-AS1	-1.36208	1.14689e-15	5.09961e-14
CLPTM1	0.42709	1.15063e-15	5.10536e-14
RP11-45M22.3	-1.90383	1.21717e-15	5.37873e-14
MAPKAP1	0.471393	1.2174e-15	5.37873e-14
RP11-87H9.4	-0.841354	1.2219e-15	5.38722e-14
RP1-187B23.1	-2.06118	1.2298e-15	5.41062e-14
NCBP2-AS2	0.621991	1.25796e-15	5.52282e-14
FECH	0.432085	1.33445e-15	5.84634e-14
IGFBP7-AS1	-1.20371	1.3581e-15	5.9375e-14
TAS2R20	-1.08076	1.36366e-15	5.94932e-14
ZBTB3	0.809107	1.37231e-15	5.97455e-14
CHTF18	-0.716794	1.40738e-15	6.09506e-14
WNT16	-1.6317	1.40857e-15	6.09506e-14
UBQLN2	0.461238	1.40876e-15	6.09506e-14
RP1-151F17.2	-1.06315	1.42928e-15	6.17108e-14
RP11-452L6.1	-0.865455	1.46072e-15	6.29378e-14
FLT3LG	-0.663604	1.46546e-15	6.30118e-14
CYCSP40	-2.6421	1.48272e-15	6.36227e-14
RP11-503E24.2	-1.30315	1.51366e-15	6.4817e-14
IVNS1ABP	-0.993439	1.53297e-15	6.55095e-14
CTD-2371O3.2	-1.74245	1.54307e-15	6.56842e-14
CEP83	-0.589437	1.54336e-15	6.56842e-14
HSD17B4	0.397792	1.57129e-15	6.67367e-14
KCNQ1OT1	-1.06229	1.58292e-15	6.7094e-14
B3GALT6	0.672589	1.6095e-15	6.80821e-14
SPIB	-2.70933	1.63142e-15	6.88696e-14
DCAF11	0.438885	1.6349e-15	6.88774e-14
RP11-199F11.2	-1.03317	1.66443e-15	6.998e-14
RP11-356B19.11	-1.23818	1.66927e-15	7.00423e-14
XRCC3	-0.716596	1.6892e-15	7.07362e-14
GORASP1	0.292928	1.8092e-15	7.56095e-14
HUS1B	-1.67892	1.85148e-15	7.72216e-14
NID1	1.04003	1.86355e-15	7.75698e-14
EGFR-AS1	-2.10307	1.86921e-15	7.76502e-14
KLHL42	0.702372	1.91953e-15	7.95824e-14
HIST1H2BH	-2.65423	1.93339e-15	7.99977e-14
AC005387.2	-1.05187	1.9406e-15	8.01372e-14
MPRIP-AS1	-2.0669	1.95482e-15	8.05647e-14
PMS2P9	-0.997519	2.01286e-15	8.27934e-14
FAIM	0.590601	2.03677e-15	8.36119e-14
SNORD87	-1.22665	2.04572e-15	8.38144e-14
ZNF83	-0.793375	2.05081e-15	8.3858e-14
ZBTB42	0.880367	2.06154e-15	8.4132e-14
AP3M1	0.415862	2.07046e-15	8.43307e-14
TSN	0.375362	2.07929e-15	8.45253e-14
SNORD10	-1.18955	2.12837e-15	8.63523e-14
ACSBG2	-1.81289	2.16559e-15	8.76916e-14
SUPT16H	0.378749	2.18983e-15	8.85014e-14
FSD1L	-0.633032	2.20529e-15	8.8954e-14
CTD-2515A14.1	-1.41275	2.23917e-15	9.01462e-14
TGFBRAP1	0.423085	2.32925e-15	9.35918e-14
RP11-588H23.3	-1.66171	2.34554e-15	9.40653e-14
SLC27A4	0.611988	2.40314e-15	9.61902e-14
CCDC127	0.489072	2.53823e-15	1.01403e-13
ALG1	0.615778	2.56961e-15	1.0246e-13
RP11-71H17.8	-1.66861	2.58458e-15	1.0286e-13
RP3-425C14.6	-1.55129	2.5918e-15	1.02951e-13
LIX1L-AS1	-0.892919	2.62708e-15	1.04154e-13
RP11-70L8.4	-1.21662	2.64386e-15	1.0462e-13
PPP1CA	0.665922	2.66778e-15	1.05367e-13
SPATA6L	-0.98519	2.70291e-15	1.06553e-13
TMEM102	1.0049	2.75082e-15	1.08237e-13
GATAD2B	-0.475856	2.77881e-15	1.09132e-13
ZKSCAN5	0.330651	2.81289e-15	1.10263e-13
RRN3P3	-0.52389	2.8633e-15	1.11994e-13
NUMB	-0.213012	2.8678e-15	1.11994e-13
LINC01534	-0.732792	2.93634e-15	1.14457e-13
FAM109B	0.622709	2.96193e-15	1.15222e-13
ANKRD36	-0.757505	2.96701e-15	1.15222e-13
THAP1	0.581915	3.03925e-15	1.17808e-13
HHLA2	-2.81672	3.05612e-15	1.18242e-13
DDB1	0.377465	3.07977e-15	1.18936e-13
PIAS1	0.778458	3.23376e-15	1.24652e-13
RP4-635E18.7	-0.776926	3.2919e-15	1.26659e-13
MEF2B	-0.670758	3.30862e-15	1.27068e-13
RP11-73M18.6	-0.976204	3.3436e-15	1.28175e-13
RP11-463O12.5	-1.29549	3.36651e-15	1.28817e-13
RP11-423E7.2	-2.52015	3.38757e-15	1.29385e-13
GNE	0.452999	3.64948e-15	1.39134e-13
RAB5C	0.420499	3.74281e-15	1.42432e-13
COA7	0.9392	3.78629e-15	1.43824e-13
POLR2F	-1.58708	3.79539e-15	1.43907e-13
USP36	-0.622813	3.80472e-15	1.43999e-13
THOC1	-0.446519	3.86143e-15	1.45881e-13
ATP6V1C2	-0.89117	3.96373e-15	1.49475e-13
RP11-449G16.1	-1.57007	3.97536e-15	1.49643e-13
RP11-352M15.2	-0.505474	4.03347e-15	1.51446e-13
POLR2B	0.349316	4.03777e-15	1.51446e-13
AC074286.1	-0.767435	4.07402e-15	1.52531e-13
CTD-2600H12.2	-1.18807	4.17751e-15	1.56125e-13
RP11-291I6.2	-1.88505	4.21617e-15	1.57288e-13
CDRT4	-0.653349	4.27856e-15	1.5933e-13
IP6K1	0.459609	4.46637e-15	1.66028e-13
GPRC5A	-1.76024	4.49533e-15	1.66807e-13
PMS2P3	-0.595239	4.51163e-15	1.67115e-13
MAOA	1.32742	4.67458e-15	1.72844e-13
SRSF1	-0.43645	4.75249e-15	1.75413e-13
RP11-148K1.12	-0.886806	4.7933e-15	1.76607e-13
GOLGA5	0.448008	4.85437e-15	1.78541e-13
RP11-166N17.1	-1.87108	4.86568e-15	1.78643e-13
CNKSR3	-0.814969	4.93834e-15	1.80991e-13
AFF2	2.33656	5.01749e-15	1.8357e-13
CTC-444N24.11	-0.671242	5.03225e-15	1.83787e-13
HAUS7	-1.12474	5.05951e-15	1.8446e-13
NUP133	0.289618	5.09769e-15	1.85527e-13
KANTR	-0.724288	5.22555e-15	1.89849e-13
ACAD11	-0.62692	5.27741e-15	1.914e-13
RP11-373D23.2	-2.56328	5.3187e-15	1.92563e-13
MIR22HG	1.47856	5.34853e-15	1.93307e-13
C3orf38	0.536675	5.41286e-15	1.95294e-13
RPL7L1	0.509939	5.47447e-15	1.97175e-13
AKAP17A	-0.451699	5.50816e-15	1.98047e-13
SNORD14E	-3.04635	5.54247e-15	1.98621e-13
UNC119B	0.468513	5.54317e-15	1.98621e-13
RP11-384C4.2	-1.55123	5.61011e-15	2.00674e-13
AC010761.9	-1.50224	5.66338e-15	2.02233e-13
FAM126B	-0.464693	5.83614e-15	2.08046e-13
UPK3BP1	-0.92669	5.99174e-15	2.13228e-13
JAGN1	0.55591	6.04536e-15	2.1477e-13
MAPK8	-0.356325	6.06801e-15	2.15208e-13
G6PD	0.709588	6.16422e-15	2.18249e-13
METTL7A	0.932003	6.42611e-15	2.26941e-13
CLEC17A	-3.23891	6.43147e-15	2.26941e-13
EIF2AK4	0.399672	6.51567e-15	2.29523e-13
FST	-1.3802	6.53116e-15	2.29681e-13
AC005550.3	-2.38258	6.63193e-15	2.32832e-13
ZNF845	0.59697	6.89218e-15	2.41562e-13
LINC00494	-3.5871	7.00584e-15	2.45134e-13
HIST1H2BE	-1.84336	7.09929e-15	2.47988e-13
LIX1-AS1	-2.50287	7.16842e-15	2.49984e-13
RP11-324I22.3	-1.62847	7.18377e-15	2.50101e-13
MAVS	0.485892	7.35414e-15	2.55504e-13
PLA2G4B	-0.695073	7.36348e-15	2.55504e-13
ZNF561	0.427197	7.48065e-15	2.59139e-13
RP4-681N20.5	-0.851546	7.50145e-15	2.59428e-13
SRSF5	-0.579526	7.90232e-15	2.72839e-13
DDX20	0.506341	8.26855e-15	2.85012e-13
DONSON	-0.562721	8.35222e-15	2.87421e-13
PCBP2-OT1	-1.47468	8.38713e-15	2.88147e-13
EML4	-0.619451	8.44745e-15	2.89742e-13
MRPS16	0.496727	8.56951e-15	2.93446e-13
FEN1	0.937232	8.87777e-15	3.03503e-13
DTX2P1	-0.701929	8.93382e-15	3.0492e-13
RP11-416A14.1	-1.81391	9.30878e-15	3.17198e-13
NOP9	0.433317	9.4414e-15	3.21192e-13
OTULIN	-0.545348	9.81549e-15	3.33375e-13
BCAT2	0.612203	9.84779e-15	3.33928e-13
DARS2	0.495287	9.90233e-15	3.34998e-13
MRNIP	-0.630574	9.91147e-15	3.34998e-13
SENP3	0.444601	9.99145e-15	3.37155e-13
IGKV2-29	-5.2861	1.01245e-14	3.41091e-13
ELK4	-0.437878	1.01556e-14	3.41589e-13
CCDC71	0.490011	1.02773e-14	3.45124e-13
PDK1	-1.12521	1.04345e-14	3.49841e-13
LRRC47	0.391043	1.0568e-14	3.53749e-13
HIST1H1D	-2.64579	1.06487e-14	3.5588e-13
PABPC1P3	-1.35481	1.06982e-14	3.56959e-13
CTD-2013N17.6	-0.897076	1.0893e-14	3.6288e-13
OR52N4	-1.76428	1.1109e-14	3.69485e-13
HLA-DQB1-AS1	-2.0037	1.12101e-14	3.72255e-13
GALNT15	1.70503	1.13554e-14	3.76481e-13
CNPPD1	0.421547	1.16065e-14	3.84194e-13
AP000692.9	-1.48294	1.21807e-14	4.02562e-13
MED1	0.568599	1.2358e-14	4.07775e-13
ASB13	0.723479	1.23897e-14	4.08174e-13
DSTYK	0.539198	1.24164e-14	4.08411e-13
LUC7L3	-0.613126	1.249e-14	4.10183e-13
RP11-135N5.3	-1.67598	1.3679e-14	4.48526e-13
RGS17P1	-2.1234	1.41366e-14	4.628e-13
ATF3	-2.15932	1.42101e-14	4.64479e-13
RP11-278C7.4	-0.835416	1.43148e-14	4.67169e-13
VPS4B	0.393713	1.46632e-14	4.77792e-13
RP11-385F5.4	-0.908126	1.48667e-14	4.83667e-13
HCG27	-1.23165	1.48925e-14	4.8375e-13
FUBP1	-0.484795	1.50372e-14	4.87691e-13
TTI2	0.427837	1.60001e-14	5.18114e-13
RP11-861A13.3	-1.21432	1.60951e-14	5.20384e-13
RP11-138A9.2	-2.10586	1.67236e-14	5.39866e-13
RAD17	0.377304	1.68288e-14	5.42423e-13
TRAPPC8	0.304185	1.7158e-14	5.52181e-13
SNORD21	-1.47053	1.72326e-14	5.53726e-13
PTAFR	1.73473	1.77036e-14	5.67987e-13
AC058791.1	-1.27703	1.77939e-14	5.70007e-13
RP3-406P24.5	-1.17075	1.8086e-14	5.78474e-13
SIKE1	0.353022	1.82095e-14	5.81534e-13
RP11-521C22.2	-0.876844	1.84912e-14	5.89625e-13
TBC1D32	-0.692431	1.87356e-14	5.96507e-13
RP11-260M2.1	-0.906176	1.87722e-14	5.96762e-13
MT-CO1	1.71066	1.96318e-14	6.23138e-13
NADK	0.520549	1.98725e-14	6.29493e-13
KCNMA1-AS1	-1.74239	1.98924e-14	6.29493e-13
GSR	0.577212	2.02913e-14	6.41144e-13
EPRS	0.496442	2.03279e-14	6.41329e-13
CTD-3184A7.4	-0.826383	2.0492e-14	6.45529e-13
NFKB2	-0.724501	2.12542e-14	6.68048e-13
CCDC102B	-0.966538	2.12709e-14	6.68048e-13
CNIH4	0.499381	2.16201e-14	6.77995e-13
CTD-2184D3.5	-1.92239	2.17232e-14	6.80203e-13
CCDC84	-0.598568	2.20315e-14	6.88823e-13
TST	1.12895	2.27167e-14	7.09183e-13
RP11-693N9.2	-1.04263	2.35546e-14	7.33236e-13
KLRA1P	-0.753738	2.35575e-14	7.33236e-13
TM9SF2	0.386429	2.4006e-14	7.46081e-13
RP11-297C4.6	-2.31193	2.43439e-14	7.55459e-13
SMG1P1	-1.13719	2.44671e-14	7.58153e-13
VTA1	0.427674	2.53683e-14	7.84913e-13
KCNIP3	0.891753	2.55855e-14	7.9046e-13
RP11-173A16.1	-1.55681	2.56521e-14	7.91344e-13
APBB3	-0.648906	2.62203e-14	8.07677e-13
RP5-1029F21.2	-2.06019	2.7702e-14	8.51401e-13
RP11-155O18.6	-1.29993	2.77214e-14	8.51401e-13
SLC35C1	0.790251	2.82812e-14	8.67319e-13
RP11-229O3.1	-1.8535	2.83403e-14	8.67855e-13
OSGEP	-0.400872	2.89544e-14	8.85359e-13
SNORA44	-1.09812	2.93468e-14	8.96044e-13
PCK2	0.845226	3.00607e-14	9.165e-13
GUSBP4	-0.786013	3.03574e-14	9.24194e-13
PKD2L2	-1.19602	3.10271e-14	9.43205e-13
GDE1	0.566209	3.12623e-14	9.48973e-13
BRPF1	0.441133	3.20007e-14	9.69973e-13
C16orf70	0.374169	3.22052e-14	9.74756e-13
ZBTB25	-0.662388	3.25378e-14	9.83395e-13
CCNH	-0.715804	3.27454e-14	9.88238e-13
GPX3	1.20551	3.30138e-14	9.94897e-13
INO80D	-0.385877	3.39315e-14	1.02108e-12
ZNF789	-0.556188	3.4142e-14	1.02593e-12
FAF2	0.34866	3.48674e-14	1.04622e-12
GOLPH3L	0.452232	3.49721e-14	1.04786e-12
RP11-4B16.4	-1.33572	3.65206e-14	1.09268e-12
IRF2BPL	0.745164	3.67813e-14	1.09891e-12
POLR2D	0.507126	3.69896e-14	1.10355e-12
AC093110.3	-1.02332	3.78258e-14	1.12688e-12
RP11-490K7.4	-1.07871	3.81586e-14	1.13266e-12
KIAA0100	0.465068	3.8164e-14	1.13266e-12
MOB3A	0.48102	3.81827e-14	1.13266e-12
ABCB9	-0.480086	3.86951e-14	1.14623e-12
POU5F1P3	-1.25269	3.97909e-14	1.17702e-12
RPS12P28	-1.37213	4.02435e-14	1.18835e-12
RP11-563J2.3	-1.29174	4.0288e-14	1.18835e-12
FAM103A1	0.580762	4.11376e-14	1.2117e-12
HSPA1B	-2.034	4.15229e-14	1.21972e-12
CTD-2095E4.4	-1.39696	4.15267e-14	1.21972e-12
RP11-563J2.2	-1.13448	4.20464e-14	1.23324e-12
POU6F1	-0.462961	4.35139e-14	1.27449e-12
UTP23	0.494974	4.47003e-14	1.30741e-12
SLC16A1-AS1	-0.752854	4.53292e-14	1.32394e-12
ZNF790-AS1	-0.597125	4.73047e-14	1.37971e-12
RP1-30M3.6	-1.15594	4.78003e-14	1.39222e-12
RP4-563E14.1	-1.06788	4.98527e-14	1.44997e-12
RP11-73M7.6	-1.25434	5.10272e-14	1.48206e-12
ZNF813	0.647508	5.24019e-14	1.51987e-12
GLE1	0.304818	5.26989e-14	1.52636e-12
ZNF2	0.577602	5.29775e-14	1.53231e-12
UBE2J2	0.341167	5.37037e-14	1.55116e-12
FAM180B	-1.9437	5.40372e-14	1.55863e-12
CXorf67	-1.61675	5.48906e-14	1.58106e-12
ZNF329	0.358813	5.60074e-14	1.611e-12
SNORA53	-1.06861	5.75746e-14	1.65161e-12
MRM2	0.482477	5.75774e-14	1.65161e-12
MALRD1	-1.69365	5.8446e-14	1.67422e-12
DDX52	0.392642	5.89212e-14	1.68552e-12
CTD-2525P14.5	-1.4165	5.9353e-14	1.69554e-12
RP11-69E11.4	-0.795919	5.96636e-14	1.70209e-12
DCHS1	0.70533	6.00807e-14	1.71164e-12
PELI1	-0.825958	6.13697e-14	1.74598e-12
AOX1	1.56504	6.2266e-14	1.76759e-12
FUT4	0.697365	6.22989e-14	1.76759e-12
HLA-F-AS1	-0.77287	6.26984e-14	1.77651e-12
REL	-1.03152	6.3411e-14	1.79427e-12
MTCH2	0.599017	6.3551e-14	1.79579e-12
TTC21A	-0.781933	6.44796e-14	1.81956e-12
TTC14	-0.639936	6.67077e-14	1.87989e-12
V55542	-0.761192	6.79843e-14	1.91329e-12
ZNF528-AS1	-0.675871	6.87839e-14	1.93108e-12
KIF1BP	0.561269	6.88019e-14	1.93108e-12
FAR1	-0.371253	6.90684e-14	1.93596e-12
NUP37	0.439088	6.93791e-14	1.94206e-12
CTC-428H11.2	-1.17197	6.95613e-14	1.94455e-12
AC005740.6	-0.915959	6.99183e-14	1.95191e-12
EMC3	0.476651	7.03478e-14	1.96127e-12
SLC2A3	-1.77672	7.12145e-14	1.98279e-12
INTS4	-0.322074	7.167e-14	1.99281e-12
OFD1	-0.450274	7.43006e-14	2.0632e-12
GID4	0.6034	7.45425e-14	2.06717e-12
SLC39A11	0.712376	7.74845e-14	2.1459e-12
IARS2	0.379911	7.77614e-14	2.15071e-12
POLM	-0.618286	7.81429e-14	2.1584e-12
RASGRP1	-1.61921	7.96487e-14	2.19708e-12
BRCC3	0.391726	8.04736e-14	2.2169e-12
DCAF7	0.320441	8.12834e-14	2.23626e-12
RP11-817I4.1	-0.942132	8.14208e-14	2.23709e-12
C11orf65	-1.11685	8.19718e-14	2.24926e-12
RP11-158K1.3	-0.614946	8.25028e-14	2.26086e-12
SPATA13	-0.634699	8.35134e-14	2.28555e-12
UNC50	0.278932	8.50055e-14	2.32333e-12
PEPD	0.466715	9.02607e-14	2.46065e-12
ZNF629	0.601788	9.02655e-14	2.46065e-12
RP1-68D18.4	-1.76929	9.05913e-14	2.46631e-12
C3orf35	-0.956349	9.10508e-14	2.47558e-12
TRIM26	0.327474	9.14164e-14	2.48229e-12
NUP62	0.353953	9.22997e-14	2.50227e-12
CSNK1E	-0.454876	9.23922e-14	2.50227e-12
ZNF26	-0.612103	9.34432e-14	2.52658e-12
POP4	0.448775	9.35321e-14	2.52658e-12
MAPK8IP3	-0.560145	9.48171e-14	2.55798e-12
AP000593.7	-1.67785	9.53405e-14	2.56877e-12
LINC01933	-1.4635	9.64334e-14	2.59487e-12
DRD4	-1.11271	9.85868e-14	2.64705e-12
MEF2C-AS1	-0.888023	9.86264e-14	2.64705e-12
FAM134A	0.379768	9.95386e-14	2.66809e-12
BRAP	0.318133	9.97629e-14	2.67068e-12
HMGB1P24	-2.50462	1.03626e-13	2.77054e-12
RP3-477J10.1	-2.40076	1.03793e-13	2.77143e-12
RLIM	-0.494626	1.05181e-13	2.80492e-12
CD19	-3.03286	1.06939e-13	2.84815e-12
PLEKHM1	0.393518	1.0714e-13	2.84987e-12
AC006042.8	-1.67794	1.08764e-13	2.88937e-12
CLNK	-2.52155	1.11981e-13	2.97105e-12
RP11-166O4.6	-0.983967	1.13115e-13	2.99732e-12
HIST1H4E	-1.91417	1.17365e-13	3.106e-12
RP1-151F17.1	-1.03622	1.19542e-13	3.15959e-12
CPSF6	-0.424994	1.2358e-13	3.26219e-12
NPR1	0.946173	1.24198e-13	3.27437e-12
MBTPS1	0.359791	1.28327e-13	3.37895e-12
MRPS17	0.557198	1.29681e-13	3.41031e-12
RP11-1086F11.1	-2.52647	1.30691e-13	3.43254e-12
SEC24C	0.481153	1.32144e-13	3.46634e-12
CTC-506B8.1	-1.61633	1.33587e-13	3.49979e-12
TIAF1	-0.949963	1.3786e-13	3.60719e-12
TMEM14EP	-2.14904	1.39174e-13	3.63702e-12
NR2F2-AS1	-0.844012	1.4256e-13	3.72083e-12
HBA2	-2.49966	1.44606e-13	3.7695e-12
CCDC30	-0.642815	1.46779e-13	3.82138e-12
E2F6	0.549651	1.46974e-13	3.82169e-12
KLF15	1.32917	1.48085e-13	3.8458e-12
PIBF1	-0.457483	1.49144e-13	3.86847e-12
PHBP9	-0.877059	1.53362e-13	3.97293e-12
TNFSF4	-0.693583	1.55222e-13	4.01511e-12
LIMS1-AS1	-1.73257	1.55375e-13	4.01511e-12
CENPT	-0.421592	1.57444e-13	4.06353e-12
AC137932.4	-0.777933	1.57993e-13	4.06714e-12
RP11-288H12.3	-0.854416	1.58015e-13	4.06714e-12
TMEM184C	0.343929	1.58169e-13	4.06714e-12
CENPP	-0.688859	1.60904e-13	4.13238e-12
FTSJ3	0.376756	1.6177e-13	4.14952e-12
ARMC5	0.542363	1.64098e-13	4.20405e-12
MPST	0.694354	1.65656e-13	4.23877e-12
TET2	-0.465391	1.68387e-13	4.30336e-12
AC009120.6	-0.7484	1.72834e-13	4.4116e-12
RP13-638C3.2	-1.64606	1.74112e-13	4.43879e-12
AL133243.1	-0.727054	1.84718e-13	4.70343e-12
RINT1	-0.43668	1.88359e-13	4.7903e-12
ANTXR2	0.724466	1.90551e-13	4.84015e-12
CTD-3247H4.2	-1.3999	1.91632e-13	4.86164e-12
RP11-290L1.4	-1.24687	1.91864e-13	4.86164e-12
MARCH7	-0.354063	2.00937e-13	5.08537e-12
SHKBP1	0.474014	2.0592e-13	5.20517e-12
RP11-382J24.2	-1.95832	2.06176e-13	5.20533e-12
MRPL35	0.471629	2.08652e-13	5.25548e-12
RP11-505K9.5	-1.59438	2.08848e-13	5.25548e-12
DCTN5	0.345242	2.08919e-13	5.25548e-12
RP11-223P11.3	-2.33107	2.09226e-13	5.25687e-12
SPATA2	0.445208	2.1079e-13	5.28979e-12
TMEM164	0.709605	2.15899e-13	5.41149e-12
RAD51B	-0.771248	2.20222e-13	5.51321e-12
FBXL18	0.645664	2.27474e-13	5.68795e-12
TALDO1	0.594813	2.28472e-13	5.70606e-12
CTD-2047H16.4	-0.722033	2.29312e-13	5.72019e-12
HIST1H3D	-1.64227	2.30417e-13	5.74088e-12
AC005519.4	-0.837913	2.30849e-13	5.74479e-12
C12orf76	-0.39789	2.31524e-13	5.7547e-12
USP19	0.353906	2.31986e-13	5.75932e-12
BHLHE41	-1.02852	2.37144e-13	5.88037e-12
MT-ND5	1.47562	2.38162e-13	5.8986e-12
PLEKHG7	-2.77081	2.40929e-13	5.96007e-12
PRPF19	0.419615	2.43818e-13	6.02439e-12
ZNF384	0.432889	2.45849e-13	6.06739e-12
ATXN2	-0.39916	2.4639e-13	6.07354e-12
AC019186.1	-1.84367	2.47844e-13	6.10217e-12
KATNBL1	-0.440414	2.51654e-13	6.18866e-12
TRMT61B	0.453676	2.52841e-13	6.21053e-12
RGP1	0.533006	2.55006e-13	6.25635e-12
PARP1	0.470681	2.57902e-13	6.31995e-12
ZNF275	0.558946	2.58986e-13	6.33909e-12
FASTKD3	0.605439	2.61543e-13	6.39415e-12
TNFSF9	-1.91015	2.63634e-13	6.43265e-12
TDRD3	-0.395559	2.63734e-13	6.43265e-12
CTA-29F11.1	-0.921734	2.68461e-13	6.54029e-12
MSANTD4	0.400356	2.76442e-13	6.72687e-12
EIF4EBP2	0.467407	2.77274e-13	6.73924e-12
ASB7	0.322046	2.83161e-13	6.87431e-12
NUP58	-0.510679	2.85296e-13	6.91809e-12
RASSF1	-0.49836	2.86185e-13	6.93141e-12
MSRB1	1.03373	2.8651e-13	6.93141e-12
RNPEPL1	0.589506	2.87698e-13	6.9521e-12
SPHK2	0.488158	2.91879e-13	7.04495e-12
ZNF451	-0.384133	2.9307e-13	7.06552e-12
CTD-2006H14.2	-0.797072	2.98443e-13	7.18675e-12
PSEN1	0.300279	2.98859e-13	7.18848e-12
CCDC159	-0.514435	2.99276e-13	7.19021e-12
U62631.5	-2.7442	3.02523e-13	7.25985e-12
F13A1	1.75555	3.05201e-13	7.31571e-12
RIOK2	0.448059	3.07859e-13	7.37095e-12
CD274	-0.944242	3.11647e-13	7.45308e-12
RP11-769O8.1	-1.56875	3.12926e-13	7.47509e-12
TBC1D16	0.79501	3.1387e-13	7.48906e-12
RP11-97C16.1	-0.710311	3.17319e-13	7.56271e-12
DRC3	-0.620176	3.23512e-13	7.70151e-12
C11orf80	-0.707864	3.24261e-13	7.71054e-12
POGZ	-0.505354	3.31183e-13	7.86616e-12
PCYT2	0.854879	3.39564e-13	8.05604e-12
WDCP	0.549339	3.41485e-13	8.09243e-12
KLF13	0.683021	3.42095e-13	8.09767e-12
ARID2	-0.391679	3.45745e-13	8.1748e-12
ZHX3	0.66721	3.55532e-13	8.39667e-12
AC107081.5	-1.41726	3.56121e-13	8.40108e-12
RP3-330M21.5	-0.984254	3.59778e-13	8.47776e-12
EXD3	-0.634077	3.64931e-13	8.58947e-12
AP000487.5	-0.727266	3.67264e-13	8.63464e-12
COL4A2-AS2	-1.4786	3.71389e-13	8.72178e-12
SNHG10	-0.822897	3.78044e-13	8.86808e-12
XXyac-YX65C7_A.2	-1.55692	3.79478e-13	8.89172e-12
TTPAL	0.766419	3.81031e-13	8.91809e-12
CORO1B	0.478928	3.88573e-13	9.08441e-12
RP5-1057I20.4	-0.865012	3.90217e-13	9.11264e-12
PEX12	0.587459	3.92229e-13	9.14937e-12
RP11-837J7.4	-1.60702	3.94984e-13	9.19389e-12
OVGP1	-0.893837	3.95019e-13	9.19389e-12
PKP4-AS1	-1.30275	4.03171e-13	9.37315e-12
CLPX	0.32774	4.1127e-13	9.54655e-12
DUSP5	-1.43407	4.11544e-13	9.54655e-12
RP4-758J18.2	0.421564	4.28298e-13	9.92415e-12
HCFC1	0.356673	4.38942e-13	1.01595e-11
VPS25	0.439766	4.42038e-13	1.02198e-11
ZBED1	0.461699	4.44741e-13	1.02709e-11
C12orf42	-2.39087	4.47193e-13	1.03161e-11
RP11-445F6.2	-2.38735	4.48359e-13	1.03316e-11
TTC23L	-1.22545	4.5414e-13	1.04532e-11
RP11-36B15.1	-1.18958	4.56182e-13	1.04887e-11
TMC3-AS1	-1.33096	4.58373e-13	1.05274e-11
CTD-2175A23.1	-1.44418	4.60067e-13	1.05547e-11
AC006128.2	-0.677384	4.63046e-13	1.06114e-11
SAPCD1	-0.940251	4.63673e-13	1.06141e-11
MAIP1	0.457708	4.75855e-13	1.0881e-11
USP1	0.372557	4.85535e-13	1.10902e-11
MT-TS1	1.82236	4.86345e-13	1.10965e-11
CD22	-2.24597	4.88574e-13	1.11352e-11
FAHD1	0.594526	4.89366e-13	1.11382e-11
RN7SL263P	-2.03956	4.89771e-13	1.11382e-11
AC010086.1	-3.29751	4.95547e-13	1.12572e-11
AC093627.10	1.04954	5.00342e-13	1.13538e-11
RP5-894A10.2	-0.693814	5.05316e-13	1.14542e-11
RP11-156E6.1	0.497455	5.14738e-13	1.16551e-11
NUFIP2	-0.45452	5.15638e-13	1.16628e-11
MCCC1-AS1	-1.02869	5.23704e-13	1.18324e-11
CARD6	0.872582	5.27132e-13	1.1897e-11
FCRL3	-2.90693	5.32287e-13	1.20003e-11
ELOVL1	0.465779	5.38085e-13	1.21179e-11
KCTD13	-0.369513	5.51934e-13	1.24164e-11
CECR6	1.35758	5.64665e-13	1.26891e-11
PNISR	-0.565489	5.68811e-13	1.27685e-11
ALDH1L1	1.65425	5.7125e-13	1.28095e-11
RP11-120M18.2	-0.852899	5.77701e-13	1.29403e-11
RP11-428G5.5	-2.74476	5.95542e-13	1.33256e-11
MED20	0.420325	5.97793e-13	1.33616e-11
KLHDC10	0.304439	6.04509e-13	1.34973e-11
CEP44	-0.475042	6.2078e-13	1.38457e-11
PRPF3	-0.384236	6.30143e-13	1.40395e-11
RXRA	0.586478	6.59131e-13	1.46697e-11
PDIK1L	0.614817	6.6188e-13	1.47152e-11
TOR2A	0.623097	6.62592e-13	1.47153e-11
C6orf62	0.430307	6.71191e-13	1.48904e-11
SEMA4A	-0.965597	6.72248e-13	1.4898e-11
CASC15	-0.822822	6.9135e-13	1.53051e-11
GEMIN6	0.48963	7.08188e-13	1.56612e-11
HBQ1	-2.56688	7.23339e-13	1.59794e-11
RP3-508I15.14	-0.888612	7.30977e-13	1.6131e-11
SMARCD2	0.54338	7.49838e-13	1.65297e-11
RP11-398C13.6	-0.957231	7.6095e-13	1.6757e-11
CTC-471J1.2	-0.851972	7.62052e-13	1.67635e-11
ZNF767P	-0.508589	7.92204e-13	1.74084e-11
AC009133.12	-0.721424	8.19404e-13	1.79872e-11
RP11-111M22.4	-1.40158	8.22856e-13	1.8044e-11
PALB2	0.46075	8.42253e-13	1.84499e-11
NSD1	0.346204	8.44264e-13	1.84552e-11
GPN1	0.291546	8.44265e-13	1.84552e-11
RP1-193H18.3	3.31594	8.78536e-13	1.91843e-11
SEPT1	-1.13274	9.01985e-13	1.96757e-11
CCDC148	-1.12518	9.11275e-13	1.98576e-11
SLC7A8	0.91536	9.14335e-13	1.99035e-11
TMEM231	-0.46416	9.1608e-13	1.99207e-11
TMEM53	0.521512	9.26084e-13	2.01173e-11
RPS15AP30	-2.40937	9.33826e-13	2.02643e-11
SLC25A25-AS1	-0.741837	9.4801e-13	2.05435e-11
UBC	-0.929725	9.49585e-13	2.05435e-11
ADPRH	0.485797	9.49646e-13	2.05435e-11
CFAP69	-0.777781	9.55529e-13	2.06493e-11
ZMYM5	-0.386448	9.60092e-13	2.07265e-11
RP5-1126H10.2	-0.834986	9.63953e-13	2.07883e-11
PTPRVP	-1.39889	9.77469e-13	2.1058e-11
N4BP2L1	-0.671509	9.78604e-13	2.10607e-11
SNX17	0.342158	1.00146e-12	2.15304e-11
RP11-325F22.2	-1.71869	1.06234e-12	2.28156e-11
APOOL	0.553516	1.08973e-12	2.33799e-11
SNX2	0.390197	1.10267e-12	2.36331e-11
ZNF226	-0.523234	1.15454e-12	2.47195e-11
ZC3H4	0.409162	1.18066e-12	2.52528e-11
CLDN23	0.98507	1.19297e-12	2.549e-11
KIF25	-1.85122	1.19815e-12	2.55619e-11
TTLL12	0.584173	1.19879e-12	2.55619e-11
RP11-68I3.11	-1.3519	1.2382e-12	2.63753e-11
ZNF700	-0.565614	1.25663e-12	2.67405e-11
DPH7	-0.446526	1.26583e-12	2.69088e-11
MT-TC	3.35181	1.28133e-12	2.72107e-11
ZBTB45	0.520714	1.28306e-12	2.72196e-11
RP11-410E4.1	-1.21962	1.32491e-12	2.80788e-11
CTC-510F12.3	-1.25072	1.34148e-12	2.84013e-11
LY9	-2.14011	1.34379e-12	2.84213e-11
PSMD5	0.286565	1.34654e-12	2.84507e-11
ARGLU1	-0.491917	1.35836e-12	2.86712e-11
MRPS18C	0.561917	1.40677e-12	2.9663e-11
LAMA2	0.940735	1.42265e-12	2.99677e-11
YIPF5	0.430087	1.43087e-12	3.01103e-11
LRP5L	-0.768259	1.47765e-12	3.10635e-11
LINC00222	-1.40592	1.48087e-12	3.10997e-11
ZMYM2	-0.415819	1.50145e-12	3.15002e-11
DFFA	0.394221	1.50398e-12	3.15215e-11
TBC1D9B	0.320655	1.5086e-12	3.15866e-11
TNKS1BP1	0.480779	1.51668e-12	3.17024e-11
PSMD2	0.39084	1.51716e-12	3.17024e-11
TPPP3	-1.27364	1.52954e-12	3.19289e-11
AL590762.11	-1.29626	1.56124e-12	3.25581e-11
MLEC	0.546205	1.56286e-12	3.25593e-11
PLEKHA8	-0.537986	1.57453e-12	3.27697e-11
RP11-139H15.5	-1.16848	1.58692e-12	3.29947e-11
CUL2	0.285598	1.59801e-12	3.31921e-11
ASH1L-AS1	-0.63869	1.60972e-12	3.34021e-11
ALDH1L1-AS2	1.75056	1.61178e-12	3.34116e-11
TXNDC9	0.534535	1.6519e-12	3.42042e-11
CPSF2	0.337297	1.65408e-12	3.42042e-11
DNAJC5	0.355862	1.6563e-12	3.42042e-11
THTPA	0.422219	1.65658e-12	3.42042e-11
PRKAR2A	0.438334	1.67022e-12	3.44518e-11
RP11-1114A5.4	-0.821315	1.68092e-12	3.46383e-11
RTKN2	-1.45174	1.68642e-12	3.47172e-11
JMJD4	0.507462	1.69904e-12	3.49292e-11
PRKAG1	0.32673	1.70006e-12	3.49292e-11
C9orf47	-1.24098	1.74422e-12	3.58011e-11
LIMA1	-0.551727	1.75495e-12	3.59824e-11
AP1M1	0.362456	1.75714e-12	3.59824e-11
CTRL	-0.844332	1.75884e-12	3.59824e-11
ST20-AS1	0.493703	1.75995e-12	3.59824e-11
FCAMR	-2.6085	1.76838e-12	3.61193e-11
STARD7	0.453811	1.77069e-12	3.6131e-11
PER2	-1.02868	1.82706e-12	3.72449e-11
RPL17P50	-1.34352	1.83428e-12	3.73554e-11
AXIN2	0.875783	1.85033e-12	3.76456e-11
BTBD6P1	-2.33533	1.88315e-12	3.8276e-11
ITPK1	0.706957	1.93719e-12	3.93362e-11
CYCSP34	-1.10861	1.94305e-12	3.93943e-11
ANKAR	-0.622141	1.94384e-12	3.93943e-11
RP11-53I6.4	-1.65667	1.97941e-12	4.00764e-11
KBTBD6	0.587151	2.00267e-12	4.0508e-11
RP3-405J10.3	-1.34598	2.0149e-12	4.07158e-11
ZNF76	-0.451504	2.02131e-12	4.08058e-11
RP11-478C6.6	-0.988471	2.06736e-12	4.16951e-11
C20orf203	-1.36501	2.10561e-12	4.24256e-11
TMEM97	0.70996	2.13514e-12	4.2979e-11
TCTE3	-0.760643	2.1646e-12	4.35299e-11
PANK2	0.3432	2.18789e-12	4.39559e-11
RPS20P22	-1.53753	2.22802e-12	4.47191e-11
LINC00630	-0.63314	2.24286e-12	4.49737e-11
SETD1A	0.338329	2.27126e-12	4.54993e-11
POU5F2	-1.71385	2.29039e-12	4.58386e-11
AC007193.9	-0.752811	2.32716e-12	4.65299e-11
RP11-15B17.1	-1.0379	2.37449e-12	4.74306e-11
ELP3	0.333135	2.38213e-12	4.75377e-11
FAM32A	0.429386	2.40786e-12	4.80052e-11
ARL4AP5	-1.66341	2.44167e-12	4.86328e-11
RP11-148O21.2	-3.14428	2.46149e-12	4.89799e-11
CDC23	0.271473	2.46379e-12	4.89799e-11
AP3B1	0.398728	2.49609e-12	4.95748e-11
CLTC	0.461527	2.52794e-12	5.01595e-11
SLC6A1	-1.3646	2.53239e-12	5.02e-11
FOXJ3	-0.317147	2.54454e-12	5.0393e-11
LUC7L	-0.523844	2.56931e-12	5.08353e-11
APCDD1	1.50643	2.60376e-12	5.14681e-11
PIGV	0.452066	2.61436e-12	5.16287e-11
SMC5-AS1	-0.806627	2.62031e-12	5.16973e-11
ADD3-AS1	-1.12518	2.68084e-12	5.28414e-11
ZDHHC4	0.410329	2.69836e-12	5.31366e-11
MYD88	0.629549	2.78118e-12	5.47157e-11
ZNF200	0.57593	2.79858e-12	5.50062e-11
DIS3L	0.401708	2.80812e-12	5.51417e-11
ZSCAN25	0.386919	2.82173e-12	5.53569e-11
COG8	0.264126	2.83973e-12	5.56577e-11
AKAP8L	-0.386201	2.91336e-12	5.70472e-11
MRFAP1L1	0.280831	2.92524e-12	5.72259e-11
STX18-AS1	-0.639732	2.93019e-12	5.72692e-11
SNX29P1	-1.23127	2.94841e-12	5.75712e-11
GSTM2	-0.883672	2.95916e-12	5.77272e-11
TRBV23-1	-2.3971	2.9766e-12	5.80132e-11
KPNA5	-0.432525	3.03269e-12	5.90512e-11
TEX41	-1.15307	3.0404e-12	5.91459e-11
RFX3	-0.595473	3.10478e-12	6.03421e-11
ELMSAN1	-0.455923	3.12619e-12	6.07017e-11
DPP3	0.66164	3.1322e-12	6.07617e-11
CCR1	1.77624	3.25328e-12	6.3052e-11
MRPL46	0.45865	3.27268e-12	6.3369e-11
LENG8-AS1	-0.764468	3.2867e-12	6.35815e-11
AC074141.3	-0.815878	3.36846e-12	6.51027e-11
DDX18P1	-1.5452	3.41163e-12	6.5876e-11
AC007566.10	-0.668751	3.45322e-12	6.66174e-11
CCDC142	0.47282	3.48294e-12	6.71287e-11
FBXL5	0.384985	3.49982e-12	6.73918e-11
KLHDC1	-0.534078	3.52531e-12	6.782e-11
PLRG1	0.298	3.53583e-12	6.79596e-11
RP3-508I15.22	-1.23776	3.5465e-12	6.8102e-11
RP11-390P24.1	-0.534425	3.55755e-12	6.82512e-11
CD200	-0.87182	3.61142e-12	6.9221e-11
RN7SL15P	-1.85209	3.64255e-12	6.97536e-11
ZNF778	0.449285	3.65848e-12	6.99945e-11
AIMP2	0.740987	3.66238e-12	7.00048e-11
MS4A1	-3.22921	3.67429e-12	7.01681e-11
DGCR8	0.419025	3.68938e-12	7.0392e-11
RP4-724E16.2	-1.3497	3.72146e-12	7.09391e-11
RP11-894P9.1	-0.818227	3.76597e-12	7.1722e-11
TUBG1	0.667908	3.78637e-12	7.20447e-11
RP11-572O17.1	-0.820773	3.80192e-12	7.22746e-11
LILRA2	1.78957	3.89309e-12	7.38875e-11
ZSCAN21	0.374352	3.89385e-12	7.38875e-11
GGT5	0.833983	3.97896e-12	7.54338e-11
ZNHIT2	0.617807	3.99733e-12	7.57133e-11
SERPINF2	1.42835	4.00228e-12	7.57383e-11
V11655	-0.912467	4.04071e-12	7.63961e-11
RNF135	0.480961	4.07267e-12	7.69306e-11
EVL	-0.532101	4.1291e-12	7.79259e-11
RBM5	-0.459771	4.13309e-12	7.79307e-11
IQCB1	-0.378562	4.14242e-12	7.80362e-11
CTD-2240J17.2	-1.88723	4.16108e-12	7.83169e-11
PRKAB1	0.312857	4.17241e-12	7.84594e-11
GPATCH2	-0.341657	4.18272e-12	7.85824e-11
RP11-713N11.6	-1.52523	4.21706e-12	7.91562e-11
MT-TN	2.89303	4.22134e-12	7.91654e-11
SNAP23	0.421347	4.23458e-12	7.93423e-11
CRKL	0.339459	4.49988e-12	8.41628e-11
CCDC85C	-0.605828	4.49993e-12	8.41628e-11
DCAF16	-0.392468	4.51368e-12	8.43444e-11
PLPP6	0.495352	4.5367e-12	8.46986e-11
ZNF646	0.432547	4.59431e-12	8.56502e-11
RP11-798M19.6	-0.782276	4.59588e-12	8.56502e-11
COX10-AS1	-0.476268	4.71365e-12	8.77665e-11
PPP1R32	-0.596576	4.75292e-12	8.84187e-11
CINP	0.328076	4.82083e-12	8.9602e-11
SP140	-1.69091	4.83543e-12	8.97934e-11
HNRNPUL2	0.49647	4.84428e-12	8.98778e-11
RABL2A	-0.483109	4.9126e-12	9.10643e-11
PMS2P4	-0.579322	4.91936e-12	9.11087e-11
RP11-222K16.1	-1.38996	5.03998e-12	9.32598e-11
TREX2	-1.36852	5.05031e-12	9.33681e-11
SNX29P2	-0.908758	5.21786e-12	9.63802e-11
BROX	0.378343	5.22482e-12	9.64206e-11
XXbac-B562F10.11	-1.26789	5.22929e-12	9.64206e-11
ACOT2	0.925489	5.34436e-12	9.84551e-11
VMP1	-1.15979	5.4629e-12	1.0055e-10
PXMP2	0.775112	5.49003e-12	1.0096e-10
COPA	0.346076	5.50329e-12	1.01115e-10
RNF138P1	-1.35541	5.62651e-12	1.03288e-10
TSC22D2	-0.485996	5.74355e-12	1.05344e-10
CTB-131B5.2	-1.97108	5.78473e-12	1.06006e-10
SHISA8	-2.61586	5.82133e-12	1.06573e-10
MRPL44	0.465546	5.82856e-12	1.06573e-10
RPS2P32	0.852374	5.83098e-12	1.06573e-10
CTC-529I10.1	-0.824841	5.86329e-12	1.07069e-10
LIPT2	0.993634	5.92428e-12	1.08088e-10
TAF1D	-0.596853	5.94088e-12	1.08296e-10
ACAP1	-1.26823	5.98148e-12	1.08941e-10
RP11-81H14.2	-1.7258	6.02754e-12	1.09684e-10
HMGN2P46	-1.38207	6.17753e-12	1.12316e-10
ZNF248	-0.52275	6.26955e-12	1.13889e-10
CRABP2	-1.29459	6.2953e-12	1.14258e-10
CTD-3014M21.1	-1.48268	6.30361e-12	1.14309e-10
TMEM178A	-0.921698	6.37045e-12	1.15421e-10
CHIC1	-0.468265	6.47572e-12	1.17226e-10
SRRD	0.293491	6.50041e-12	1.17571e-10
RP11-274H2.2	-2.05322	6.54652e-12	1.18302e-10
RPUSD3	0.397091	6.61013e-12	1.19349e-10
ACTG1P17	-1.21559	6.63031e-12	1.1961e-10
LINC01004	-0.903442	6.69621e-12	1.20694e-10
TET1	-1.03776	6.71897e-12	1.21e-10
TTC24	-2.22993	6.78692e-12	1.22118e-10
CRABP1	-2.65056	6.84014e-12	1.22969e-10
CTD-2014D20.1	-2.11651	7.17261e-12	1.28835e-10
ZSWIM1	0.509732	7.23062e-12	1.29765e-10
SOCS6	0.407116	7.24728e-12	1.29952e-10
AC004985.12	-0.537545	7.25446e-12	1.29969e-10
FBXO45	0.550738	7.39627e-12	1.32396e-10
PIGBOS1	0.431368	7.42542e-12	1.32804e-10
N4BP1	0.26781	7.44366e-12	1.33016e-10
TCF7	-1.44411	7.46881e-12	1.33351e-10
HSD17B7P2	-0.737569	7.4942e-12	1.3369e-10
LTB	-1.98368	7.53558e-12	1.34314e-10
ELOA	0.40521	7.63887e-12	1.36038e-10
ALG13	-0.323033	7.84903e-12	1.39662e-10
C20orf24	0.52174	7.88309e-12	1.40133e-10
TMEM259	-0.418873	7.88895e-12	1.40133e-10
ANGPTL3	-1.42965	7.95192e-12	1.41131e-10
SLC9B1	-0.79239	8.03219e-12	1.42435e-10
LINC01588	-1.01746	8.06276e-12	1.42855e-10
VPREB3	-2.22474	8.07818e-12	1.43007e-10
KCTD15	0.692315	8.14279e-12	1.44029e-10
WDR49	-1.37917	8.16446e-12	1.4429e-10
CLK3	-0.29037	8.50036e-12	1.50099e-10
RAVER1	0.368196	8.56876e-12	1.51178e-10
ZNF487	-0.427107	8.71168e-12	1.5357e-10
TARID	-1.29933	8.7578e-12	1.54253e-10
RP11-272L14.2	-1.86724	8.80053e-12	1.54875e-10
MAP3K3	0.29999	8.86815e-12	1.55933e-10
NFYB	0.494923	8.99865e-12	1.58094e-10
SEMA6A-AS1	-0.871664	9.06652e-12	1.59153e-10
HIST4H4	-0.808945	9.19218e-12	1.61223e-10
SLC35E1	0.358703	9.27283e-12	1.625e-10
CTDSPL2	-0.30813	9.28209e-12	1.62526e-10
LAMP5	-1.66183	9.51699e-12	1.66499e-10
FAM120A	0.384135	9.65275e-12	1.68733e-10
ACOX1	0.439293	9.74766e-12	1.70249e-10
KIAA1522	0.663229	9.76838e-12	1.70468e-10
ZDHHC21	-0.442838	9.86687e-12	1.72043e-10
AC068831.6	-1.57876	1.00209e-11	1.74584e-10
GRB2	0.385432	1.00701e-11	1.75294e-10
PPP1R15A	-1.02148	1.02149e-11	1.77667e-10
CNTROB	-0.324265	1.05057e-11	1.82571e-10
RP11-274B21.3	-0.613789	1.06223e-11	1.84335e-10
AL928768.3	-2.70485	1.06248e-11	1.84335e-10
ASAP1-IT2	-1.93373	1.06866e-11	1.85252e-10
VSIG2	-0.795451	1.07025e-11	1.85374e-10
ZRANB2	-0.479331	1.07417e-11	1.85898e-10
ETNK1	-0.394256	1.07653e-11	1.86153e-10
PI4KB	-0.237756	1.08388e-11	1.87268e-10
IRF3	-0.417784	1.08846e-11	1.87904e-10
CREM	-0.800687	1.10635e-11	1.90834e-10
C1orf204	-0.791486	1.11122e-11	1.91516e-10
MRPS23	0.553997	1.13816e-11	1.95997e-10
MRPS35	0.480943	1.14897e-11	1.97593e-10
TAS2R15P	-0.945521	1.14932e-11	1.97593e-10
RP11-876N24.1	-2.09983	1.1524e-11	1.97892e-10
HPS3	0.410104	1.15296e-11	1.97892e-10
RP11-89K11.1	-0.821203	1.16041e-11	1.99006e-10
KIAA0141	-0.270739	1.16383e-11	1.9943e-10
RP11-613D13.8	1.75218	1.17328e-11	2.00883e-10
HNRNPH1	-0.357631	1.19123e-11	2.0379e-10
MMGT1	0.451036	1.19545e-11	2.04343e-10
RP11-430H12.2	-2.45465	1.20736e-11	2.06211e-10
CAPN5	-0.602892	1.2461e-11	2.12654e-10
ZFP37	0.544314	1.24942e-11	2.13044e-10
DNHD1	-0.585935	1.25676e-11	2.14122e-10
SNHG12	-0.721911	1.27442e-11	2.16953e-10
HSH2D	-2.03015	1.27848e-11	2.17466e-10
INIP	0.353602	1.28421e-11	2.18263e-10
SEC23B	0.529053	1.31797e-11	2.23819e-10
FAM122C	-0.538465	1.32625e-11	2.25042e-10
ELAC1	0.488497	1.33238e-11	2.25898e-10
TMEM203	0.336125	1.33858e-11	2.26764e-10
MOB4	0.446399	1.37114e-11	2.32093e-10
SF3B4	0.474441	1.37438e-11	2.32345e-10
GPR34	1.29744	1.37486e-11	2.32345e-10
EIF1B-AS1	-0.751054	1.38361e-11	2.33634e-10
ZNF586	-0.39494	1.39688e-11	2.35684e-10
ZBTB21	-0.733109	1.40855e-11	2.37461e-10
CDC5L	0.427395	1.41349e-11	2.38101e-10
RP11-661O13.1	-1.09286	1.44955e-11	2.43978e-10
INTU	-0.629184	1.47354e-11	2.47816e-10
RP11-143J12.3	-1.44744	1.48888e-11	2.50194e-10
RAB3D	0.514377	1.49228e-11	2.50563e-10
CCNL1	-0.782225	1.50889e-11	2.53148e-10
CBX6	0.686736	1.51053e-11	2.5322e-10
MELTF-AS1	-0.810396	1.52367e-11	2.55218e-10
FRAT1	1.07355	1.52932e-11	2.55959e-10
RP3-455J7.4	-1.34641	1.58071e-11	2.64348e-10
VCAM1	-1.55768	1.60691e-11	2.68513e-10
EPM2AIP1	-0.414656	1.63403e-11	2.72827e-10
UBE2Q1	0.23805	1.63636e-11	2.72997e-10
PPM1G	0.387963	1.64899e-11	2.748e-10
TNRC6C	-0.395166	1.6498e-11	2.748e-10
LINC00216	-1.27674	1.68139e-11	2.79838e-10
ZFP36L1	-0.730895	1.70192e-11	2.83029e-10
OPA3	0.550469	1.71948e-11	2.85721e-10
SNHG19	-0.750097	1.73827e-11	2.88613e-10
ZBTB20	-0.901175	1.74708e-11	2.89846e-10
ACOT1	1.23239	1.75571e-11	2.91046e-10
ZDHHC3	0.272636	1.76294e-11	2.92012e-10
SAP30L	0.416491	1.76453e-11	2.92044e-10
FZD5	0.791521	1.77714e-11	2.93897e-10
RP11-147L13.15	-0.923313	1.78148e-11	2.94382e-10
RP11-651L5.3	-0.786663	1.79168e-11	2.95762e-10
RP4-598P13.1	-1.53706	1.79267e-11	2.95762e-10
NKAPL	0.857887	1.79556e-11	2.96005e-10
SH3BP5L	0.483668	1.81801e-11	2.99469e-10
LINC00535	-1.00428	1.82424e-11	3.00259e-10
ZNF79	0.497653	1.8473e-11	3.03814e-10
GPN3	0.44845	1.85883e-11	3.05469e-10
OXER1	-0.742603	1.86137e-11	3.05645e-10
ZNF460	-1.04942	1.89273e-11	3.10551e-10
NPM1P37	-1.56503	1.89541e-11	3.10746e-10
FLVCR1	-0.48938	1.90421e-11	3.11943e-10
OIT3	-1.90247	1.92405e-11	3.14946e-10
BIRC3	-1.07768	1.93389e-11	3.16308e-10
IKBKG	0.415122	1.94834e-11	3.18423e-10
DHRS7	0.490931	1.95578e-11	3.19387e-10
SAA2	4.14737	1.98122e-11	3.23288e-10
XXbac-BPG299F13.17	-0.746518	2.01167e-11	3.28002e-10
HMGCR	0.592892	2.02373e-11	3.2971e-10
TPRG1-AS1	1.51401	2.03228e-11	3.30844e-10
BHLHE40	-1.40138	2.05097e-11	3.33627e-10
GTF3C2-AS1	-0.952123	2.09516e-11	3.40549e-10
KCTD21	0.541938	2.11829e-11	3.44041e-10
SERHL2	-0.748482	2.13066e-11	3.4578e-10
PRDX3P1	-0.903584	2.13275e-11	3.45851e-10
ARMT1	0.377996	2.14995e-11	3.48368e-10
SDF2	0.309863	2.16792e-11	3.51008e-10
PHLDB3	-0.493189	2.17821e-11	3.524e-10
PRKCQ-AS1	-1.47848	2.19457e-11	3.54762e-10
DDX1	0.420721	2.19699e-11	3.54762e-10
DNAAF2	0.426949	2.19836e-11	3.54762e-10
CUBN	-0.815942	2.19961e-11	3.54762e-10
GPR174	-2.11589	2.21412e-11	3.56827e-10
RP11-392O17.2	-0.906259	2.21659e-11	3.56949e-10
CASC1	-1.14146	2.23568e-11	3.59744e-10
C1QC	1.76113	2.23916e-11	3.60027e-10
PINK1	0.534246	2.29704e-11	3.69048e-10
TAS2R31	-1.04604	2.30104e-11	3.69406e-10
TMEM116	-0.673391	2.30347e-11	3.69512e-10
HBA1	-2.43716	2.31449e-11	3.70994e-10
SP1	0.317937	2.33007e-11	3.73205e-10
PEAK1	-0.427189	2.36333e-11	3.78241e-10
MPZL3	-1.15764	2.38893e-11	3.82046e-10
ANKK1	-1.22918	2.40253e-11	3.83916e-10
C14orf80	-1.02724	2.40431e-11	3.83916e-10
FGFR1OP	-0.408816	2.40686e-11	3.84029e-10
IPO9	0.286316	2.47453e-11	3.94232e-10
DUSP2	-1.75651	2.47585e-11	3.94232e-10
SUGP2	-0.437922	2.47647e-11	3.94232e-10
ANO9	-1.59244	2.48337e-11	3.95029e-10
RP11-466A19.1	-1.20961	2.48539e-11	3.95048e-10
ZNF674-AS1	-0.545646	2.49946e-11	3.96983e-10
ZNF483	-0.94942	2.58831e-11	4.1073e-10
RP11-236L14.2	-1.06512	2.58996e-11	4.1073e-10
RP11-640N20.4	-0.796765	2.61558e-11	4.14478e-10
RP11-107E5.3	-1.39329	2.61971e-11	4.14575e-10
ATP6V1A	0.423547	2.62017e-11	4.14575e-10
PCOLCE-AS1	-1.10751	2.6671e-11	4.21681e-10
ZNF207	-0.306938	2.75262e-11	4.34848e-10
NOL11	0.383177	2.75455e-11	4.34848e-10
AZIN1-AS1	-0.665665	2.80462e-11	4.42417e-10
SMCR8	0.41985	2.81809e-11	4.44205e-10
UBE4B	0.40839	2.82535e-11	4.45013e-10
SCML1	-0.642555	2.83792e-11	4.46657e-10
RP11-554A11.4	1.05386	2.84497e-11	4.47428e-10
GLYR1	0.353867	2.8933e-11	4.54575e-10
CDHR4	-1.03618	2.89477e-11	4.54575e-10
FCRL1	-3.16197	2.90475e-11	4.55799e-10
AC005154.6	-0.712813	2.94699e-11	4.62079e-10
AF131216.6	-0.930635	2.95282e-11	4.62528e-10
HIST1H2BD	-1.40424	2.95429e-11	4.62528e-10
COMMD10	-0.358146	2.98286e-11	4.66651e-10
ATP6V0D1	0.445441	2.98753e-11	4.67031e-10
PDE6C	-0.759615	3.01424e-11	4.70853e-10
VSTM2A	-2.89736	3.03116e-11	4.73142e-10
SMG1P2	-0.552223	3.0414e-11	4.74385e-10
TM9SF1	0.347922	3.04939e-11	4.75277e-10
RP11-474P2.6	-1.00236	3.10056e-11	4.82891e-10
THAP10	0.633828	3.11583e-11	4.84907e-10
AHI1	-0.421422	3.16801e-11	4.9266e-10
NPIPB5	-0.714849	3.18188e-11	4.94447e-10
C19orf66	-0.386041	3.27202e-11	5.08077e-10
BEND4	-1.8993	3.30349e-11	5.12582e-10
ADGRG7	6.3055	3.31911e-11	5.14622e-10
TRAPPC4	0.451225	3.33562e-11	5.16798e-10
OSBPL10	-0.558391	3.37766e-11	5.22922e-10
AGPAT3	0.330765	3.40828e-11	5.27272e-10
ZNF45	0.401227	3.44867e-11	5.33124e-10
HHAT	-0.681139	3.45266e-11	5.33246e-10
PSME3	0.503205	3.456e-11	5.33246e-10
SLC25A24	0.419375	3.45868e-11	5.33246e-10
ANXA6	0.522065	3.45968e-11	5.33246e-10
OVOS2	-1.87154	3.49282e-11	5.37956e-10
THUMPD3-AS1	-0.528009	3.50888e-11	5.40031e-10
BAZ1B	0.386534	3.57303e-11	5.49498e-10
HUWE1	0.376915	3.57872e-11	5.49968e-10
PRDM4	0.289286	3.64291e-11	5.5942e-10
SLC35F6	0.431187	3.65584e-11	5.60773e-10
RP11-168J18.6	-1.16356	3.6571e-11	5.60773e-10
AC012066.1	-2.08068	3.67466e-11	5.63052e-10
NAALADL2	-0.6449	3.68453e-11	5.64149e-10
PCNX2	-0.639458	3.71489e-11	5.68044e-10
DNM3	-0.756089	3.71697e-11	5.68044e-10
DNAJB1	-1.55011	3.71814e-11	5.68044e-10
GAN	-0.453834	3.72345e-11	5.68439e-10
MTX1	0.416249	3.77124e-11	5.75208e-10
DERL2	0.325132	3.77797e-11	5.75208e-10
AC009542.2	-1.5145	3.77817e-11	5.75208e-10
RP11-1090M7.1	-1.66859	3.77882e-11	5.75208e-10
ADAM20	-1.16928	3.79496e-11	5.77244e-10
SH2D1A	-1.78446	3.82264e-11	5.8103e-10
ZC3HC1	0.398911	3.86401e-11	5.86529e-10
TSFM	0.435091	3.86444e-11	5.86529e-10
RP11-680A11.5	-0.820308	3.8756e-11	5.87795e-10
DBP	-1.40025	3.88768e-11	5.89198e-10
AP2A1	0.31661	3.93466e-11	5.95885e-10
C22orf24	-1.38154	3.98043e-11	6.0238e-10
PSMC1	0.499599	4.00547e-11	6.05729e-10
FANCF	0.54203	4.01153e-11	6.06207e-10
YWHAB	0.421203	4.03304e-11	6.08763e-10
ETNK2	1.06371	4.03429e-11	6.08763e-10
TMTC1	0.610272	4.07343e-11	6.14225e-10
TRUB2	0.449996	4.11416e-11	6.19919e-10
RFWD2	0.243156	4.12468e-11	6.21054e-10
EIF3A	0.47453	4.18905e-11	6.30291e-10
RP11-79M19.2	-1.81042	4.22376e-11	6.35057e-10
ARHGEF11	0.252696	4.23283e-11	6.35961e-10
RP5-1112D6.4	-0.795431	4.24114e-11	6.36751e-10
SLC26A4	-1.234	4.27632e-11	6.41572e-10
POLR3H	0.517196	4.28892e-11	6.42998e-10
C1QB	1.75075	4.29243e-11	6.43063e-10
SUV39H1	0.588889	4.31869e-11	6.46532e-10
RPL32P1	-1.92053	4.35136e-11	6.50814e-10
CRK	0.395368	4.35353e-11	6.50814e-10
C8orf4	-1.76948	4.4651e-11	6.67014e-10
CCDC14	-0.500851	4.50997e-11	6.73235e-10
GPRC5D	-1.35731	4.54107e-11	6.7704e-10
AC109333.10	-1.10001	4.54196e-11	6.7704e-10
PNN	-0.391298	4.55086e-11	6.77883e-10
TVP23A	-0.785695	4.56119e-11	6.78937e-10
TIMM29	0.323446	4.57286e-11	6.80189e-10
SSB	0.433877	4.58619e-11	6.81685e-10
FAM222B	0.409471	4.60643e-11	6.84206e-10
LNCSRLR	-1.71488	4.64428e-11	6.89336e-10
RP11-50D9.4	-1.47884	4.68928e-11	6.95521e-10
ZNF398	0.347633	4.76923e-11	7.06877e-10
PDPK1	0.27225	4.82132e-11	7.14089e-10
RP11-45M22.2	-0.877079	4.82646e-11	7.14344e-10
HNRNPD	-0.274685	4.88951e-11	7.23162e-10
NPIPB4	-0.843944	4.89425e-11	7.2335e-10
AGAP9	-0.930948	4.93509e-11	7.28869e-10
SLC23A1	-0.978946	4.94796e-11	7.30254e-10
C1GALT1C1	0.468067	5.18984e-11	7.65307e-10
ASCC1	0.374592	5.19282e-11	7.65307e-10
RAB8A	0.367921	5.21384e-11	7.67863e-10
OR13A1	-1.8947	5.21841e-11	7.67994e-10
AC079584.3	-1.68287	5.22973e-11	7.69117e-10
ZNF680	-0.446286	5.303e-11	7.79343e-10
RP11-45A17.2	-0.823146	5.32913e-11	7.82631e-10
MRPS30	0.351702	5.5101e-11	8.08639e-10
HMGN1	-0.397307	5.51823e-11	8.09263e-10
HDHD5	0.408174	5.55787e-11	8.14349e-10
TMEM86A	1.19041	5.56072e-11	8.14349e-10
IL10	2.23323	5.5754e-11	8.15926e-10
RP11-2H8.4	-2.17063	5.58408e-11	8.16622e-10
CEP76	0.39074	5.58999e-11	8.16914e-10
CEP170	-0.365205	5.5989e-11	8.17371e-10
RP5-981O7.2	-1.29202	5.60427e-11	8.17371e-10
ALDH4A1	0.836667	5.60487e-11	8.17371e-10
LA16c-390H2.4	-1.40265	5.6653e-11	8.25605e-10
RASGRF1	-1.92033	5.68397e-11	8.27748e-10
CLASRP	-0.382182	5.70653e-11	8.30454e-10
BECN1	0.408796	5.71164e-11	8.30617e-10
HBB	-2.22581	5.72944e-11	8.32626e-10
NPIPB13	-0.904515	5.7415e-11	8.33797e-10
ASH2L	0.286107	5.75137e-11	8.3465e-10
CCDC69	0.988935	5.75543e-11	8.34657e-10
BTN3A1	-0.906449	5.77589e-11	8.37042e-10
ANKS3	-0.375213	5.79526e-11	8.39223e-10
RN7SL809P	-1.41252	5.79899e-11	8.39223e-10
NARS	0.376367	5.8055e-11	8.39583e-10
WIZ	0.408037	5.83168e-11	8.42784e-10
C4orf47	-1.03714	6.00621e-11	8.67406e-10
ATXN7L3	0.348018	6.01214e-11	8.67662e-10
ZNF519	-0.650903	6.06731e-11	8.75019e-10
OTUD7A	0.541812	6.09026e-11	8.77722e-10
RUNDC1	0.366186	6.09926e-11	8.78412e-10
DBT	0.463771	6.16527e-11	8.87305e-10
RP11-701H24.7	-0.924104	6.17317e-11	8.8783e-10
STRC	-1.17758	6.1943e-11	8.90255e-10
PLAC9	-0.718748	6.20792e-11	8.91036e-10
FBXO44	-0.602418	6.20828e-11	8.91036e-10
ATAT1	-0.445171	6.23106e-11	8.93397e-10
ZNF418	-0.570611	6.2333e-11	8.93397e-10
SLC35B4	0.453245	6.27148e-11	8.98251e-10
KCTD16	-2.21199	6.29289e-11	9.00699e-10
MRPS11	0.427865	6.35251e-11	9.08609e-10
ZNF721	-0.469762	6.41893e-11	9.1748e-10
AP1S1	0.481763	6.4671e-11	9.23733e-10
TKT	0.646044	6.55719e-11	9.35959e-10
MIPOL1	-0.524417	6.58549e-11	9.39355e-10
GIMAP6	1.35357	6.59382e-11	9.39901e-10
DUSP6	1.02925	6.76014e-11	9.62951e-10
CCT3	0.474075	6.88806e-11	9.80502e-10
ZNF408	0.435419	6.90378e-11	9.8207e-10
ARFGAP1	-0.425426	6.92543e-11	9.84478e-10
CCND2	-0.470795	6.97832e-11	9.9132e-10
DNAH17	-0.658647	6.99724e-11	9.92886e-10
STRCP1	-1.53646	6.99886e-11	9.92886e-10
AP000347.4	-0.678577	7.00747e-11	9.93431e-10
KLF3-AS1	-0.812363	7.04358e-11	9.97872e-10
TNFRSF25	-1.01498	7.19244e-11	1.01827e-09
FANK1	-0.588614	7.25087e-11	1.02583e-09
TMCO3	0.567806	7.25566e-11	1.02583e-09
RP11-358L22.3	-0.863667	7.26667e-11	1.02669e-09
RP11-288C18.1	0.662539	7.39024e-11	1.04344e-09
CA5B	-0.684652	7.40314e-11	1.04455e-09
LINC00882	-0.754018	7.47408e-11	1.05385e-09
PML	-0.40053	7.56955e-11	1.06659e-09
PER3	-1.09823	7.63057e-11	1.07393e-09
AC063976.7	-1.14364	7.63196e-11	1.07393e-09
FICD	0.739149	7.73203e-11	1.08728e-09
FXYD7	-1.21065	7.91984e-11	1.11294e-09
FAM46B	1.36907	7.93919e-11	1.11491e-09
LEKR1	-0.868594	7.97379e-11	1.11901e-09
UBIAD1	0.466915	8.01818e-11	1.12449e-09
LINC01355	-0.793328	8.05058e-11	1.12827e-09
TRMT11	-0.475839	8.10048e-11	1.1345e-09
CNIH3	-0.675225	8.16389e-11	1.14262e-09
ABAT	0.812233	8.52997e-11	1.19305e-09
DERL1	0.32135	8.57108e-11	1.198e-09
NUP214	0.262828	8.61716e-11	1.20363e-09
SERPINA3	1.37634	8.86185e-11	1.23698e-09
RP5-1160K1.6	-1.02782	8.8996e-11	1.24142e-09
CIAPIN1	0.397438	8.99275e-11	1.25358e-09
JADE2	0.44022	9.20496e-11	1.2823e-09
SLC39A9	0.27092	9.24988e-11	1.2877e-09
EI24	0.37791	9.30677e-11	1.29475e-09
TRIP12	0.30993	9.37719e-11	1.30368e-09
ZBP1	-1.71323	9.616e-11	1.33599e-09
SAA1	3.45662	9.68237e-11	1.34432e-09
EIF5	0.465087	9.89068e-11	1.37232e-09
ADAM20P1	-0.863328	1.01416e-10	1.40621e-09
PODXL2	-0.582279	1.01923e-10	1.41229e-09
TUBB4B	0.875373	1.0375e-10	1.43665e-09
RP11-418H16.1	-1.48541	1.042e-10	1.44193e-09
SLC35A4	0.339744	1.04599e-10	1.44649e-09
CTB-108O6.2	-2.04751	1.06495e-10	1.47173e-09
IFRD1	-0.534935	1.08465e-10	1.49797e-09
RP4-734G22.3	-0.824469	1.09081e-10	1.50548e-09
ORMDL2	0.561409	1.10528e-10	1.52444e-09
CXorf65	-2.0078	1.1201e-10	1.54385e-09
INTS12	0.346941	1.12808e-10	1.55384e-09
CATSPER2	-0.768608	1.13805e-10	1.56653e-09
LINC01125	-0.722285	1.14046e-10	1.56881e-09
TRMT1L	0.406816	1.16278e-10	1.59846e-09
BTN2A2	-0.545856	1.16404e-10	1.59914e-09
CEP104	0.412766	1.16493e-10	1.59931e-09
RP11-213G2.3	-0.593369	1.16643e-10	1.60032e-09
FAM53A	0.601372	1.17487e-10	1.61083e-09
TTC30A	0.594074	1.18118e-10	1.61842e-09
TAF6L	0.419669	1.18913e-10	1.62824e-09
INTS6L	-0.444721	1.19151e-10	1.63043e-09
ZXDB	0.364882	1.19246e-10	1.63066e-09
PADI2	-1.61764	1.19974e-10	1.63954e-09
MRPL58	0.446629	1.21364e-10	1.65663e-09
CTD-2575K13.6	-1.06921	1.21383e-10	1.65663e-09
RP11-203L2.3	-1.27359	1.21484e-10	1.65691e-09
ADORA3	1.59201	1.25115e-10	1.70533e-09
BAHD1	0.347701	1.26488e-10	1.72292e-09
RP11-73O6.3	-1.32309	1.28265e-10	1.74598e-09
ADAMTS7P4	-1.48242	1.3021e-10	1.7713e-09
RP11-1046B16.3	-1.47279	1.3064e-10	1.77599e-09
NKIRAS2	0.395092	1.31188e-10	1.78228e-09
ZFPM2-AS1	-1.10582	1.31325e-10	1.78297e-09
AC073254.1	0.760805	1.32849e-10	1.8025e-09
TMEM183A	0.308748	1.33016e-10	1.80359e-09
YEATS2-AS1	-0.712757	1.33137e-10	1.80406e-09
C19orf35	1.36344	1.33531e-10	1.80822e-09
ZBTB37	-0.498536	1.33628e-10	1.80836e-09
NPIPB11	-1.15797	1.34323e-10	1.81659e-09
CTC-542B22.2	-0.802623	1.3463e-10	1.81956e-09
UPRT	0.299	1.34868e-10	1.82159e-09
TUFM	0.347466	1.35522e-10	1.82924e-09
CLPTM1L	0.386592	1.37687e-10	1.85726e-09
RP11-759A24.1	-1.37723	1.40062e-10	1.88808e-09
RAPGEF6	-0.405503	1.40515e-10	1.89234e-09
VPS11	0.311063	1.4056e-10	1.89234e-09
DENND6B	-0.528568	1.42332e-10	1.91496e-09
WIPI2	0.266121	1.42472e-10	1.91561e-09
RALGAPB	0.24884	1.42651e-10	1.91678e-09
CCDC94	0.420954	1.43612e-10	1.92845e-09
MIPEP	0.462612	1.43901e-10	1.92987e-09
SFRP4	-1.08609	1.43903e-10	1.92987e-09
CDKN2AIP	0.387715	1.45295e-10	1.94729e-09
MSH5	-0.723674	1.45658e-10	1.9509e-09
RP11-327J17.7	-1.40491	1.46365e-10	1.95911e-09
ZNF687	0.356525	1.47725e-10	1.97605e-09
FBXO9	0.367441	1.49885e-10	2.00365e-09
NFKBID	-0.96721	1.50029e-10	2.00429e-09
TIGD1	-0.606112	1.50233e-10	2.00574e-09
RP11-314N13.3	-1.07687	1.51407e-10	2.02012e-09
TEX9	-0.922154	1.52941e-10	2.03927e-09
HNRNPCP7	-0.730025	1.55408e-10	2.07085e-09
COL11A2	-0.644011	1.56009e-10	2.07754e-09
ALKBH4	0.417388	1.56781e-10	2.08648e-09
AC116366.6	-0.760434	1.58898e-10	2.11331e-09
RP11-167N5.5	-0.952928	1.59446e-10	2.11924e-09
NEXN	1.1159	1.61608e-10	2.14661e-09
V31721	-1.01893	1.62194e-10	2.15302e-09
RP11-122K13.12	-0.735384	1.63677e-10	2.17133e-09
SNORA61	-0.755365	1.66019e-10	2.201e-09
RP11-266K4.14	-0.835149	1.67277e-10	2.21626e-09
MMP25-AS1	-0.723047	1.67663e-10	2.21997e-09
BLOC1S3	0.417291	1.68942e-10	2.23548e-09
RP11-395I14.2	-0.797721	1.69539e-10	2.24121e-09
RP11-333E1.1	-0.652982	1.6959e-10	2.24121e-09
ENO4	-1.29213	1.69704e-10	2.24129e-09
RBBP5	0.336262	1.69834e-10	2.24159e-09
RP11-345P4.9	-0.530926	1.72203e-10	2.27143e-09
NAP1L2	0.784043	1.75419e-10	2.31238e-09
RNASE1	1.26193	1.77235e-10	2.33485e-09
AMOTL2	0.763947	1.8199e-10	2.39597e-09
RNF214	0.265653	1.83437e-10	2.4135e-09
ZNF619	0.418577	1.83593e-10	2.41402e-09
IMPA2	0.608183	1.84989e-10	2.42905e-09
PIGC	0.263599	1.85085e-10	2.42905e-09
CH17-262A2.1	-1.18635	1.85085e-10	2.42905e-09
OGFR	-0.395017	1.87734e-10	2.46226e-09
PDHB	0.429767	1.88135e-10	2.46598e-09
STAT4	-1.15417	1.89304e-10	2.47974e-09
ZNF502	0.42997	1.9026e-10	2.4907e-09
RP11-44F14.6	-0.567883	1.93042e-10	2.52553e-09
RIC8A	0.335028	1.93447e-10	2.52924e-09
AC084117.3	-1.62798	1.94935e-10	2.54702e-09
INVS	-0.372955	1.95051e-10	2.54702e-09
HMBOX1	-0.394882	1.95196e-10	2.54733e-09
ZNF792	0.878986	1.95616e-10	2.5512e-09
KIAA0825	-0.55492	1.97429e-10	2.57324e-09
AC009948.5	-0.465202	1.9761e-10	2.57399e-09
CFAP54	-0.960644	2.05434e-10	2.67424e-09
CELF2-AS1	-0.986836	2.05657e-10	2.67547e-09
CEBPB-AS1	-0.834967	2.06499e-10	2.68474e-09
RP1-224A6.9	-1.32463	2.06836e-10	2.68641e-09
C4orf33	-0.467877	2.06884e-10	2.68641e-09
KIAA1161	1.21006	2.07111e-10	2.68768e-09
RP11-539G18.3	-0.870811	2.11765e-10	2.74636e-09
CGRRF1	0.382976	2.12502e-10	2.75421e-09
SLC4A7	-0.735465	2.13175e-10	2.76121e-09
SMU1	0.257831	2.13642e-10	2.76554e-09
RP11-78O7.2	0.798127	2.14717e-10	2.77773e-09
RP11-73M18.8	-0.44424	2.14866e-10	2.77794e-09
RNF123	0.30986	2.152e-10	2.78054e-09
TMEM127	0.364059	2.15492e-10	2.78189e-09
ZNF658	0.625303	2.15571e-10	2.78189e-09
ZNF28	0.386947	2.1643e-10	2.79124e-09
SRP54-AS1	-0.623823	2.1732e-10	2.80098e-09
AMZ1	-1.48735	2.20344e-10	2.8382e-09
GSDMB	-0.738264	2.22734e-10	2.86722e-09
SLC30A7	-0.469522	2.24845e-10	2.8926e-09
RP11-6L6.4	-1.58638	2.25717e-10	2.90204e-09
CCDC180	-0.602986	2.28264e-10	2.93297e-09
MTHFD1	0.541139	2.28452e-10	2.93358e-09
CACNB4	-0.91139	2.30665e-10	2.9585e-09
RNF122	-1.14765	2.30676e-10	2.9585e-09
AP3D1	0.286454	2.31652e-10	2.96919e-09
TMEM186	0.419363	2.31961e-10	2.97133e-09
SHMT1	1.16829	2.32627e-10	2.97802e-09
CAMK1D	-0.54541	2.3457e-10	3.00106e-09
RP11-863K10.7	1.27375	2.34916e-10	3.00364e-09
RP3-402G11.25	-0.719793	2.37083e-10	3.02949e-09
ZBTB7A	0.417408	2.38056e-10	3.04006e-09
TOE1	0.416843	2.38983e-10	3.05003e-09
LINC00670	-1.37842	2.40205e-10	3.06375e-09
REC8	-0.842723	2.41993e-10	3.08468e-09
ALS2CR11	-0.861357	2.44017e-10	3.10857e-09
SLC2A3P2	1.7018	2.45818e-10	3.1296e-09
LRR1	0.542561	2.4618e-10	3.13229e-09
ZC3H7B	0.339462	2.46971e-10	3.14045e-09
TMEM120B	-0.56715	2.47526e-10	3.14558e-09
SCAMP3	0.3342	2.48192e-10	3.15213e-09
ZNF80	-1.87383	2.48469e-10	3.15372e-09
C1orf43	0.316552	2.50845e-10	3.18195e-09
POC1B-AS1	-0.663823	2.52742e-10	3.20406e-09
MGAT4C	-1.40932	2.53891e-10	3.21561e-09
CTC-435M10.12	-0.959401	2.53961e-10	3.21561e-09
BHLHE40-AS1	-1.06623	2.56033e-10	3.23987e-09
MORN1	-0.565101	2.59606e-10	3.2831e-09
RP11-693M3.1	-1.35202	2.61026e-10	3.29906e-09
DYNC1H1	0.422917	2.61303e-10	3.30055e-09
OGT	-0.486719	2.62436e-10	3.31285e-09
TUSC2	0.385788	2.65655e-10	3.35146e-09
RP11-174G6.5	-0.74817	2.6713e-10	3.36804e-09
METTL10	-0.30789	2.67534e-10	3.37109e-09
SLU7	0.345631	2.70384e-10	3.40495e-09
LRRC70	-1.02019	2.707e-10	3.40687e-09
ZSCAN22	0.443852	2.7304e-10	3.43424e-09
CSTF3	-0.368864	2.74285e-10	3.44769e-09
CNOT2	-0.27436	2.7444e-10	3.44769e-09
WDR27	-0.485631	2.75603e-10	3.46022e-09
COLQ	-0.832107	2.75867e-10	3.46146e-09
ZFP41	0.372828	2.76623e-10	3.46885e-09
ESM1	-2.55769	2.78141e-10	3.48579e-09
RP11-53B2.2	-0.990036	2.7971e-10	3.50334e-09
RP1	-1.85711	2.80664e-10	3.51319e-09
ZNF699	0.6341	2.82246e-10	3.53086e-09
EPHB4	1.21631	2.84369e-10	3.55529e-09
IDH1	0.958413	2.85818e-10	3.57127e-09
MCM3	0.274002	2.86907e-10	3.58273e-09
RIBC1	-0.689567	2.8858e-10	3.60022e-09
FAM217B	0.554349	2.88653e-10	3.60022e-09
ATXN2L	-0.319465	2.90772e-10	3.623e-09
SCO1	0.330638	2.90827e-10	3.623e-09
POLR3B	0.516002	2.95933e-10	3.6844e-09
AEBP2	-0.446018	2.98214e-10	3.7106e-09
RP11-673E1.1	-1.28227	3.00996e-10	3.74216e-09
CARMIL2	-1.55199	3.01166e-10	3.74216e-09
RBM23	0.264352	3.01289e-10	3.74216e-09
FAM111A	-0.603144	3.01925e-10	3.74783e-09
DDHD1	-0.393751	3.02343e-10	3.75078e-09
MS4A4A	1.58205	3.06248e-10	3.795e-09
AP000577.2	-1.83164	3.06271e-10	3.795e-09
PTCH2	-0.881077	3.09026e-10	3.82686e-09
ICE1	0.319224	3.10315e-10	3.84054e-09
ENDOD1	0.699991	3.1053e-10	3.84093e-09
VAC14-AS1	-1.44599	3.13756e-10	3.87852e-09
SLC1A5	0.760374	3.15033e-10	3.892e-09
RP11-365O16.6	-0.9152	3.15808e-10	3.89926e-09
SELENOT	0.367399	3.16259e-10	3.90253e-09
TP53INP1	-0.649699	3.18883e-10	3.93257e-09
RP11-242D8.1	-0.575036	3.19504e-10	3.9379e-09
MAZ	0.461784	3.29215e-10	4.0552e-09
RP11-495P10.10	-1.16588	3.31194e-10	4.07569e-09
AGBL3	-0.59663	3.31269e-10	4.07569e-09
UGGT1	0.384817	3.3239e-10	4.08707e-09
GUSBP2	-0.85333	3.3351e-10	4.09841e-09
GLB1	0.413596	3.34402e-10	4.10695e-09
MLX	0.363819	3.36087e-10	4.12522e-09
CFAP43	-0.743101	3.39593e-10	4.16581e-09
ZNF496	-0.311237	3.43856e-10	4.21562e-09
AC007038.7	-0.699851	3.46462e-10	4.24508e-09
HYPK	-0.644111	3.49614e-10	4.27913e-09
DLST	0.275547	3.49652e-10	4.27913e-09
CTD-2027I19.2	-0.878159	3.50273e-10	4.28421e-09
CRY2	-0.498524	3.50537e-10	4.28493e-09
CTC-559E9.5	-0.55819	3.54658e-10	4.33277e-09
RP11-810P12.7	-0.973282	3.54933e-10	4.33359e-09
SEC63P1	-0.914557	3.58981e-10	4.38045e-09
LIG1	-0.594155	3.62366e-10	4.41917e-09
TPR	0.324218	3.62818e-10	4.4221e-09
RP11-226M10.3	-2.84514	3.6477e-10	4.44329e-09
EEF2KMT	0.616838	3.66055e-10	4.45634e-09
SMC1A	0.401805	3.67451e-10	4.47072e-09
ATL1	0.623406	3.67844e-10	4.4729e-09
RP11-723D22.3	-1.02978	3.68815e-10	4.48209e-09
FGFR1OP2	-0.302476	3.69895e-10	4.4926e-09
AP5B1	0.506771	3.7535e-10	4.5562e-09
MEPCE	0.404869	3.77065e-10	4.57435e-09
RP11-304L19.1	-1.06361	3.81134e-10	4.62102e-09
RNF220	0.289991	3.85058e-10	4.66589e-09
RALGPS1	-0.577592	3.8957e-10	4.71782e-09
PRORSD1P	-0.715029	3.90792e-10	4.72988e-09
COPB1	0.29828	3.95752e-10	4.78713e-09
RP11-421F16.3	-0.506692	3.96962e-10	4.79898e-09
LINC00402	-2.38802	3.99615e-10	4.82825e-09
ZNF317	0.301142	4.02097e-10	4.85543e-09
EMC6	0.489864	4.05444e-10	4.89302e-09
RICTOR	-0.428443	4.08586e-10	4.92808e-09
WSB2	0.50079	4.10751e-10	4.95133e-09
CCNYL1	0.653782	4.12818e-10	4.97337e-09
METTL15	-0.302689	4.23069e-10	5.09393e-09
GSK3B	0.293657	4.2501e-10	5.11434e-09
WDR33	-0.22146	4.29768e-10	5.16862e-09
RP11-713P17.3	-0.979402	4.31141e-10	5.18214e-09
TFB2M	0.505261	4.36238e-10	5.24038e-09
SPR	0.728296	4.389e-10	5.26933e-09
MAPK15	-1.11011	4.39672e-10	5.27556e-09
BAIAP3	-0.896378	4.40489e-10	5.28134e-09
MOV10	-0.49262	4.40661e-10	5.28134e-09
GDF15	-1.79712	4.42472e-10	5.30001e-09
FAM193B	-0.474054	4.43007e-10	5.30337e-09
RP11-111M22.2	-0.798847	4.47667e-10	5.35368e-09
PHB	0.509132	4.47723e-10	5.35368e-09
RP11-196G18.22	-0.801502	4.4893e-10	5.36503e-09
AC016582.2	-1.24537	4.49214e-10	5.36535e-09
CBWD7	-0.561223	4.53682e-10	5.41562e-09
CCNT2	-0.341731	4.56252e-10	5.44318e-09
TARBP1	-0.717178	4.59683e-10	5.48098e-09
SLC25A37	-0.610023	4.61042e-10	5.49403e-09
C6orf120	0.363023	4.63287e-10	5.51764e-09
RP11-553L6.2	-2.35263	4.6794e-10	5.56988e-09
RP11-490B18.6	-0.773095	4.7417e-10	5.64081e-09
DDX39B	-0.284165	4.77805e-10	5.68082e-09
RAB28P5	-0.774255	4.80582e-10	5.71058e-09
HIST1H1E	-1.59479	4.8241e-10	5.72904e-09
CREB5	-1.09091	4.83237e-10	5.73558e-09
PLOD3	0.428299	4.83751e-10	5.73842e-09
ANGPTL6	-1.46115	4.84444e-10	5.74338e-09
RP11-545I5.3	-0.641186	4.87271e-10	5.77361e-09
LINC00954	-0.994255	4.90466e-10	5.80816e-09
SRSF3	-0.44475	4.91595e-10	5.81822e-09
RP11-60A24.3	2.0991	4.94351e-10	5.84753e-09
STAP1	-1.92782	4.98109e-10	5.88864e-09
CTB-31N19.3	-1.23347	4.9919e-10	5.89808e-09
TGS1	0.367336	5.06725e-10	5.98372e-09
NARF	-0.387746	5.07661e-10	5.99138e-09
SRRM1	-0.346437	5.08635e-10	5.99947e-09
AC011290.5	-0.83049	5.13611e-10	6.05474e-09
HAUS2	0.388183	5.18244e-10	6.1059e-09
RP1-257A7.4	-0.645093	5.19795e-10	6.12073e-09
MICALL1	0.621301	5.22868e-10	6.15343e-09
MEGF8	0.39226	5.24118e-10	6.16467e-09
PGR-AS1	-0.998394	5.26834e-10	6.19312e-09
TTC38	0.434263	5.28309e-10	6.20696e-09
FBXO28	0.301737	5.37102e-10	6.30671e-09
C7orf61	-1.06877	5.38796e-10	6.32304e-09
RP11-525G13.2	-1.31599	5.42092e-10	6.35815e-09
PARP4	0.409722	5.43718e-10	6.37364e-09
RD3	2.24328	5.44587e-10	6.38024e-09
DMAP1	-0.333027	5.46064e-10	6.39395e-09
RP11-327J17.9	-1.01539	5.50039e-10	6.43688e-09
RP11-48B3.5	-0.652047	5.51898e-10	6.45501e-09
DLD	0.533136	5.53546e-10	6.47065e-09
ZNF71	0.398803	5.58533e-10	6.52529e-09
DOCK4-AS1	-2.02028	5.64193e-10	6.58773e-09
CLPP	0.41131	5.73929e-10	6.69766e-09
CEP57	-0.307701	5.80404e-10	6.76943e-09
URB2	0.72435	5.82657e-10	6.79191e-09
COLCA1	-1.07523	5.848e-10	6.81308e-09
ZNF540	-0.787481	5.85608e-10	6.81869e-09
LRIG2	-0.347842	5.94466e-10	6.91797e-09
APPBP2	0.292806	5.95431e-10	6.92273e-09
AC016738.4	1.32456	5.95539e-10	6.92273e-09
RPRD2	0.384699	5.99875e-10	6.96925e-09
NFATC3	0.442976	6.0256e-10	6.99654e-09
RBM25	-0.382908	6.06064e-10	7.03331e-09
REPS1	-0.217705	6.11589e-10	7.09108e-09
MYO3B	-1.8682	6.11722e-10	7.09108e-09
ANKDD1A	-0.504789	6.21154e-10	7.19641e-09
RND1	-2.25903	6.21717e-10	7.19894e-09
HSPA1A	-1.47196	6.27283e-10	7.25935e-09
TLR8	1.68685	6.27775e-10	7.26102e-09
POP1	0.783143	6.29905e-10	7.28162e-09
M6PR	0.37778	6.30509e-10	7.28456e-09
PPP5C	0.397604	6.32605e-10	7.30473e-09
SIGLEC16	1.2271	6.40302e-10	7.38951e-09
TMEM269	-0.836177	6.43244e-10	7.41151e-09
RP11-707G18.1	-1.01731	6.43247e-10	7.41151e-09
EMC3-AS1	-0.713483	6.43431e-10	7.41151e-09
[truncated: 19,044 more rows]

## Sheet: ArteryTibial
X	logFC	PValue	FDR
[truncated: 20,465 more rows]

[truncated: 19 more sheets: BreastMammaryTissue, CellsCulturedfibroblasts, ColonSigmoid, ColonTransverse, EsophagusGastroesophagealJunct, EsophagusMucosa, EsophagusMuscularis, HeartAtrialAppendage, HeartLeftVentricle, Liver, Lung, MuscleSkeletal, NerveTibial, Prostate, SkinNotSunExposed(Suprapubic), SkinSunExposed(Lowerleg), Testis, Thyroid, WholeBlood]
